# Supplementary material for: Argonaute 2 drives resistance to immune checkpoint inhibitors in immunorefractory non-small cell lung cancer
Source: PLoS Biol. 2026 Jun 18;24(6):e3003860. doi: 10.1371/journal.pbio.3003860 (PMC13309041; doi:10.1371/journal.pbio.3003860)
Supplement: S1 Table — This table contains the normalized count matrix and differential expression analysis results from the bulk RNA-sequencing of wild-type and ΔAgo2 cells and tumors, indicated, respectively, as ‘in vitro’ and ‘in vivo’ in the file. The data includes the complete list of significantly upregulated and downregulated genes. (XLSX) [file pbio.3003860.s010.xlsx]

## Sheet: WT.vs.KO_invitro
Ensembl_ID.Gene	baseMean	log2FoldChange	lfcSE	stat	pvalue	padj	WT	KO	valid	validWT	GeneName
ENSMUSG00000032372.14|Plscr2	857.292	-3.83992	0.346057	-11.0962	1.30863e-28	2.34585e-24	4	4	TRUE	FALSE	Plscr2
ENSMUSG00000047793.13|Sned1	229.793	3.56245	0.404399	8.80924	1.26001e-18	1.12935e-14	4	4	TRUE	TRUE	Sned1
ENSMUSG00000022754.6|Tmem45a	94.149	7.18992	0.8253	8.71189	2.98845e-18	1.7857e-14	4	0	FALSE	FALSE	Tmem45a
ENSMUSG00000011256.16|Adam19	164.38	10.048	1.192	8.42953	3.47044e-17	1.55528e-13	4	0	FALSE	FALSE	Adam19
ENSMUSG00000018263.11|Tbx5	91.9481	9.93051	1.19714	8.29521	1.08394e-16	3.88614e-13	4	0	FALSE	FALSE	Tbx5
ENSMUSG00000063011.7|Msln	329.261	-5.1401	0.623947	-8.23804	1.75052e-16	5.22997e-13	1	4	FALSE	FALSE	Msln
ENSMUSG00000002107.18|Celf2	187.479	-2.91266	0.356435	-8.17162	3.04264e-16	7.79176e-13	4	4	TRUE	FALSE	Celf2
ENSMUSG00000078706.4|Gm53	92.5397	9.21668	1.14641	8.03959	9.01372e-16	2.01975e-12	4	0	FALSE	FALSE	Gm53
ENSMUSG00000031119.4|Gpc4	38.3347	8.67491	1.11501	7.78013	7.24511e-15	1.44307e-11	4	0	FALSE	FALSE	Gpc4
ENSMUSG00000024420.9|Zfp521	107.435	3.2316	0.430321	7.50973	5.92481e-14	9.984e-11	4	3	FALSE	FALSE	Zfp521
ENSMUSG00000021509.5|Slc25a48	34.1447	-4.99724	0.665824	-7.50535	6.12652e-14	9.984e-11	0	4	FALSE	FALSE	Slc25a48
ENSMUSG00000069662.5|Marcks	207.887	4.08373	0.556467	7.33868	2.15715e-13	3.22242e-10	4	1	FALSE	FALSE	Marcks
ENSMUSG00000049420.9|Tmem200a	70.0735	-4.22612	0.586679	-7.20346	5.87017e-13	8.09452e-10	0	4	FALSE	FALSE	Tmem200a
ENSMUSG00000029126.7|Nsg1	64.1508	5.53103	0.780943	7.08251	1.41571e-12	1.81272e-09	4	0	FALSE	FALSE	Nsg1
ENSMUSG00000029636.11|Wasf3	38.5396	7.95359	1.14419	6.95127	3.62006e-12	4.32621e-09	4	0	FALSE	FALSE	Wasf3
ENSMUSG00000049086.8|Bmyc	55.3066	9.19278	1.33327	6.89493	5.38897e-12	6.03767e-09	4	0	FALSE	FALSE	Bmyc
ENSMUSG00000025407.7|Gli1	45.4211	4.08014	0.605713	6.73608	1.62715e-11	1.71578e-08	4	0	FALSE	FALSE	Gli1
ENSMUSG00000043259.15|Fam13c	34.0607	3.05672	0.455439	6.71159	1.92515e-11	1.91724e-08	4	0	FALSE	FALSE	Fam13c
ENSMUSG00000087028.7|Gm13387	38.9729	-4.45375	0.669885	-6.64852	2.96047e-11	2.79313e-08	0	4	FALSE	FALSE	Gm13387
ENSMUSG00000106968.1|C78283	215.342	-2.28148	0.347438	-6.56659	5.14822e-11	4.61435e-08	4	4	TRUE	FALSE	C78283
ENSMUSG00000085645.1|Hoxb5os	48.2669	6.96394	1.06349	6.54822	5.8228e-11	4.97045e-08	4	0	FALSE	FALSE	Hoxb5os
ENSMUSG00000031297.14|Slc7a3	215.888	2.69856	0.416591	6.4777	9.31289e-11	7.58831e-08	4	4	TRUE	TRUE	Slc7a3
ENSMUSG00000047496.6|Rnf152	23.8938	-3.9656	0.613487	-6.46404	1.01947e-10	7.94567e-08	0	4	FALSE	FALSE	Rnf152
ENSMUSG00000056427.10|Slit3	31.5524	4.17489	0.650018	6.42274	1.33844e-10	9.99703e-08	4	0	FALSE	FALSE	Slit3
ENSMUSG00000000247.11|Lhx2	30.0239	5.5162	0.861273	6.4047	1.50666e-10	1.08033e-07	4	0	FALSE	FALSE	Lhx2
ENSMUSG00000052062.14|Pard3b	142.692	-2.64873	0.417659	-6.34186	2.27008e-10	1.56513e-07	4	4	TRUE	FALSE	Pard3b
ENSMUSG00000051855.15|Mest	247.602	2.45125	0.387664	6.32312	2.56329e-10	1.70183e-07	4	4	TRUE	TRUE	Mest
ENSMUSG00000037035.5|Inhbb	35.5256	7.83209	1.24639	6.2838	3.30393e-10	2.11522e-07	3	0	FALSE	FALSE	Inhbb
ENSMUSG00000097289.1|2010300F17Rik	86.8798	-2.91535	0.466862	-6.24456	4.24993e-10	2.62704e-07	3	4	FALSE	FALSE	2010300F17Rik
ENSMUSG00000031343.13|Gabra3	18.5775	-4.75548	0.765277	-6.21406	5.16324e-10	3.08521e-07	0	4	FALSE	FALSE	Gabra3
ENSMUSG00000037254.18|Itih2	41.9418	5.06694	0.818279	6.19219	5.93329e-10	3.43097e-07	3	0	FALSE	FALSE	Itih2
ENSMUSG00000056124.5|B4galt6	83.5219	3.25794	0.52784	6.1722	6.73441e-10	3.77253e-07	4	1	FALSE	FALSE	B4galt6
ENSMUSG00000043263.13|Ifi209	30.886	-4.12417	0.678477	-6.07857	1.21261e-09	6.58702e-07	0	4	FALSE	FALSE	Ifi209
ENSMUSG00000034205.16|Loxl2	203.899	5.4687	0.905644	6.03846	1.5559e-09	8.20325e-07	4	1	FALSE	FALSE	Loxl2
ENSMUSG00000046314.16|Stxbp6	276.116	2.43433	0.406189	5.9931	2.05884e-09	1.05448e-06	4	4	TRUE	TRUE	Stxbp6
ENSMUSG00000030306.14|Tmtc1	29.2059	7.55236	1.26193	5.98475	2.16721e-09	1.07915e-06	3	0	FALSE	FALSE	Tmtc1
ENSMUSG00000026249.10|Serpine2	483.217	2.74787	0.460181	5.97127	2.35415e-09	1.14055e-06	4	4	TRUE	TRUE	Serpine2
ENSMUSG00000039081.10|Zfp503	51.2751	3.71431	0.624979	5.94309	2.79698e-09	1.31944e-06	4	0	FALSE	FALSE	Zfp503
ENSMUSG00000063975.13|Slco1a5	23.9105	-3.69201	0.624072	-5.916	3.29857e-09	1.51616e-06	0	4	FALSE	FALSE	Slco1a5
ENSMUSG00000018654.17|Ikzf1	11.5902	6.96055	1.18032	5.89716	3.69819e-09	1.65734e-06	2	0	FALSE	FALSE	Ikzf1
ENSMUSG00000046818.7|Ddit4l	29.3687	4.16753	0.711639	5.85624	4.73464e-09	2.07008e-06	3	0	FALSE	FALSE	Ddit4l
ENSMUSG00000043102.2|Qrfp	20.7479	-5.40715	0.925681	-5.84127	5.18048e-09	2.21108e-06	0	3	FALSE	FALSE	Qrfp
ENSMUSG00000056004.16|9330182L06Rik	37.967	4.55525	0.781285	5.83045	5.52769e-09	2.3044e-06	3	0	FALSE	FALSE	9330182L06Rik
ENSMUSG00000024868.8|Dkk1	204.453	9.24483	1.59391	5.80008	6.62831e-09	2.70043e-06	4	0	FALSE	FALSE	Dkk1
ENSMUSG00000058550.15|Dppa4	122.821	2.95305	0.510519	5.7844	7.2771e-09	2.89887e-06	4	3	FALSE	FALSE	Dppa4
ENSMUSG00000020340.16|Cyfip2	18.3418	6.87941	1.19184	5.77209	7.82947e-09	3.05111e-06	3	0	FALSE	FALSE	Cyfip2
ENSMUSG00000022309.9|Angpt1	17.4427	7.54575	1.31145	5.75373	8.72958e-09	3.23935e-06	1	0	FALSE	FALSE	Angpt1
ENSMUSG00000001661.5|Hoxc6	45.9499	3.2297	0.561401	5.75294	8.77072e-09	3.23935e-06	4	0	FALSE	FALSE	Hoxc6
ENSMUSG00000032179.7|Bmp5	72.0184	-3.16017	0.549593	-5.75002	8.92316e-09	3.23935e-06	1	4	FALSE	FALSE	Bmp5
ENSMUSG00000030782.16|Tgfb1i1	104.099	4.60867	0.801799	5.74791	9.03534e-09	3.23935e-06	4	0	FALSE	FALSE	Tgfb1i1
ENSMUSG00000037605.16|Adgrl3	50.9029	2.68863	0.469991	5.7206	1.06149e-08	3.73104e-06	4	1	FALSE	FALSE	Adgrl3
ENSMUSG00000054263.12|Lifr	94.2283	4.38123	0.768773	5.69899	1.20518e-08	4.15461e-06	4	0	FALSE	FALSE	Lifr
ENSMUSG00000031216.13|Stard8	31.0596	7.64027	1.34737	5.67052	1.42362e-08	4.81506e-06	3	0	FALSE	FALSE	Stard8
ENSMUSG00000001802.16|Lrp3	25.8531	7.36731	1.30521	5.64452	1.65642e-08	5.49871e-06	3	0	FALSE	FALSE	Lrp3
ENSMUSG00000020875.9|Hoxb9	320.251	3.00715	0.533458	5.63708	1.72959e-08	5.63721e-06	4	4	TRUE	TRUE	Hoxb9
ENSMUSG00000106795.2|Gm43050	16.2517	7.41878	1.32375	5.60435	2.09037e-08	6.69143e-06	3	0	FALSE	FALSE	Gm43050
ENSMUSG00000039246.8|Lyplal1	15.5116	6.60852	1.18667	5.56898	2.56237e-08	8.05842e-06	3	0	FALSE	FALSE	Lyplal1
ENSMUSG00000079056.12|Kcnip3	27.8638	2.85884	0.51709	5.5287	3.22605e-08	9.97072e-06	4	0	FALSE	FALSE	Kcnip3
ENSMUSG00000058656.13|Samd12	239.866	-3.5475	0.642216	-5.52385	3.31658e-08	1.00768e-05	2	4	FALSE	FALSE	Samd12
ENSMUSG00000026315.13|Serpinb8	52.1159	3.9766	0.722926	5.5007	3.78288e-08	1.1302e-05	4	0	FALSE	FALSE	Serpinb8
ENSMUSG00000027188.8|Pamr1	32.4536	4.85799	0.889964	5.45864	4.79804e-08	1.40999e-05	3	0	FALSE	FALSE	Pamr1
ENSMUSG00000034586.14|Hid1	1598.98	2.82999	0.519142	5.45128	5.00095e-08	1.44592e-05	4	4	TRUE	TRUE	Hid1
ENSMUSG00000019577.6|Pdk4	129.984	2.49999	0.459821	5.43688	5.42221e-08	1.54283e-05	4	4	TRUE	TRUE	Pdk4
ENSMUSG00000035783.9|Acta2	1044.88	7.04432	1.30722	5.38878	7.09367e-08	1.98689e-05	4	2	FALSE	FALSE	Acta2
ENSMUSG00000035357.16|Pdzrn3	64.7594	3.37815	0.627718	5.38165	7.3808e-08	1.99645e-05	4	1	FALSE	FALSE	Pdzrn3
ENSMUSG00000049871.14|Nlrc3	379.048	-2.22009	0.412557	-5.3813	7.39517e-08	1.99645e-05	4	4	TRUE	FALSE	Nlrc3
ENSMUSG00000032135.15|Mcam	184.996	2.78585	0.517848	5.37968	7.46191e-08	1.99645e-05	4	3	FALSE	FALSE	Mcam
ENSMUSG00000000690.5|Hoxb6	86.5409	2.98774	0.56204	5.31588	1.06144e-07	2.79814e-05	4	1	FALSE	FALSE	Hoxb6
ENSMUSG00000038143.16|Stox2	245.11	-2.4041	0.452634	-5.31137	1.08806e-07	2.82675e-05	4	4	TRUE	FALSE	Stox2
ENSMUSG00000052920.15|Prkg1	29.5277	5.20271	0.980056	5.30858	1.1048e-07	2.82924e-05	3	0	FALSE	FALSE	Prkg1
ENSMUSG00000061535.11|C1qtnf7	18.1882	6.84862	1.29299	5.29673	1.17892e-07	2.9721e-05	2	0	FALSE	FALSE	C1qtnf7
ENSMUSG00000075394.4|Hoxc4	15.067	5.86193	1.10718	5.29445	1.19375e-07	2.9721e-05	4	0	FALSE	FALSE	Hoxc4
ENSMUSG00000033768.17|Nrxn2	395.331	2.55929	0.483716	5.2909	1.21713e-07	2.9888e-05	4	4	TRUE	TRUE	Nrxn2
ENSMUSG00000022762.18|Ncam2	48.1952	-4.57534	0.871868	-5.24775	1.53972e-07	3.72986e-05	0	4	FALSE	FALSE	Ncam2
ENSMUSG00000062151.13|Unc13c	127.84	-2.71244	0.517807	-5.23831	1.62054e-07	3.87331e-05	3	4	FALSE	FALSE	Unc13c
ENSMUSG00000043144.6|Aqp6	10.5515	-6.17202	1.17924	-5.23389	1.65979e-07	3.91493e-05	0	3	FALSE	FALSE	Aqp6
ENSMUSG00000045092.8|S1pr1	62.0752	2.25853	0.434208	5.2015	1.97682e-07	4.60214e-05	4	2	FALSE	FALSE	S1pr1
ENSMUSG00000054256.11|Msi1	31.3514	5.5452	1.07082	5.17847	2.23719e-07	5.14152e-05	3	0	FALSE	FALSE	Msi1
ENSMUSG00000101316.1|Gm12663	15.3911	3.10984	0.601278	5.17205	2.31539e-07	5.21113e-05	4	0	FALSE	FALSE	Gm12663
ENSMUSG00000078945.10|Naip2	444.221	-1.91792	0.371004	-5.16953	2.34687e-07	5.21113e-05	4	4	TRUE	FALSE	Naip2
ENSMUSG00000034551.12|Hdx	21.925	7.14043	1.38142	5.16891	2.35469e-07	5.21113e-05	2	0	FALSE	FALSE	Hdx
ENSMUSG00000031709.15|Tbc1d9	24.9286	5.5954	1.0875	5.14521	2.67225e-07	5.84181e-05	2	0	FALSE	FALSE	Tbc1d9
ENSMUSG00000072964.14|Bhlhb9	9.43889	6.64769	1.30482	5.09471	3.49268e-07	7.54334e-05	2	0	FALSE	FALSE	Bhlhb9
ENSMUSG00000016028.10|Celsr1	186.742	-2.49561	0.490194	-5.09108	3.56037e-07	7.59799e-05	4	4	TRUE	FALSE	Celsr1
ENSMUSG00000100798.1|Gm19589	90.5212	-3.36873	0.662283	-5.08655	3.6464e-07	7.69004e-05	2	4	FALSE	FALSE	Gm19589
ENSMUSG00000042377.8|Fam83g	26.6357	4.67792	0.924628	5.05924	4.20921e-07	8.77375e-05	3	0	FALSE	FALSE	Fam83g
ENSMUSG00000102697.1|Pcdhac2	46.3908	3.71949	0.738921	5.03368	4.81151e-07	9.91393e-05	4	0	FALSE	FALSE	Pcdhac2
ENSMUSG00000054626.11|Xlr	13.7306	4.70902	0.936878	5.0263	5.00046e-07	0.000101862	3	0	FALSE	FALSE	Xlr
ENSMUSG00000070407.5|Hs3st3b1	17.9706	6.84866	1.36321	5.02394	5.06221e-07	0.000101961	2	0	FALSE	FALSE	Hs3st3b1
ENSMUSG00000002204.9|Napsa	29.6308	2.36792	0.472005	5.01673	5.25586e-07	0.000104685	4	0	FALSE	FALSE	Napsa
ENSMUSG00000039621.13|Prex1	176.59	2.43167	0.485108	5.01263	5.36901e-07	0.000105764	4	4	TRUE	TRUE	Prex1
ENSMUSG00000026365.15|Cfh	47.2	4.85	0.969463	5.00277	5.65124e-07	0.000110113	3	0	FALSE	FALSE	Cfh
ENSMUSG00000026435.15|Slc45a3	100.204	2.52544	0.505737	4.99359	5.92658e-07	0.000113466	4	4	TRUE	TRUE	Slc45a3
ENSMUSG00000044162.12|Tnip3	36.4665	5.60975	1.12392	4.99124	5.99936e-07	0.000113466	2	0	FALSE	FALSE	Tnip3
ENSMUSG00000042035.11|Igsf3	59.7778	4.10164	0.821842	4.99079	6.01321e-07	0.000113466	3	0	FALSE	FALSE	Igsf3
ENSMUSG00000061815.11|Rufy4	6.68313	-6.2597	1.2622	-4.95936	7.07275e-07	0.000132069	0	1	FALSE	FALSE	Rufy4
ENSMUSG00000026896.14|Ifih1	78.4346	-2.87556	0.580427	-4.95421	7.26242e-07	0.000133144	2	4	FALSE	FALSE	Ifih1
ENSMUSG00000028391.16|Wdr31	42.5629	-2.24912	0.454022	-4.95377	7.27889e-07	0.000133144	1	4	FALSE	FALSE	Wdr31
ENSMUSG00000022892.11|App	22.6782	7.19049	1.45384	4.94586	7.5807e-07	0.000137264	2	0	FALSE	FALSE	App
ENSMUSG00000032796.8|Lama1	11.73	5.49694	1.12048	4.90586	9.30194e-07	0.000166747	3	0	FALSE	FALSE	Lama1
ENSMUSG00000079069.1|8430423G03Rik	71.3032	-1.65601	0.338734	-4.88882	1.01445e-06	0.000177419	4	4	TRUE	FALSE	8430423G03Rik
ENSMUSG00000041263.14|Rusc1	56.638	2.2279	0.455754	4.88839	1.01662e-06	0.000177419	4	1	FALSE	FALSE	Rusc1
ENSMUSG00000033737.14|Fndc3c1	12.3398	6.30598	1.29013	4.88785	1.01942e-06	0.000177419	2	0	FALSE	FALSE	Fndc3c1
ENSMUSG00000071604.5|Fam189a2	29.938	4.31826	0.88474	4.88082	1.05646e-06	0.000182097	3	0	FALSE	FALSE	Fam189a2
ENSMUSG00000055322.15|Tns1	276.327	-2.17745	0.446409	-4.87769	1.07333e-06	0.000183243	4	4	TRUE	FALSE	Tns1
ENSMUSG00000068196.5|Col8a1	4476.05	-2.11894	0.436039	-4.85951	1.17676e-06	0.000199006	4	4	TRUE	FALSE	Col8a1
ENSMUSG00000047342.17|Zfp286	11.9225	-4.21195	0.869569	-4.84372	1.27434e-06	0.000213493	0	2	FALSE	FALSE	Zfp286
ENSMUSG00000028337.14|Coro2a	93.8018	-2.55205	0.534905	-4.77103	1.83283e-06	0.000304216	2	4	FALSE	FALSE	Coro2a
ENSMUSG00000020892.10|Aloxe3	28.7033	2.55867	0.537707	4.75848	1.95054e-06	0.000320783	4	0	FALSE	FALSE	Aloxe3
ENSMUSG00000039607.15|Rbms3	89.325	2.60358	0.548023	4.75085	2.02559e-06	0.000330097	4	2	FALSE	FALSE	Rbms3
ENSMUSG00000027358.6|Bmp2	89.8725	2.29277	0.483221	4.74477	2.08746e-06	0.000337116	4	2	FALSE	FALSE	Bmp2
ENSMUSG00000057286.6|St6galnac2	23.5316	5.45918	1.15105	4.7428	2.10786e-06	0.000337371	2	0	FALSE	FALSE	St6galnac2
ENSMUSG00000020679.11|Hnf1b	19.2311	4.18465	0.886768	4.71898	2.37025e-06	0.000376011	3	0	FALSE	FALSE	Hnf1b
ENSMUSG00000109394.2|A230057D06Rik	37.3511	5.05679	1.07962	4.68384	2.81545e-06	0.000442717	3	0	FALSE	FALSE	A230057D06Rik
ENSMUSG00000107768.1|Gm44275	44.4944	-1.90057	0.406415	-4.67643	2.91909e-06	0.000453242	1	4	FALSE	FALSE	Gm44275
ENSMUSG00000024600.8|Slc27a6	13.0208	5.02157	1.07403	4.67546	2.93295e-06	0.000453242	3	0	FALSE	FALSE	Slc27a6
ENSMUSG00000074665.10|Bpifb4	176.442	-2.23697	0.481088	-4.64981	3.32237e-06	0.000509033	4	4	TRUE	FALSE	Bpifb4
ENSMUSG00000040957.15|Cables1	8.73504	5.77189	1.24782	4.62557	3.73564e-06	0.0005675	2	0	FALSE	FALSE	Cables1
ENSMUSG00000070719.4|Pla2g4d	9.12032	-5.97143	1.29592	-4.60787	4.06816e-06	0.000612822	0	1	FALSE	FALSE	Pla2g4d
ENSMUSG00000029864.7|Gstk1	44.874	-3.41077	0.743222	-4.58917	4.45007e-06	0.000664766	0	4	FALSE	FALSE	Gstk1
ENSMUSG00000025504.14|Eps8l2	1300.04	1.58136	0.346128	4.56871	4.90731e-06	0.000727012	4	4	TRUE	TRUE	Eps8l2
ENSMUSG00000017314.12|Mpp2	117.411	2.86981	0.63229	4.53876	5.65868e-06	0.000829829	4	2	FALSE	FALSE	Mpp2
ENSMUSG00000041688.16|Amot	3233.53	-1.39183	0.306848	-4.5359	5.7358e-06	0.000829829	4	4	TRUE	FALSE	Amot
ENSMUSG00000022485.3|Hoxc5	6.57176	6.11818	1.34888	4.53574	5.74019e-06	0.000829829	1	0	FALSE	FALSE	Hoxc5
ENSMUSG00000021822.3|Plau	23099.1	-1.78157	0.392972	-4.53359	5.79891e-06	0.000831611	4	4	TRUE	FALSE	Plau
ENSMUSG00000067855.7|Speer3	33.5927	-2.36655	0.522806	-4.52664	5.99277e-06	0.000852591	0	4	FALSE	FALSE	Speer3
ENSMUSG00000074227.12|Spint2	6.37624	6.0557	1.33906	4.52234	6.11611e-06	0.000863287	1	0	FALSE	FALSE	Spint2
ENSMUSG00000022014.15|Epsti1	92.3429	-2.74107	0.606692	-4.51806	6.24093e-06	0.000874023	2	4	FALSE	FALSE	Epsti1
ENSMUSG00000028469.15|Npr2	98.4566	2.04253	0.452415	4.51472	6.34005e-06	0.000881021	4	4	TRUE	TRUE	Npr2
ENSMUSG00000061751.16|Kalrn	17.8227	4.26251	0.949517	4.48914	7.15125e-06	0.000986103	2	0	FALSE	FALSE	Kalrn
ENSMUSG00000021765.9|Fst	189.174	3.47055	0.77401	4.48385	7.33076e-06	0.00100314	4	3	FALSE	FALSE	Fst
ENSMUSG00000068327.5|Tlx2	15.2456	6.58926	1.47909	4.45494	8.39174e-06	0.00113962	1	0	FALSE	FALSE	Tlx2
ENSMUSG00000061186.15|Sfmbt2	8.15238	5.71151	1.28438	4.44692	8.71113e-06	0.00116712	1	0	FALSE	FALSE	Sfmbt2
ENSMUSG00000032291.8|Crabp1	137.61	5.79049	1.30223	4.44659	8.72445e-06	0.00116712	2	0	FALSE	FALSE	Crabp1
ENSMUSG00000002489.16|Tiam1	5.7822	-6.06463	1.36476	-4.44373	8.84144e-06	0.00117401	0	1	FALSE	FALSE	Tiam1
ENSMUSG00000065546.1|Mir196a-1	5.62305	5.88392	1.32512	4.44028	8.98418e-06	0.00118419	0	0	FALSE	FALSE	Mir196a-1
ENSMUSG00000009097.10|Tbx1	260.132	-3.12567	0.704977	-4.43371	9.26233e-06	0.00120975	2	4	FALSE	FALSE	Tbx1
ENSMUSG00000060568.14|Fam78b	73.2805	-2.47073	0.557408	-4.43254	9.31303e-06	0.00120975	2	4	FALSE	FALSE	Fam78b
ENSMUSG00000032076.19|Cadm1	3210.17	-1.39149	0.31426	-4.42783	9.51851e-06	0.00122755	4	4	TRUE	FALSE	Cadm1
ENSMUSG00000074505.5|Fat3	7.44838	5.54602	1.25395	4.42285	9.74084e-06	0.00124725	1	0	FALSE	FALSE	Fat3
ENSMUSG00000045672.15|Col27a1	12.3287	3.09396	0.700488	4.41686	1.00144e-05	0.00127318	3	0	FALSE	FALSE	Col27a1
ENSMUSG00000006179.9|Prss16	122.891	1.46674	0.332342	4.41333	1.01794e-05	0.00128504	4	4	TRUE	TRUE	Prss16
ENSMUSG00000031618.13|Nr3c2	33.5555	3.35773	0.76231	4.40468	1.05938e-05	0.00132801	3	0	FALSE	FALSE	Nr3c2
ENSMUSG00000042359.18|Osbpl6	20.8636	3.6952	0.840387	4.39702	1.09747e-05	0.0013662	2	0	FALSE	FALSE	Osbpl6
ENSMUSG00000086995.1|Gm13544	180.51	-1.90733	0.439198	-4.34275	1.40707e-05	0.0017193	4	4	TRUE	FALSE	Gm13544
ENSMUSG00000021806.4|Nid2	34.89	3.5298	0.812853	4.34248	1.4088e-05	0.0017193	3	0	FALSE	FALSE	Nid2
ENSMUSG00000004113.18|Cacna1b	9.45703	5.19222	1.19573	4.34231	1.40989e-05	0.0017193	2	0	FALSE	FALSE	Cacna1b
ENSMUSG00000040640.11|Erc2	151.19	-1.81134	0.418662	-4.3265	1.51496e-05	0.00183494	4	4	TRUE	FALSE	Erc2
ENSMUSG00000028039.11|Efna3	70.9214	2.52595	0.585608	4.31339	1.60771e-05	0.00193422	4	2	FALSE	FALSE	Efna3
ENSMUSG00000052951.5|C130021I20Rik	49.7556	3.7095	0.86613	4.28284	1.84519e-05	0.00220513	4	0	FALSE	FALSE	C130021I20Rik
ENSMUSG00000040584.8|Abcb1a	753.899	2.70247	0.631727	4.27791	1.88653e-05	0.0022396	4	4	TRUE	TRUE	Abcb1a
ENSMUSG00000060284.7|Sp7	18.0492	3.41735	0.799206	4.27594	1.90336e-05	0.0022414	2	0	FALSE	FALSE	Sp7
ENSMUSG00000026580.16|Selp	568.87	-3.34559	0.782629	-4.2748	1.91305e-05	0.0022414	3	4	FALSE	FALSE	Selp
ENSMUSG00000090958.2|Lrrc32	20.606	4.67251	1.09675	4.26034	2.04118e-05	0.00237598	2	0	FALSE	FALSE	Lrrc32
ENSMUSG00000002190.13|Clgn	5.72993	5.17689	1.21735	4.2526	2.11298e-05	0.0024437	0	0	FALSE	FALSE	Clgn
ENSMUSG00000030000.10|Add2	1670.37	-2.32082	0.546314	-4.24815	2.15548e-05	0.00247686	4	4	TRUE	FALSE	Add2
ENSMUSG00000031174.17|Rpgr	167.902	-1.76816	0.416557	-4.24471	2.18879e-05	0.00249912	4	4	TRUE	FALSE	Rpgr
ENSMUSG00000074146.9|4930579C12Rik	6.09997	-5.36635	1.26557	-4.24025	2.23268e-05	0.0025331	0	0	FALSE	FALSE	4930579C12Rik
ENSMUSG00000109321.1|A330076H08Rik	30.2189	4.49326	1.06334	4.2256	2.38305e-05	0.00268671	3	0	FALSE	FALSE	A330076H08Rik
ENSMUSG00000073293.4|Nudt10	14.7288	-3.42081	0.810098	-4.22272	2.41376e-05	0.00270432	0	3	FALSE	FALSE	Nudt10
ENSMUSG00000013033.16|Adgrl1	956.8	1.51648	0.359504	4.21826	2.46199e-05	0.00274121	4	4	TRUE	TRUE	Adgrl1
ENSMUSG00000056553.14|Ptprn2	9.57601	4.10059	0.975597	4.20316	2.6322e-05	0.00291264	1	0	FALSE	FALSE	Ptprn2
ENSMUSG00000025213.11|Kazald1	338.701	1.36619	0.325716	4.19443	2.73564e-05	0.00300853	4	4	TRUE	TRUE	Kazald1
ENSMUSG00000027894.14|Slc6a17	10.9015	6.09795	1.45605	4.18802	2.81397e-05	0.00307581	1	0	FALSE	FALSE	Slc6a17
ENSMUSG00000070287.3|Slc35g2	8.74159	5.02795	1.20409	4.17573	2.97035e-05	0.00319243	2	0	FALSE	FALSE	Slc35g2
ENSMUSG00000005803.14|Sqor	944.421	1.96105	0.469661	4.17545	2.97392e-05	0.00319243	4	4	TRUE	TRUE	Sqor
ENSMUSG00000020363.6|Gfpt2	203.765	-2.5896	0.620199	-4.17544	2.97409e-05	0.00319243	3	4	FALSE	FALSE	Gfpt2
ENSMUSG00000003863.18|Ppfia3	137.541	1.75826	0.42286	4.15801	3.21036e-05	0.00342553	4	4	TRUE	TRUE	Ppfia3
ENSMUSG00000046618.7|Olfml2a	13.4312	4.25531	1.02401	4.15555	3.24513e-05	0.00342976	1	0	FALSE	FALSE	Olfml2a
ENSMUSG00000097636.8|Mirt1	75.2807	-1.52331	0.366618	-4.15502	3.25259e-05	0.00342976	4	4	TRUE	FALSE	Mirt1
ENSMUSG00000033207.7|Mamdc2	11.7131	5.49958	1.32551	4.14902	3.33897e-05	0.00350025	2	0	FALSE	FALSE	Mamdc2
ENSMUSG00000030956.15|Fam53b	305.181	1.57533	0.379826	4.14751	3.36112e-05	0.00350299	4	4	TRUE	TRUE	Fam53b
ENSMUSG00000025189.9|Cnnm1	241.85	-1.48626	0.359142	-4.13835	3.49819e-05	0.00362477	4	4	TRUE	FALSE	Cnnm1
ENSMUSG00000047959.4|Kcna3	4.03616	-5.54291	1.34036	-4.13538	3.54367e-05	0.0036508	0	0	FALSE	FALSE	Kcna3
ENSMUSG00000024030.7|Abcg1	16.321	-2.87514	0.695614	-4.13324	3.57685e-05	0.00366393	0	3	FALSE	FALSE	Abcg1
ENSMUSG00000014329.14|Bicc1	6.03835	5.25001	1.27168	4.12842	3.65268e-05	0.00370482	0	0	FALSE	FALSE	Bicc1
ENSMUSG00000030218.2|Mgp	81.5963	6.3585	1.54031	4.12808	3.65812e-05	0.00370482	3	0	FALSE	FALSE	Mgp
ENSMUSG00000051043.16|Gprc5c	17.8496	3.35944	0.815075	4.12163	3.76196e-05	0.00378859	2	0	FALSE	FALSE	Gprc5c
ENSMUSG00000079173.11|Zan	19.738	2.55388	0.620057	4.11879	3.80871e-05	0.00380468	3	0	FALSE	FALSE	Zan
ENSMUSG00000030283.7|St8sia1	383.74	-2.37053	0.575639	-4.11808	3.82039e-05	0.00380468	3	4	FALSE	FALSE	St8sia1
ENSMUSG00000020044.13|Timp3	160.363	2.67251	0.64989	4.11224	3.91836e-05	0.00388069	4	4	TRUE	TRUE	Timp3
ENSMUSG00000060470.7|Adgrg3	54.7554	-2.6678	0.649421	-4.10796	3.99165e-05	0.00393156	2	4	FALSE	FALSE	Adgrg3
ENSMUSG00000004837.2|Grap	57.0796	3.4331	0.837765	4.09793	4.16859e-05	0.0040834	3	0	FALSE	FALSE	Grap
ENSMUSG00000030255.13|Sspn	22.6875	3.08183	0.752766	4.09401	4.2397e-05	0.00413048	3	0	FALSE	FALSE	Sspn
ENSMUSG00000059493.13|Nhs	43.7621	2.90592	0.71042	4.09043	4.30577e-05	0.00417217	3	0	FALSE	FALSE	Nhs
ENSMUSG00000033083.16|Tbc1d4	415.37	1.97241	0.482992	4.08374	4.43175e-05	0.00427116	4	4	TRUE	TRUE	Tbc1d4
ENSMUSG00000038181.16|Chpf2	4023.82	1.33471	0.327081	4.08066	4.49074e-05	0.00430486	4	4	TRUE	TRUE	Chpf2
ENSMUSG00000000159.16|Igsf5	17.7614	5.57619	1.3688	4.07379	4.6255e-05	0.00441047	2	0	FALSE	FALSE	Igsf5
ENSMUSG00000040133.2|Gpr176	90.3136	3.53413	0.86876	4.06802	4.74135e-05	0.00449701	3	1	FALSE	FALSE	Gpr176
ENSMUSG00000021567.15|Nkd2	8.54408	4.4099	1.08527	4.06342	4.8358e-05	0.00456245	1	0	FALSE	FALSE	Nkd2
ENSMUSG00000001588.12|Acap1	193.125	2.02057	0.497841	4.05866	4.93556e-05	0.00463219	4	4	TRUE	TRUE	Acap1
ENSMUSG00000035112.17|Wnk4	76.4256	1.27769	0.31568	4.04742	5.17859e-05	0.00483497	4	4	TRUE	TRUE	Wnk4
ENSMUSG00000048706.3|Lurap1l	243.134	1.54654	0.382767	4.04043	5.33522e-05	0.00494267	4	4	TRUE	TRUE	Lurap1l
ENSMUSG00000047759.6|Hs3st3a1	8.13665	5.69703	1.41022	4.03983	5.34909e-05	0.00494267	1	0	FALSE	FALSE	Hs3st3a1
ENSMUSG00000089809.9|Rasgef1b	16.4877	-2.67871	0.663649	-4.03634	5.42918e-05	0.00497158	0	3	FALSE	FALSE	Rasgef1b
ENSMUSG00000040747.9|Cd53	51.1291	-2.13151	0.528117	-4.03605	5.43584e-05	0.00497158	1	4	FALSE	FALSE	Cd53
ENSMUSG00000025083.18|Afap1l2	118.886	-2.1091	0.523123	-4.03174	5.53657e-05	0.00499241	4	4	TRUE	FALSE	Afap1l2
ENSMUSG00000036192.15|Rorb	19.8107	-3.2016	0.794269	-4.03088	5.55689e-05	0.00499241	0	3	FALSE	FALSE	Rorb
ENSMUSG00000041025.15|Iffo2	4428.74	-1.14343	0.283676	-4.03077	5.55947e-05	0.00499241	4	4	FALSE	FALSE	Iffo2
ENSMUSG00000037736.19|Limch1	899.462	1.63703	0.406179	4.03032	5.57002e-05	0.00499241	4	4	TRUE	TRUE	Limch1
ENSMUSG00000042613.9|Pbxip1	543.701	1.63189	0.405415	4.02523	5.69205e-05	0.0050764	4	4	TRUE	TRUE	Pbxip1
ENSMUSG00000014030.15|Pax5	95.8274	-1.51347	0.376777	-4.01688	5.89741e-05	0.00523351	4	4	TRUE	FALSE	Pax5
ENSMUSG00000027931.12|Npr1	55.6076	2.6604	0.662689	4.01455	5.95587e-05	0.00525935	4	1	FALSE	FALSE	Npr1
ENSMUSG00000113629.1|Gm48558	261.901	-2.51105	0.626054	-4.01091	6.04857e-05	0.00531503	3	4	FALSE	FALSE	Gm48558
ENSMUSG00000074852.4|Hpse2	11.4119	-2.77528	0.69246	-4.00786	6.12719e-05	0.00535786	0	2	FALSE	FALSE	Hpse2
ENSMUSG00000020357.3|Flt4	11.2792	3.41907	0.857389	3.98777	6.66983e-05	0.00578545	2	0	FALSE	FALSE	Flt4
ENSMUSG00000102418.1|Sh2d1b1	14.7303	3.94119	0.988416	3.98738	6.68073e-05	0.00578545	2	0	FALSE	FALSE	Sh2d1b1
ENSMUSG00000022330.5|Osr2	291.153	1.7061	0.428334	3.98311	6.80191e-05	0.00584926	4	4	TRUE	TRUE	Osr2
ENSMUSG00000020669.15|Sh3yl1	109.11	1.22121	0.306645	3.98249	6.81968e-05	0.00584926	4	4	TRUE	TRUE	Sh3yl1
ENSMUSG00000041119.12|Pde9a	6.01831	6.00881	1.51011	3.97905	6.91917e-05	0.00590633	1	0	FALSE	FALSE	Pde9a
ENSMUSG00000033906.5|Zdhhc15	7.09282	4.15251	1.04449	3.97565	7.01879e-05	0.00596298	0	0	FALSE	FALSE	Zdhhc15
ENSMUSG00000025558.18|Dock9	11674.4	-1.76753	0.44556	-3.96698	7.27883e-05	0.00615473	4	4	TRUE	FALSE	Dock9
ENSMUSG00000054728.16|Phactr1	41.9966	-2.94017	0.741685	-3.96417	7.36503e-05	0.0061834	0	4	FALSE	FALSE	Phactr1
ENSMUSG00000038765.13|Lmx1b	72.6954	2.53778	0.640451	3.9625	7.41699e-05	0.0061834	4	2	FALSE	FALSE	Lmx1b
ENSMUSG00000040189.18|Ccdc114	80.4364	-1.88559	0.475902	-3.96213	7.42851e-05	0.0061834	3	4	FALSE	FALSE	Ccdc114
ENSMUSG00000000530.16|Acvrl1	66.6195	3.1383	0.792217	3.96141	7.45071e-05	0.0061834	4	1	FALSE	FALSE	Acvrl1
ENSMUSG00000005681.12|Apoa2	67.7177	2.64205	0.670565	3.94004	8.14679e-05	0.00671521	4	1	FALSE	FALSE	Apoa2
ENSMUSG00000028487.18|Bnc2	35.9546	1.76643	0.448519	3.93837	8.20359e-05	0.00671521	4	0	FALSE	FALSE	Bnc2
ENSMUSG00000027075.16|Slc43a1	64.5575	2.07298	0.526355	3.93836	8.20389e-05	0.00671521	4	2	FALSE	FALSE	Slc43a1
ENSMUSG00000025854.15|Fam20c	308.841	2.89811	0.737706	3.92854	8.54639e-05	0.00696376	4	4	TRUE	TRUE	Fam20c
ENSMUSG00000032313.11|Tmem266	101.009	2.4905	0.634501	3.92512	8.66856e-05	0.00703134	4	2	FALSE	FALSE	Tmem266
ENSMUSG00000041605.16|Inava	39.9635	3.31925	0.846705	3.92019	8.84785e-05	0.00712673	3	0	FALSE	FALSE	Inava
ENSMUSG00000052085.7|Dock8	347.17	-1.32103	0.337023	-3.91971	8.86568e-05	0.00712673	4	4	TRUE	FALSE	Dock8
ENSMUSG00000061578.8|Ksr2	182.561	-2.14995	0.548996	-3.91615	8.99755e-05	0.00715065	3	4	FALSE	FALSE	Ksr2
ENSMUSG00000056145.5|AI504432	10.8286	-3.63513	0.928304	-3.91588	9.00736e-05	0.00715065	0	2	FALSE	FALSE	AI504432
ENSMUSG00000026712.3|Mrc1	27.9362	-2.95323	0.754206	-3.91568	9.0151e-05	0.00715065	0	4	FALSE	FALSE	Mrc1
ENSMUSG00000027499.12|Pkia	14.7429	-2.94891	0.753403	-3.91411	9.07372e-05	0.00716544	0	1	FALSE	FALSE	Pkia
ENSMUSG00000060429.12|Sntb1	49.8322	2.64357	0.676033	3.91042	9.21371e-05	0.00723792	4	0	FALSE	FALSE	Sntb1
ENSMUSG00000037649.10|H2-DMa	246.522	2.09665	0.536286	3.90956	9.24626e-05	0.00723792	4	4	TRUE	TRUE	H2-DMa
ENSMUSG00000046546.3|Fam43a	413.035	2.76204	0.708005	3.90116	9.57336e-05	0.00746139	4	4	TRUE	TRUE	Fam43a
ENSMUSG00000048218.6|Amigo2	2139.61	-1.58281	0.406826	-3.89065	9.99772e-05	0.00775841	4	4	TRUE	FALSE	Amigo2
ENSMUSG00000050821.14|Fam131a	37.7717	2.62871	0.677163	3.88194	0.000103625	0.00800685	3	0	FALSE	FALSE	Fam131a
ENSMUSG00000049604.3|Hoxb13	13.0615	2.93077	0.755986	3.87675	0.000105861	0.00814452	1	0	FALSE	FALSE	Hoxb13
ENSMUSG00000011751.16|Sptbn4	73.4177	1.45736	0.376299	3.87288	0.000107556	0.0082128	4	4	TRUE	TRUE	Sptbn4
ENSMUSG00000044835.15|Ankrd45	13.2662	-2.17762	0.562311	-3.87263	0.000107665	0.0082128	0	3	FALSE	FALSE	Ankrd45
ENSMUSG00000078942.10|Naip6	139.332	-1.78647	0.46186	-3.86799	0.000109734	0.00833514	3	4	FALSE	FALSE	Naip6
ENSMUSG00000054474.15|Thnsl2	34.2923	2.19311	0.567528	3.86432	0.000111399	0.00840337	4	0	FALSE	FALSE	Thnsl2
ENSMUSG00000061878.15|Sphk1	409.214	2.34809	0.607692	3.86395	0.00011157	0.00840337	4	4	TRUE	TRUE	Sphk1
ENSMUSG00000032174.5|Icam5	84.0218	1.61712	0.41922	3.85744	0.00011458	0.00858039	4	4	TRUE	TRUE	Icam5
ENSMUSG00000052485.7|Tmem171	4.84419	5.67208	1.4709	3.8562	0.000115162	0.00858039	0	0	FALSE	FALSE	Tmem171
ENSMUSG00000049791.4|Fzd4	183.213	1.94466	0.504473	3.85484	0.000115806	0.00858039	4	4	TRUE	TRUE	Fzd4
ENSMUSG00000021217.7|Tshz3	6.47825	6.12469	1.58886	3.85478	0.000115835	0.00858039	1	0	FALSE	FALSE	Tshz3
ENSMUSG00000073405.6|H2-T-ps	52.3349	2.39615	0.622663	3.84823	0.000118977	0.00877686	4	2	FALSE	FALSE	H2-T-ps
ENSMUSG00000031906.9|Smpd3	102.254	2.17228	0.565084	3.84417	0.000120963	0.00888681	4	4	TRUE	TRUE	Smpd3
ENSMUSG00000037902.18|Sirpa	4.21493	5.44164	1.41644	3.84178	0.000122144	0.00893696	0	0	FALSE	FALSE	Sirpa
ENSMUSG00000023092.16|Fhl1	9.56039	5.14716	1.34064	3.83933	0.000123368	0.00898984	1	0	FALSE	FALSE	Fhl1
ENSMUSG00000073430.5|Gm10505	10.3817	2.7236	0.711832	3.82618	0.000130147	0.0094454	1	0	FALSE	FALSE	Gm10505
ENSMUSG00000032202.11|Rab27a	151.35	1.38395	0.362196	3.821	0.000132914	0.00960731	4	4	TRUE	TRUE	Rab27a
ENSMUSG00000091475.3|2810468N07Rik	13.0074	3.03988	0.796383	3.81711	0.000135024	0.00972061	1	0	FALSE	FALSE	2810468N07Rik
ENSMUSG00000028047.11|Thbs3	2517.13	1.13745	0.298856	3.80603	0.000141216	0.0101258	4	4	FALSE	FALSE	Thbs3
ENSMUSG00000021213.12|Akr1c13	17.458	-2.02583	0.532562	-3.80394	0.000142415	0.0101607	0	3	FALSE	FALSE	Akr1c13
ENSMUSG00000022040.8|Ephx2	31.1866	-2.25502	0.592927	-3.8032	0.000142837	0.0101607	1	4	FALSE	FALSE	Ephx2
ENSMUSG00000062991.8|Nrg1	48.2171	2.36792	0.623516	3.79769	0.000146048	0.0103481	4	1	FALSE	FALSE	Nrg1
ENSMUSG00000048924.14|Ccdc125	5.93059	-4.63533	1.22358	-3.78834	0.000151654	0.010703	0	0	FALSE	FALSE	Ccdc125
ENSMUSG00000103367.1|Gm38158	195.132	-1.5928	0.42068	-3.78625	0.000152939	0.0107513	4	4	TRUE	FALSE	Gm38158
ENSMUSG00000021680.8|Crhbp	24.7167	-2.1816	0.576686	-3.78299	0.000154954	0.0108504	0	4	FALSE	FALSE	Crhbp
ENSMUSG00000025875.14|Tspan17	863.19	1.79728	0.475843	3.77705	0.000158698	0.0110693	4	4	TRUE	TRUE	Tspan17
ENSMUSG00000055333.14|Fat2	10.2345	-4.83417	1.28139	-3.7726	0.000161556	0.011225	0	2	FALSE	FALSE	Fat2
ENSMUSG00000045790.10|Ccdc149	17.7183	-2.6376	0.702936	-3.75226	0.000175249	0.0121294	0	3	FALSE	FALSE	Ccdc149
ENSMUSG00000098158.2|Gm4804	20.4514	-2.35223	0.627425	-3.74902	0.000177525	0.0122283	0	4	FALSE	FALSE	Gm4804
ENSMUSG00000032238.17|Rora	16.91	3.55287	0.948005	3.74774	0.000178436	0.0122283	2	0	FALSE	FALSE	Rora
ENSMUSG00000032010.15|Usp2	40.8698	2.26288	0.603865	3.74733	0.000178725	0.0122283	3	0	FALSE	FALSE	Usp2
ENSMUSG00000022594.14|Lynx1	241.9	1.94606	0.519751	3.74422	0.000180957	0.012334	4	4	TRUE	TRUE	Lynx1
ENSMUSG00000070469.12|Adamtsl3	4266.44	-1.40522	0.375549	-3.74176	0.000182736	0.012408	4	4	TRUE	FALSE	Adamtsl3
ENSMUSG00000032826.18|Ank2	101.476	2.2057	0.589738	3.74013	0.000183927	0.0124418	4	4	TRUE	TRUE	Ank2
ENSMUSG00000094626.1|Tmem121b	5.06902	4.98714	1.33499	3.73572	0.000187179	0.0126142	1	0	FALSE	FALSE	Tmem121b
ENSMUSG00000042759.12|Apobr	3425.06	-1.69487	0.454335	-3.73044	0.000191147	0.0128333	4	4	TRUE	FALSE	Apobr
ENSMUSG00000038738.15|Shank1	5.8958	4.4554	1.19474	3.72917	0.000192113	0.01285	0	0	FALSE	FALSE	Shank1
ENSMUSG00000034842.16|Art3	284.511	-2.49782	0.670435	-3.72567	0.000194798	0.0129812	3	4	FALSE	FALSE	Art3
ENSMUSG00000090793.2|Gm6650	27.8809	-2.55886	0.687068	-3.72432	0.000195844	0.0130026	0	4	FALSE	FALSE	Gm6650
ENSMUSG00000042195.9|Slc35f2	7.71201	3.90536	1.0501	3.71904	0.000199983	0.0132284	1	0	FALSE	FALSE	Slc35f2
ENSMUSG00000050132.13|Sarm1	67.937	1.79077	0.481664	3.71789	0.000200898	0.01324	4	4	TRUE	TRUE	Sarm1
ENSMUSG00000061411.12|Nol4l	1330.99	-1.32174	0.356519	-3.70733	0.000209453	0.0137465	4	4	TRUE	FALSE	Nol4l
ENSMUSG00000008305.18|Tle1	3968.72	1.09419	0.295227	3.70627	0.000210332	0.0137465	4	4	FALSE	FALSE	Tle1
ENSMUSG00000024500.19|Ppp2r2b	221.547	-1.64681	0.44441	-3.70561	0.000210882	0.0137465	4	4	TRUE	FALSE	Ppp2r2b
ENSMUSG00000027004.3|Frzb	375.913	1.79276	0.48466	3.699	0.000216447	0.0140581	4	4	TRUE	TRUE	Frzb
ENSMUSG00000024155.8|Meiob	45.338	-1.49229	0.404558	-3.68869	0.000225416	0.0145878	2	4	FALSE	FALSE	Meiob
ENSMUSG00000031340.8|Gabre	21.9796	-2.651	0.719417	-3.68492	0.000228771	0.0147516	0	3	FALSE	FALSE	Gabre
ENSMUSG00000028150.14|Rorc	24.1892	3.42009	0.930405	3.67591	0.000237	0.0152275	3	0	FALSE	FALSE	Rorc
ENSMUSG00000030584.14|Dpf1	120.899	1.35807	0.369736	3.67307	0.000239655	0.0153326	4	4	TRUE	TRUE	Dpf1
ENSMUSG00000071637.5|Cebpd	369.765	1.7632	0.480168	3.67204	0.000240618	0.0153326	4	4	TRUE	TRUE	Cebpd
ENSMUSG00000044005.13|Gls2	515.039	1.30586	0.355681	3.67142	0.000241202	0.0153326	4	4	TRUE	TRUE	Gls2
ENSMUSG00000095134.2|Mid1-ps1	283.67	-1.47913	0.40316	-3.66885	0.000243642	0.0154014	4	4	TRUE	FALSE	Mid1-ps1
ENSMUSG00000084989.3|Crocc2	19.6405	3.91359	1.06691	3.66816	0.000244303	0.0154014	1	0	FALSE	FALSE	Crocc2
ENSMUSG00000097180.5|2700038G22Rik	219.134	1.6068	0.438109	3.66757	0.000244862	0.0154014	4	4	TRUE	TRUE	2700038G22Rik
ENSMUSG00000022203.7|Efs	82.0876	2.21816	0.606517	3.65721	0.000254974	0.0159813	4	4	TRUE	TRUE	Efs
ENSMUSG00000049691.8|Nkx3-2	19.2758	2.57871	0.705562	3.65483	0.000257352	0.0160742	3	0	FALSE	FALSE	Nkx3-2
ENSMUSG00000053414.8|Hunk	3.64292	5.22773	1.43141	3.65215	0.000260056	0.0161867	0	0	FALSE	FALSE	Hunk
ENSMUSG00000030220.13|Arhgdib	164.604	2.34478	0.642348	3.65033	0.000261906	0.0162454	4	4	TRUE	TRUE	Arhgdib
ENSMUSG00000030351.5|Tspan11	49.4991	3.50063	0.959637	3.64786	0.000264429	0.0163454	2	0	FALSE	FALSE	Tspan11
ENSMUSG00000021994.15|Wnt5a	542.88	-1.69424	0.465409	-3.64032	0.000272303	0.0167743	4	4	TRUE	FALSE	Wnt5a
ENSMUSG00000001240.13|Ramp2	62.1198	2.2946	0.630738	3.63796	0.000274805	0.0168704	4	2	FALSE	FALSE	Ramp2
ENSMUSG00000045094.8|Arhgef37	15.1219	2.16088	0.594853	3.63263	0.000280548	0.0171641	2	0	FALSE	FALSE	Arhgef37
ENSMUSG00000032368.14|Zic1	3.42267	5.19064	1.43082	3.62773	0.00028592	0.0173802	0	0	FALSE	FALSE	Zic1
ENSMUSG00000028051.10|Hcn3	71.4577	1.35231	0.372779	3.62765	0.000286018	0.0173802	4	4	TRUE	TRUE	Hcn3
ENSMUSG00000020098.7|Pcbd1	60.4077	-1.92766	0.532906	-3.61726	0.000297733	0.018031	3	4	FALSE	FALSE	Pcbd1
ENSMUSG00000020891.11|Alox8	10.203	2.66535	0.737554	3.61378	0.000301767	0.0181982	1	0	FALSE	FALSE	Alox8
ENSMUSG00000038967.13|Pdk2	168.651	1.76862	0.489499	3.61313	0.000302525	0.0181982	4	4	TRUE	TRUE	Pdk2
ENSMUSG00000029338.13|Antxr2	11271	-1.37849	0.381944	-3.60913	0.00030723	0.0184194	4	4	TRUE	FALSE	Antxr2
ENSMUSG00000026018.12|Ica1l	20.4411	-1.84106	0.510367	-3.60732	0.000309372	0.018431	0	4	FALSE	FALSE	Ica1l
ENSMUSG00000027508.15|Pag1	14.9298	2.21521	0.614103	3.60723	0.00030948	0.018431	3	0	FALSE	FALSE	Pag1
ENSMUSG00000023039.17|Krt7	65.1912	2.69658	0.749043	3.60003	0.000318175	0.0188861	3	1	FALSE	FALSE	Krt7
ENSMUSG00000056758.14|Hmga2	59622.1	-1.66921	0.463852	-3.59859	0.00031995	0.0189288	4	4	TRUE	FALSE	Hmga2
ENSMUSG00000026888.14|Grb14	268.052	2.48711	0.691628	3.59603	0.000323114	0.0190531	4	4	TRUE	TRUE	Grb14
ENSMUSG00000004864.13|Mapk13	16.8882	3.2085	0.892922	3.59326	0.000326572	0.0191939	2	0	FALSE	FALSE	Mapk13
ENSMUSG00000097860.1|Gm26857	10.0543	-2.23673	0.622918	-3.59072	0.00032976	0.0193179	0	0	FALSE	FALSE	Gm26857
ENSMUSG00000004540.7|Psg17	152.977	-1.76367	0.49219	-3.58331	0.000339262	0.0198098	3	4	FALSE	FALSE	Psg17
ENSMUSG00000040987.15|Mill2	408.701	-1.79494	0.502054	-3.57519	0.000349979	0.0203692	4	4	TRUE	FALSE	Mill2
ENSMUSG00000020424.3|Castor1	927.318	1.60584	0.450313	3.56604	0.000362413	0.0210247	4	4	TRUE	TRUE	Castor1
ENSMUSG00000039395.8|Mreg	140.501	1.64946	0.462947	3.56295	0.000366704	0.0212049	4	4	TRUE	TRUE	Mreg
ENSMUSG00000002329.7|Mdp1	627.139	0.878025	0.247263	3.55097	0.000383814	0.022123	4	4	FALSE	FALSE	Mdp1
ENSMUSG00000003161.15|Sri	6508.67	1.2154	0.342533	3.54828	0.000387762	0.0222789	4	4	TRUE	TRUE	Sri
ENSMUSG00000010064.15|Slc38a3	11.9293	4.86274	1.37369	3.53991	0.000400256	0.0229095	1	0	FALSE	FALSE	Slc38a3
ENSMUSG00000097617.2|Gm10687	6.6071	4.09049	1.15576	3.53923	0.000401294	0.0229095	1	0	FALSE	FALSE	Gm10687
ENSMUSG00000038146.8|Notch3	181.953	1.96765	0.55617	3.53785	0.000403405	0.0229569	4	4	TRUE	TRUE	Notch3
ENSMUSG00000030946.13|Lhpp	21.7018	2.63727	0.745706	3.53661	0.000405302	0.0229919	3	0	FALSE	FALSE	Lhpp
ENSMUSG00000041189.9|Chrnb1	1210.89	-1.21906	0.344967	-3.53384	0.000409574	0.0231609	4	4	TRUE	FALSE	Chrnb1
ENSMUSG00000020646.17|Mboat2	13.0978	3.02526	0.85633	3.53282	0.000411149	0.0231769	2	0	FALSE	FALSE	Mboat2
ENSMUSG00000028019.9|Pdgfc	2550.32	1.61322	0.45906	3.51419	0.0004411	0.0247873	4	4	TRUE	TRUE	Pdgfc
ENSMUSG00000029287.14|Tgfbr3	14356.7	-0.910041	0.259335	-3.50913	0.000449567	0.0251842	4	4	FALSE	FALSE	Tgfbr3
ENSMUSG00000028184.12|Adgrl2	168.032	1.24649	0.35559	3.50542	0.000455889	0.0254588	4	4	TRUE	TRUE	Adgrl2
ENSMUSG00000039058.11|Ak5	1209.04	-1.1368	0.324582	-3.50236	0.000461165	0.0256734	4	4	FALSE	FALSE	Ak5
ENSMUSG00000046585.9|Cfap58	27.4927	-2.1067	0.602345	-3.49749	0.000469656	0.0260652	1	4	FALSE	FALSE	Cfap58
ENSMUSG00000072966.11|Gprasp2	8.46778	5.09086	1.45969	3.48764	0.000487306	0.0268916	2	0	FALSE	FALSE	Gprasp2
ENSMUSG00000022790.14|Igsf11	6.08817	4.56887	1.31007	3.48751	0.000487547	0.0268916	1	0	FALSE	FALSE	Igsf11
ENSMUSG00000040488.17|Ltbp4	6869.72	1.06477	0.305977	3.47991	0.000501579	0.0275807	4	4	FALSE	FALSE	Ltbp4
ENSMUSG00000062310.7|Glrp1	754.368	-1.8688	0.537336	-3.47791	0.000505344	0.0277028	4	4	TRUE	FALSE	Glrp1
ENSMUSG00000021638.12|Ocln	760.506	-1.43922	0.414361	-3.47334	0.000514018	0.0280923	4	4	TRUE	FALSE	Ocln
ENSMUSG00000054146.8|Krt15	14.8615	3.6661	1.05839	3.46384	0.000532527	0.0290154	2	0	FALSE	FALSE	Krt15
ENSMUSG00000046402.10|Rbp1	14.1303	2.57752	0.744628	3.46148	0.000537211	0.0291819	3	0	FALSE	FALSE	Rbp1
ENSMUSG00000019122.8|Ccl9	22.5576	2.11822	0.612246	3.45976	0.000540652	0.0292802	3	0	FALSE	FALSE	Ccl9
ENSMUSG00000027947.11|Il6ra	1762.92	-1.45297	0.420706	-3.45365	0.000553051	0.0298614	4	4	TRUE	FALSE	Il6ra
ENSMUSG00000108849.1|Gm35147	6.23772	-3.01443	0.873276	-3.45187	0.00055672	0.0299693	0	0	FALSE	FALSE	Gm35147
ENSMUSG00000041361.13|Myzap	21.8034	-2.08201	0.604917	-3.4418	0.000577849	0.0310135	0	4	FALSE	FALSE	Myzap
ENSMUSG00000009378.4|Slc16a12	8.5439	2.51361	0.730602	3.44046	0.000580725	0.0310749	0	0	FALSE	FALSE	Slc16a12
ENSMUSG00000029641.8|Rasl11a	108.049	1.79073	0.520764	3.43866	0.0005846	0.0311891	4	4	TRUE	TRUE	Rasl11a
ENSMUSG00000042812.5|Foxf1	442.404	1.06771	0.311014	3.43301	0.000596925	0.0317521	4	4	FALSE	FALSE	Foxf1
ENSMUSG00000002944.15|Cd36	3.46049	5.21748	1.52053	3.43135	0.000600578	0.031852	0	0	FALSE	FALSE	Cd36
ENSMUSG00000045441.5|Gprin3	5.88713	4.42972	1.2915	3.42991	0.000603788	0.0319277	1	0	FALSE	FALSE	Gprin3
ENSMUSG00000079547.4|H2-DMb1	347.093	2.04661	0.597285	3.42653	0.000611346	0.0321613	4	4	TRUE	TRUE	H2-DMb1
ENSMUSG00000036972.14|Zic4	3.92672	5.34035	1.55862	3.42633	0.000611793	0.0321613	1	0	FALSE	FALSE	Zic4
ENSMUSG00000039865.8|Slc44a3	6.18792	3.19782	0.933909	3.42412	0.000616795	0.0322557	0	0	FALSE	FALSE	Slc44a3
ENSMUSG00000044197.8|Gpr146	455.273	-1.24908	0.364807	-3.42395	0.000617188	0.0322557	4	4	TRUE	FALSE	Gpr146
ENSMUSG00000046768.13|Rhoj	620.656	1.31086	0.384756	3.40699	0.000656832	0.0342278	4	4	TRUE	TRUE	Rhoj
ENSMUSG00000023078.6|Cxcl13	3.45773	5.18809	1.52378	3.40475	0.000662255	0.0343733	0	0	FALSE	FALSE	Cxcl13
ENSMUSG00000063193.8|Cd300lb	903.278	-1.97691	0.580763	-3.40398	0.00066411	0.0343733	4	4	TRUE	FALSE	Cd300lb
ENSMUSG00000023972.10|Ptk7	5597.79	1.77568	0.521729	3.40346	0.000665376	0.0343733	4	4	TRUE	TRUE	Ptk7
ENSMUSG00000117486.1|Gm30938	8.54572	-2.53286	0.745245	-3.39869	0.000677099	0.0348784	0	0	FALSE	FALSE	Gm30938
ENSMUSG00000025348.9|Itga7	2701.44	1.59645	0.471058	3.38907	0.000701294	0.0360212	4	4	TRUE	TRUE	Itga7
ENSMUSG00000028730.14|Cfap57	7.78097	2.93123	0.865368	3.38727	0.000705922	0.0361116	1	0	FALSE	FALSE	Cfap57
ENSMUSG00000028076.12|Cd1d1	115.929	-1.34891	0.398283	-3.38682	0.000707083	0.0361116	4	4	TRUE	FALSE	Cd1d1
ENSMUSG00000024299.17|Adamts10	2133.19	0.800926	0.236766	3.38277	0.000717578	0.0364421	4	4	FALSE	FALSE	Adamts10
ENSMUSG00000074818.13|Pdzd7	178.105	1.60473	0.474386	3.38276	0.000717619	0.0364421	4	4	TRUE	TRUE	Pdzd7
ENSMUSG00000039891.6|Txlnb	354.839	-1.43066	0.423048	-3.3818	0.000720128	0.0364661	4	4	TRUE	FALSE	Txlnb
ENSMUSG00000004542.15|Psg19	11.4332	-2.54324	0.752994	-3.37751	0.000731459	0.0369356	0	2	FALSE	FALSE	Psg19
ENSMUSG00000028998.6|Tomm7	4397.09	0.889079	0.263462	3.3746	0.000739224	0.0372228	4	4	FALSE	FALSE	Tomm7
ENSMUSG00000031748.16|Gnao1	202.241	1.85089	0.548659	3.37348	0.000742242	0.0372394	4	4	TRUE	TRUE	Gnao1
ENSMUSG00000091498.4|Mpc1-ps	102.49	1.01382	0.300574	3.37294	0.000743709	0.0372394	4	4	FALSE	FALSE	Mpc1-ps
ENSMUSG00000074457.10|S100a16	50.7567	2.39161	0.709421	3.37121	0.000748375	0.0373687	3	0	FALSE	FALSE	S100a16
ENSMUSG00000026676.7|Ccdc3	176.884	-1.73088	0.514735	-3.36267	0.00077194	0.0384383	4	4	TRUE	FALSE	Ccdc3
ENSMUSG00000026181.13|Ppm1f	3636.8	1.12538	0.334858	3.36076	0.000777277	0.0385969	4	4	FALSE	FALSE	Ppm1f
ENSMUSG00000086003.7|B230206L02Rik	19.63	2.51705	0.749243	3.35946	0.000780939	0.0386716	3	0	FALSE	FALSE	B230206L02Rik
ENSMUSG00000047104.5|Pbp2	29.8571	-1.66583	0.496097	-3.35787	0.000785467	0.0387887	1	4	FALSE	FALSE	Pbp2
ENSMUSG00000045636.16|Mtus1	55.243	-1.81002	0.539382	-3.35573	0.000791569	0.0389826	2	4	FALSE	FALSE	Mtus1
ENSMUSG00000036545.8|Adamts2	9.88394	3.66043	1.09107	3.35491	0.000793909	0.0389907	1	0	FALSE	FALSE	Adamts2
ENSMUSG00000035273.14|Hpse	563.337	-0.962111	0.287388	-3.34778	0.000814613	0.0398982	4	4	FALSE	FALSE	Hpse
ENSMUSG00000024620.11|Pdgfrb	92.6751	2.34024	0.699417	3.34598	0.000819925	0.0399692	4	1	FALSE	FALSE	Pdgfrb
ENSMUSG00000024376.7|Epb41l4a	816.124	-1.15823	0.346175	-3.34578	0.000820522	0.0399692	4	4	FALSE	FALSE	Epb41l4a
ENSMUSG00000060716.7|Plekhh1	307.338	-1.17328	0.35076	-3.34495	0.000822979	0.0399803	4	4	FALSE	FALSE	Plekhh1
ENSMUSG00000005583.16|Mef2c	2.5349	4.74941	1.42041	3.34369	0.000826732	0.0400541	0	0	FALSE	FALSE	Mef2c
ENSMUSG00000097336.8|Fendrr	150.065	1.48954	0.445818	3.34114	0.000834339	0.0403137	4	4	TRUE	TRUE	Fendrr
ENSMUSG00000048126.16|Col6a3	1766.7	-2.80787	0.840719	-3.33984	0.000838269	0.0403946	3	4	FALSE	FALSE	Col6a3
ENSMUSG00000000093.6|Tbx2	80.3167	1.91393	0.575131	3.32782	0.000875299	0.042066	4	3	FALSE	FALSE	Tbx2
ENSMUSG00000078202.3|Nrarp	226.305	-2.13863	0.643085	-3.32558	0.000882333	0.0422906	4	4	TRUE	FALSE	Nrarp
ENSMUSG00000002012.13|Pnck	92.044	2.30775	0.69502	3.32041	0.000898845	0.0428992	4	4	TRUE	TRUE	Pnck
ENSMUSG00000109341.1|Gm30873	5.77122	-2.8983	0.872952	-3.32011	0.000899817	0.0428992	0	0	FALSE	FALSE	Gm30873
ENSMUSG00000032841.15|Prr5l	10.6523	2.54581	0.76741	3.31741	0.000908571	0.0432017	2	0	FALSE	FALSE	Prr5l
ENSMUSG00000023913.17|Pla2g7	16454.5	-1.11996	0.338137	-3.31214	0.000925844	0.0439065	4	4	FALSE	FALSE	Pla2g7
ENSMUSG00000021575.16|Ahrr	56.6144	1.34974	0.408214	3.30644	0.000944901	0.0446921	4	4	TRUE	TRUE	Ahrr
ENSMUSG00000015829.13|Tnr	739.625	-1.42364	0.430723	-3.30523	0.000948984	0.0447671	4	4	TRUE	FALSE	Tnr
ENSMUSG00000038070.15|Cntln	254.253	-1.20756	0.366309	-3.29657	0.000978732	0.0460492	4	4	TRUE	FALSE	Cntln
ENSMUSG00000026921.18|Egfl7	700.031	1.88206	0.571356	3.29403	0.000987617	0.046292	4	4	TRUE	TRUE	Egfl7
ENSMUSG00000022219.10|Cideb	15.2287	2.28275	0.693266	3.29274	0.000992152	0.046292	2	0	FALSE	FALSE	Cideb
ENSMUSG00000041936.18|Agrn	5667.6	1.50295	0.456497	3.29236	0.00099352	0.046292	4	4	TRUE	TRUE	Agrn
ENSMUSG00000017943.15|Gdap1l1	57.9078	1.41713	0.430457	3.29216	0.000994223	0.046292	4	4	TRUE	TRUE	Gdap1l1
ENSMUSG00000022146.12|Osmr	279.486	1.69675	0.515958	3.28854	0.00100707	0.0467688	4	4	TRUE	TRUE	Osmr
ENSMUSG00000057719.11|Sh3rf2	18.1371	2.46069	0.748444	3.28775	0.00100993	0.0467804	4	0	FALSE	FALSE	Sh3rf2
ENSMUSG00000097745.1|AI115009	19.4218	-1.98064	0.602673	-3.28642	0.00101469	0.0468002	0	3	FALSE	FALSE	AI115009
ENSMUSG00000098176.2|Ccdc166	7.98049	2.44686	0.744591	3.28618	0.00101558	0.0468002	0	0	FALSE	FALSE	Ccdc166
ENSMUSG00000023411.12|Nfatc4	52.3842	2.00991	0.611813	3.28518	0.00101919	0.0468125	4	1	FALSE	FALSE	Nfatc4
ENSMUSG00000020601.8|Trib2	3184.5	-1.01832	0.310024	-3.28466	0.00102107	0.0468125	4	4	FALSE	FALSE	Trib2
ENSMUSG00000115494.1|Gm49293	7.32845	-3.39443	1.03579	-3.27714	0.00104866	0.0479546	0	1	FALSE	FALSE	Gm49293
ENSMUSG00000024544.9|Ldlrad4	110.182	1.65247	0.504356	3.27639	0.00105144	0.0479598	4	4	TRUE	TRUE	Ldlrad4
ENSMUSG00000033227.7|Wnt6	6.84627	3.58921	1.09578	3.27549	0.00105478	0.0479897	1	0	FALSE	FALSE	Wnt6
ENSMUSG00000032122.15|Slc37a2	230.529	1.55696	0.47588	3.27175	0.00106883	0.048506	4	4	TRUE	TRUE	Slc37a2
ENSMUSG00000054676.15|1600014C10Rik	497.897	1.46453	0.447825	3.27032	0.00107426	0.048629	4	4	TRUE	TRUE	1600014C10Rik
ENSMUSG00000030905.5|Crym	3.97811	4.61224	1.41079	3.26926	0.00107831	0.0486894	0	0	FALSE	FALSE	Crym
ENSMUSG00000044164.2|Rnf182	5.8266	-3.4515	1.05668	-3.26636	0.0010894	0.0490667	0	1	FALSE	FALSE	Rnf182
ENSMUSG00000097324.8|Carmn	13.2792	2.37228	0.727431	3.26117	0.00110952	0.0498478	1	0	FALSE	FALSE	Carmn
ENSMUSG00000042216.13|Sgsm1	6.77529	4.58301	1.40758	3.25595	0.00113015	0.0506476	1	0	FALSE	FALSE	Sgsm1
ENSMUSG00000039648.14|Kyat1	321.579	1.39524	0.429062	3.25183	0.00114663	0.0510597	4	4	TRUE	TRUE	Kyat1
ENSMUSG00000073234.4|Gm8773	46.7918	-1.26332	0.38852	-3.25162	0.00114751	0.0510597	3	4	FALSE	FALSE	Gm8773
ENSMUSG00000031217.8|Efnb1	152.248	1.86392	0.573246	3.25152	0.00114789	0.0510597	4	4	TRUE	TRUE	Efnb1
ENSMUSG00000026729.9|4930562F07Rik	50.2451	-2.41093	0.741642	-3.2508	0.00115079	0.0510622	1	4	FALSE	FALSE	4930562F07Rik
ENSMUSG00000022483.17|Col2a1	268.593	2.18044	0.670958	3.24974	0.00115511	0.051127	4	4	TRUE	TRUE	Col2a1
ENSMUSG00000032717.14|Mdfi	74.8988	1.90805	0.587565	3.24739	0.00116468	0.0514238	4	4	TRUE	TRUE	Mdfi
ENSMUSG00000025920.19|Stau2	364.371	-1.16705	0.359642	-3.24503	0.00117436	0.0516294	4	4	FALSE	FALSE	Stau2
ENSMUSG00000055435.6|Maf	47.0475	-1.64759	0.507847	-3.24426	0.00117756	0.0516294	3	4	FALSE	FALSE	Maf
ENSMUSG00000027977.15|Ndst3	780.347	-1.58296	0.487943	-3.24416	0.00117798	0.0516294	4	4	TRUE	FALSE	Ndst3
ENSMUSG00000054418.6|2900041M22Rik	3.03991	4.98712	1.53895	3.2406	0.00119279	0.0521512	0	0	FALSE	FALSE	2900041M22Rik
ENSMUSG00000019189.13|Rnf145	8200.38	-0.953684	0.294476	-3.23858	0.00120128	0.0523946	4	4	FALSE	FALSE	Rnf145
ENSMUSG00000051359.15|Ncald	3.41956	4.37241	1.35067	3.23722	0.00120701	0.0525166	0	0	FALSE	FALSE	Ncald
ENSMUSG00000029468.17|P2rx7	331.081	-1.00674	0.311376	-3.2332	0.0012241	0.0531312	4	4	FALSE	FALSE	P2rx7
ENSMUSG00000091898.8|Tnnc1	43.6198	1.31551	0.407039	3.23189	0.00122974	0.0532472	4	3	FALSE	FALSE	Tnnc1
ENSMUSG00000032946.16|Rasgrp2	27.823	2.32982	0.721362	3.22976	0.00123896	0.0535169	3	0	FALSE	FALSE	Rasgrp2
ENSMUSG00000092035.8|Peg10	1632.09	1.07893	0.33475	3.22309	0.00126816	0.0546469	4	4	FALSE	FALSE	Peg10
ENSMUSG00000003992.15|Ssbp2	572.642	0.88446	0.274612	3.22077	0.00127848	0.0549595	4	4	FALSE	FALSE	Ssbp2
ENSMUSG00000024502.10|Jakmip2	6.17608	-3.07579	0.956148	-3.21686	0.00129604	0.0555809	0	0	FALSE	FALSE	Jakmip2
ENSMUSG00000029375.6|Cxcl15	20.6818	2.35904	0.733624	3.2156	0.00130173	0.0556915	4	0	FALSE	FALSE	Cxcl15
ENSMUSG00000053199.13|Arhgap20	4.66026	4.88155	1.51955	3.21249	0.00131588	0.0561629	0	0	FALSE	FALSE	Arhgap20
ENSMUSG00000024247.14|Pkdcc	48.8967	1.94534	0.606243	3.20884	0.00133271	0.0566606	3	2	FALSE	FALSE	Pkdcc
ENSMUSG00000026489.13|Coq8a	151.967	1.77913	0.554488	3.20859	0.00133386	0.0566606	4	4	TRUE	TRUE	Coq8a
ENSMUSG00000026347.13|Tmem163	2.56257	-4.87682	1.52094	-3.20646	0.00134377	0.0569466	0	0	FALSE	FALSE	Tmem163
ENSMUSG00000021464.14|Ror2	405.566	1.36292	0.425216	3.20524	0.00134948	0.0570536	4	4	TRUE	TRUE	Ror2
ENSMUSG00000068263.11|Efcc1	31.4385	-1.89964	0.593236	-3.20216	0.001364	0.057532	1	4	FALSE	FALSE	Efcc1
ENSMUSG00000057315.14|Arhgap24	269.937	1.51828	0.474509	3.19969	0.00137577	0.0578921	4	4	TRUE	TRUE	Arhgap24
ENSMUSG00000112148.1|Lilrb4a	12.9877	4.20519	1.31515	3.19751	0.00138619	0.0581939	1	0	FALSE	FALSE	Lilrb4a
ENSMUSG00000027962.14|Vcam1	12632.3	-1.45722	0.45605	-3.1953	0.00139688	0.0585057	4	4	TRUE	FALSE	Vcam1
ENSMUSG00000053821.4|Gm9922	26.0502	1.50773	0.473019	3.18746	0.00143527	0.0599736	4	0	FALSE	FALSE	Gm9922
ENSMUSG00000042476.12|Abcb4	8.71041	3.65956	1.14884	3.18543	0.00144539	0.060234	1	0	FALSE	FALSE	Abcb4
ENSMUSG00000103629.1|Gm5694	11.7731	-2.71851	0.853599	-3.18476	0.00144875	0.060234	0	2	FALSE	FALSE	Gm5694
ENSMUSG00000014158.12|Trpv4	29.4731	1.74918	0.549333	3.18419	0.00145158	0.060234	3	0	FALSE	FALSE	Trpv4
ENSMUSG00000031662.8|Snx20	6.35988	3.22118	1.01318	3.17929	0.00147638	0.0611214	1	0	FALSE	FALSE	Snx20
ENSMUSG00000032068.14|Plet1	544.859	-2.56856	0.808195	-3.17814	0.00148221	0.0612213	4	4	TRUE	FALSE	Plet1
ENSMUSG00000115783.1|Bc1	2784.51	2.22468	0.701292	3.17226	0.00151256	0.0622017	4	4	TRUE	TRUE	Bc1
ENSMUSG00000103144.1|Pcdhga1	41.6956	-1.58207	0.498731	-3.1722	0.00151288	0.0622017	2	4	FALSE	FALSE	Pcdhga1
ENSMUSG00000020241.13|Col6a2	3486.03	2.38331	0.75182	3.17005	0.00152412	0.0625205	4	4	TRUE	TRUE	Col6a2
ENSMUSG00000029409.7|U90926	4.78095	4.14118	1.30674	3.1691	0.00152913	0.0625826	0	0	FALSE	FALSE	U90926
ENSMUSG00000005951.13|Shpk	137.239	1.6345	0.515956	3.1679	0.00153542	0.0626971	4	4	TRUE	TRUE	Shpk
ENSMUSG00000070056.6|Mfhas1	1661.59	-1.0989	0.346989	-3.16694	0.0015405	0.0627616	4	4	FALSE	FALSE	Mfhas1
ENSMUSG00000028445.7|Enho	98.5548	2.5288	0.798732	3.16602	0.00154541	0.0628185	3	4	FALSE	TRUE	Enho
ENSMUSG00000056204.8|Pgpep1	3627.17	1.27447	0.403171	3.16112	0.00157166	0.063741	4	4	TRUE	TRUE	Pgpep1
ENSMUSG00000095872.7|Gm15128	6.9029	3.62141	1.14642	3.15889	0.00158369	0.0640511	1	0	FALSE	FALSE	Gm15128
ENSMUSG00000035385.5|Ccl2	7430.77	-2.24389	0.710456	-3.15839	0.00158645	0.0640511	4	4	TRUE	FALSE	Ccl2
ENSMUSG00000110350.1|Gm10252	23.9747	2.04145	0.646837	3.15604	0.00159925	0.064375	3	0	FALSE	FALSE	Gm10252
ENSMUSG00000061601.15|Pclo	5.21341	5.0656	1.60527	3.15561	0.00160165	0.064375	1	0	FALSE	FALSE	Pclo
ENSMUSG00000061859.17|Patj	8.64972	3.39604	1.07673	3.15402	0.00161036	0.0645803	1	0	FALSE	FALSE	Patj
ENSMUSG00000117292.1|E330032C10Rik	43.1278	-2.07759	0.659645	-3.14956	0.00163516	0.0654281	2	4	FALSE	FALSE	E330032C10Rik
ENSMUSG00000038463.8|Olfml2b	800.201	-1.45011	0.461073	-3.14508	0.00166039	0.0662897	4	4	TRUE	FALSE	Olfml2b
ENSMUSG00000000686.11|Abhd15	88.0446	2.24722	0.715376	3.14131	0.00168192	0.0670001	4	3	FALSE	FALSE	Abhd15
ENSMUSG00000039476.13|Prrx2	582.322	2.1048	0.670236	3.14039	0.00168721	0.0670618	4	4	TRUE	TRUE	Prrx2
ENSMUSG00000027978.9|Prss12	89.1726	2.13122	0.679026	3.13865	0.0016973	0.0673136	4	4	TRUE	TRUE	Prss12
ENSMUSG00000040253.15|Gbp7	78.0946	-1.96846	0.627418	-3.13739	0.00170457	0.0674528	3	4	FALSE	FALSE	Gbp7
ENSMUSG00000057098.14|Ebf1	62.2939	1.06483	0.339853	3.13322	0.00172902	0.0680961	4	4	FALSE	FALSE	Ebf1
ENSMUSG00000056486.18|Chn1	203.004	-1.71845	0.548506	-3.13296	0.00173055	0.0680961	4	4	TRUE	FALSE	Chn1
ENSMUSG00000023966.8|Rsph9	15.5341	3.09663	0.988494	3.13267	0.00173222	0.0680961	2	0	FALSE	FALSE	Rsph9
ENSMUSG00000115664.1|Gm32913	11.4622	2.24547	0.717076	3.13143	0.00173958	0.0682357	2	0	FALSE	FALSE	Gm32913
ENSMUSG00000060791.15|Gmfg	11.1833	2.1136	0.6756	3.12849	0.0017571	0.0686639	2	0	FALSE	FALSE	Gmfg
ENSMUSG00000037106.8|Fer1l6	2251.74	-1.84963	0.591255	-3.12831	0.00175816	0.0686639	4	4	TRUE	FALSE	Fer1l6
ENSMUSG00000019846.11|Lama4	2.71893	4.85532	1.55363	3.12516	0.0017771	0.069253	0	0	FALSE	FALSE	Lama4
ENSMUSG00000021662.11|Arhgef28	1835.02	-1.67716	0.536927	-3.12362	0.00178644	0.0694657	4	4	TRUE	FALSE	Arhgef28
ENSMUSG00000029499.11|Pxmp2	53.2174	1.59744	0.51157	3.12262	0.00179252	0.0695512	4	3	FALSE	FALSE	Pxmp2
ENSMUSG00000004655.5|Aqp1	94.7836	2.70156	0.868856	3.10934	0.00187509	0.0725978	3	3	FALSE	FALSE	Aqp1
ENSMUSG00000058756.13|Thra	3968.53	1.18899	0.382608	3.10759	0.00188618	0.0727404	4	4	FALSE	FALSE	Thra
ENSMUSG00000059430.14|Actg2	8.12985	4.37854	1.40926	3.10696	0.00189019	0.0727404	1	0	FALSE	FALSE	Actg2
ENSMUSG00000106734.3|Gm20559	137.591	-1.50226	0.483581	-3.10653	0.00189298	0.0727404	4	4	TRUE	FALSE	Gm20559
ENSMUSG00000029470.15|P2rx4	1540.12	-1.12246	0.361361	-3.10621	0.001895	0.0727404	4	4	FALSE	FALSE	P2rx4
ENSMUSG00000000154.16|Slc22a18	8.93281	2.75349	0.888204	3.10006	0.00193481	0.0738713	1	0	FALSE	FALSE	Slc22a18
ENSMUSG00000024529.14|Lox	5.84085	3.86907	1.24817	3.09979	0.00193656	0.0738713	1	0	FALSE	FALSE	Lox
ENSMUSG00000058145.16|Adamts17	3.01577	-4.34898	1.40301	-3.09975	0.00193682	0.0738713	0	0	FALSE	FALSE	Adamts17
ENSMUSG00000099907.1|Gm10421	5.52609	2.90913	0.938829	3.09868	0.00194386	0.0739821	0	0	FALSE	FALSE	Gm10421
ENSMUSG00000032053.8|Pou2af1	33.0127	-2.09007	0.674837	-3.09715	0.00195393	0.0742081	1	4	FALSE	FALSE	Pou2af1
ENSMUSG00000058542.3|Gm15590	36.116	1.71486	0.553998	3.09543	0.00196526	0.074392	3	1	FALSE	FALSE	Gm15590
ENSMUSG00000026208.9|Des	50.2446	1.67845	0.542283	3.09516	0.00196708	0.074392	3	3	FALSE	FALSE	Des
ENSMUSG00000031871.9|Cdh5	12.0472	-2.76256	0.893984	-3.09016	0.00200047	0.0754955	0	2	FALSE	FALSE	Cdh5
ENSMUSG00000056367.14|Actr3b	4.34518	3.98056	1.28933	3.08731	0.00201974	0.0760628	0	0	FALSE	FALSE	Actr3b
ENSMUSG00000061082.11|Plac1	106.643	1.95327	0.632885	3.0863	0.00202666	0.0761633	4	4	TRUE	TRUE	Plac1
ENSMUSG00000023443.13|Esx1	50.9034	1.79023	0.580285	3.08508	0.00203497	0.0763157	4	2	FALSE	FALSE	Esx1
ENSMUSG00000024039.15|Cbs	89.1479	1.57647	0.511932	3.07945	0.00207386	0.0776117	4	4	TRUE	TRUE	Cbs
ENSMUSG00000037762.6|Slc16a9	6.39881	4.54659	1.47999	3.07203	0.00212606	0.0793996	1	0	FALSE	FALSE	Slc16a9
ENSMUSG00000031970.16|Dbndd1	58.9495	1.96039	0.639502	3.06549	0.0021731	0.0809876	4	3	FALSE	FALSE	Dbndd1
ENSMUSG00000039461.12|Tcta	558.59	1.20333	0.392656	3.0646	0.0021796	0.0810613	4	4	TRUE	TRUE	Tcta
ENSMUSG00000014782.16|Plekhg4	234.5	1.03477	0.337981	3.06162	0.00220146	0.0815894	4	4	FALSE	FALSE	Plekhg4
ENSMUSG00000002346.16|Slc25a42	371.33	1.24967	0.408198	3.06142	0.0022029	0.0815894	4	4	TRUE	TRUE	Slc25a42
ENSMUSG00000039530.17|Tusc3	2110.56	-0.712991	0.23297	-3.06044	0.00221011	0.0816876	4	4	FALSE	FALSE	Tusc3
ENSMUSG00000027676.11|Ccdc39	52.6684	-1.58893	0.519851	-3.05651	0.00223929	0.0824467	3	4	FALSE	FALSE	Ccdc39
ENSMUSG00000045031.18|Cetn4	179.919	-0.971186	0.317751	-3.05644	0.00223985	0.0824467	4	4	FALSE	FALSE	Cetn4
ENSMUSG00000057777.4|Mab21l2	9.12845	2.93708	0.96255	3.05135	0.00227813	0.0836839	1	0	FALSE	FALSE	Mab21l2
ENSMUSG00000028439.14|Fam219a	959.125	1.2165	0.399469	3.0453	0.00232452	0.0851538	4	4	TRUE	TRUE	Fam219a
ENSMUSG00000014243.5|Zswim7	440.839	1.02324	0.336051	3.04489	0.00232764	0.0851538	4	4	FALSE	FALSE	Zswim7
ENSMUSG00000037025.11|Foxa2	1208.71	0.889453	0.292334	3.0426	0.00234547	0.0856311	4	4	FALSE	FALSE	Foxa2
ENSMUSG00000031146.6|Plp2	5405.2	-0.793681	0.261109	-3.03965	0.00236852	0.0862968	4	4	FALSE	FALSE	Plp2
ENSMUSG00000085743.1|8430419K02Rik	48.9485	-1.58939	0.523237	-3.0376	0.00238472	0.0867108	2	4	FALSE	FALSE	8430419K02Rik
ENSMUSG00000027684.16|Mecom	657.543	1.35819	0.44744	3.03547	0.00240159	0.0871475	4	4	TRUE	TRUE	Mecom
ENSMUSG00000027276.7|Jag1	217.561	1.95023	0.643528	3.03053	0.00244125	0.0884077	4	4	TRUE	TRUE	Jag1
ENSMUSG00000046687.6|Gm5424	17.7595	1.94851	0.644473	3.02341	0.00249943	0.0903323	3	0	FALSE	FALSE	Gm5424
ENSMUSG00000021583.7|Erap1	1822.55	-1.44386	0.478022	-3.0205	0.0025236	0.0910222	4	4	TRUE	FALSE	Erap1
ENSMUSG00000042766.17|Trim46	475.136	1.11937	0.370955	3.01753	0.0025484	0.0917321	4	4	FALSE	FALSE	Trim46
ENSMUSG00000023886.10|Smoc2	8.92525	3.30768	1.0965	3.01657	0.0025565	0.0918392	1	0	FALSE	FALSE	Smoc2
ENSMUSG00000038534.18|Osbpl7	694.108	0.832048	0.27592	3.01554	0.00256519	0.0919671	4	4	FALSE	FALSE	Osbpl7
ENSMUSG00000034957.10|Cebpa	873.4	2.04263	0.677847	3.01342	0.00258325	0.0924297	4	4	TRUE	TRUE	Cebpa
ENSMUSG00000039328.11|Rnf122	283.504	1.34778	0.447377	3.01264	0.00258986	0.0924816	4	4	TRUE	TRUE	Rnf122
ENSMUSG00000061451.13|Tmem151a	203.55	1.75265	0.582106	3.01088	0.00260492	0.0928345	4	4	TRUE	TRUE	Tmem151a
ENSMUSG00000047996.16|Prrg1	80.4405	-1.41633	0.470994	-3.00711	0.00263746	0.0938079	3	4	FALSE	FALSE	Prrg1
ENSMUSG00000045555.3|Mettl24	6.74173	3.2377	1.07751	3.00479	0.00265768	0.0943398	1	0	FALSE	FALSE	Mettl24
ENSMUSG00000079657.10|Rab26	9.92489	2.32897	0.776466	2.99945	0.00270465	0.0958172	1	0	FALSE	FALSE	Rab26
ENSMUSG00000032311.17|Nrg4	8.49968	2.10048	0.700518	2.99846	0.00271346	0.0958212	0	0	FALSE	FALSE	Nrg4
ENSMUSG00000037138.17|Aff3	16.2482	-2.51291	0.83813	-2.99824	0.00271545	0.0958212	0	3	FALSE	FALSE	Aff3
ENSMUSG00000029420.13|Rimbp2	8.73974	3.46139	1.15718	2.99123	0.0027786	0.0978571	2	0	FALSE	FALSE	Rimbp2
ENSMUSG00000018819.10|Lsp1	302.179	1.65545	0.553836	2.98906	0.00279834	0.0982978	4	4	TRUE	TRUE	Lsp1
ENSMUSG00000075410.13|Prcd	17.5299	2.61936	0.876574	2.98817	0.00280649	0.0982978	1	0	FALSE	FALSE	Prcd
ENSMUSG00000020950.10|Foxg1	711.95	0.735507	0.246183	2.98764	0.00281137	0.0982978	4	4	FALSE	FALSE	Foxg1
ENSMUSG00000067878.13|Map7d3	3.03459	5.03652	1.68589	2.98746	0.00281305	0.0982978	0	0	FALSE	FALSE	Map7d3
ENSMUSG00000048915.12|Efna5	547.336	-1.22155	0.409348	-2.98412	0.00284392	0.0991832	4	4	TRUE	FALSE	Efna5
ENSMUSG00000025780.7|Itih5	244.919	2.54247	0.852615	2.98197	0.00286404	0.099691	4	2	FALSE	FALSE	Itih5
ENSMUSG00000022221.14|Ripk3	4.74972	3.53966	1.18732	2.98121	0.00287111	0.0997431	0	0	FALSE	FALSE	Ripk3
ENSMUSG00000096140.2|Ankrd66	54.2359	-1.57717	0.529515	-2.97852	0.00289641	0.100428	2	4	FALSE	FALSE	Ankrd66
ENSMUSG00000011263.16|Exoc3l2	128.721	2.89877	0.973636	2.97726	0.00290835	0.100647	3	2	FALSE	FALSE	Exoc3l2
ENSMUSG00000029270.10|Dipk1a	672.669	-1.08563	0.365067	-2.97377	0.00294166	0.101603	4	4	FALSE	FALSE	Dipk1a
ENSMUSG00000024863.6|Mbl2	3.09148	5.00852	1.68496	2.97248	0.00295406	0.1018	0	0	FALSE	FALSE	Mbl2
ENSMUSG00000021453.2|Gadd45g	617.054	1.13424	0.381641	2.972	0.00295871	0.1018	4	4	FALSE	FALSE	Gadd45g
ENSMUSG00000026726.10|Cubn	234.888	-1.47166	0.495537	-2.96984	0.00297958	0.102322	4	4	TRUE	FALSE	Cubn
ENSMUSG00000025969.15|Nrp2	18404.6	-1.32809	0.447468	-2.96802	0.00299729	0.1024	4	4	TRUE	FALSE	Nrp2
ENSMUSG00000058147.1|Xlr3c	434.905	1.68595	0.568042	2.968	0.00299748	0.1024	4	4	TRUE	TRUE	Xlr3c
ENSMUSG00000074071.11|Fam169b	9.82153	2.5061	0.844418	2.96784	0.00299898	0.1024	1	0	FALSE	FALSE	Fam169b
ENSMUSG00000040003.18|Magi2	59.9128	-1.0276	0.34653	-2.96541	0.00302276	0.102831	4	4	FALSE	FALSE	Magi2
ENSMUSG00000023353.14|Agap3	7218.8	0.875797	0.295341	2.96538	0.00302309	0.102831	4	4	FALSE	FALSE	Agap3
ENSMUSG00000034422.14|Parp14	341.489	-1.13138	0.381751	-2.96367	0.00303994	0.103208	4	4	FALSE	FALSE	Parp14
ENSMUSG00000036009.16|Mettl25	380.132	-0.995419	0.336306	-2.95986	0.00307778	0.104295	4	4	FALSE	FALSE	Mettl25
ENSMUSG00000043391.10|2510009E07Rik	202.795	1.46541	0.495607	2.95681	0.00310838	0.105134	4	4	TRUE	TRUE	2510009E07Rik
ENSMUSG00000021559.14|Dapk1	2.15716	4.54797	1.53851	2.95609	0.00311569	0.105182	0	0	FALSE	FALSE	Dapk1
ENSMUSG00000024812.11|Tjp2	1795.61	1.23647	0.418445	2.95492	0.00312747	0.105345	4	4	TRUE	TRUE	Tjp2
ENSMUSG00000004317.14|Clcn5	2097.9	-1.27564	0.431769	-2.95445	0.00313226	0.105345	4	4	TRUE	FALSE	Clcn5
ENSMUSG00000044986.10|Tst	415.005	1.67613	0.567567	2.95319	0.0031451	0.105579	4	4	TRUE	TRUE	Tst
ENSMUSG00000106235.1|Gm33347	2.69185	-4.94893	1.68008	-2.94565	0.00322279	0.107835	0	0	FALSE	FALSE	Gm33347
ENSMUSG00000045378.5|Pxt1	9.49217	2.29482	0.779092	2.9455	0.00322435	0.107835	1	0	FALSE	FALSE	Pxt1
ENSMUSG00000097727.8|F630040K05Rik	8.71505	2.58157	0.876747	2.94449	0.00323485	0.107985	1	0	FALSE	FALSE	F630040K05Rik
ENSMUSG00000021253.7|Tgfb3	1112.1	0.791534	0.269034	2.94213	0.00325959	0.108603	4	4	FALSE	FALSE	Tgfb3
ENSMUSG00000040767.10|Snrnp25	896.443	1.68081	0.571399	2.94158	0.00326547	0.108603	4	4	TRUE	TRUE	Snrnp25
ENSMUSG00000034845.6|Plvap	35.2546	2.41946	0.823379	2.93845	0.00329854	0.109499	3	1	FALSE	FALSE	Plvap
ENSMUSG00000028958.15|Tmub1	608.897	1.42957	0.486977	2.93561	0.00332893	0.110272	4	4	TRUE	TRUE	Tmub1
ENSMUSG00000045180.13|Shroom2	7.94945	3.83135	1.30534	2.93513	0.00333412	0.110272	1	0	FALSE	FALSE	Shroom2
ENSMUSG00000031762.7|Mt2	3483.99	1.34607	0.459271	2.93089	0.00337994	0.111582	4	4	TRUE	TRUE	Mt2
ENSMUSG00000052889.11|Prkcb	128.069	-2.3471	0.800989	-2.93025	0.00338691	0.111606	2	4	FALSE	FALSE	Prkcb
ENSMUSG00000018126.15|Baiap2l2	15.7657	2.25368	0.769328	2.92941	0.00339603	0.111701	2	0	FALSE	FALSE	Baiap2l2
ENSMUSG00000033597.9|Caskin1	11.6555	1.98114	0.676512	2.92847	0.00340634	0.111835	1	0	FALSE	FALSE	Caskin1
ENSMUSG00000042671.12|Rgs8	24.2797	-3.18264	1.08819	-2.92472	0.00344766	0.112985	0	2	FALSE	FALSE	Rgs8
ENSMUSG00000050100.14|Hmx2	146.74	1.10495	0.378294	2.92088	0.00349049	0.11418	4	4	FALSE	FALSE	Hmx2
ENSMUSG00000020876.14|Snx11	991.868	0.889331	0.304858	2.9172	0.0035319	0.115324	4	4	FALSE	FALSE	Snx11
ENSMUSG00000021451.16|Sema4d	87.2674	1.16694	0.400318	2.91505	0.00355634	0.115911	4	4	FALSE	FALSE	Sema4d
ENSMUSG00000051499.7|Zfp786	6.90749	2.57274	0.882945	2.91381	0.00357044	0.116103	0	0	FALSE	FALSE	Zfp786
ENSMUSG00000052760.16|A630001G21Rik	60.6717	1.1191	0.384121	2.9134	0.00357518	0.116103	4	4	FALSE	FALSE	A630001G21Rik
ENSMUSG00000030020.13|Prickle2	3.32923	5.16243	1.77434	2.9095	0.00362011	0.11706	0	0	FALSE	FALSE	Prickle2
ENSMUSG00000069609.7|Cd300ld4	4.81233	-3.62407	1.24574	-2.90917	0.00362384	0.11706	0	0	FALSE	FALSE	Cd300ld4
ENSMUSG00000117814.1|AC122442.1	214.058	-1.28566	0.441937	-2.90914	0.00362425	0.11706	4	4	TRUE	FALSE	AC122442.1
ENSMUSG00000037418.6|Best1	80.4284	1.40099	0.481697	2.90844	0.00363237	0.117111	4	4	TRUE	TRUE	Best1
ENSMUSG00000040751.12|Lat2	213.23	-1.53428	0.527984	-2.90592	0.00366178	0.117847	4	4	TRUE	FALSE	Lat2
ENSMUSG00000032540.16|Abhd5	1038.59	0.650795	0.224121	2.90377	0.00368703	0.118281	4	4	FALSE	FALSE	Abhd5
ENSMUSG00000000732.9|Icosl	156.126	0.892421	0.307345	2.90365	0.00368844	0.118281	4	4	FALSE	FALSE	Icosl
ENSMUSG00000066607.5|Insyn1	104.689	1.70217	0.586554	2.90198	0.0037081	0.118699	4	4	TRUE	TRUE	Insyn1
ENSMUSG00000111504.1|Gm48284	499.342	-1.62496	0.560451	-2.89938	0.00373897	0.119474	4	4	TRUE	FALSE	Gm48284
ENSMUSG00000054423.14|Cadps	8.90499	-2.08036	0.717875	-2.89795	0.00375614	0.119809	0	1	FALSE	FALSE	Cadps
ENSMUSG00000052373.14|Mpp3	8.8818	2.30616	0.796124	2.89674	0.00377063	0.120057	1	0	FALSE	FALSE	Mpp3
ENSMUSG00000020377.15|Ltc4s	303.883	-1.40223	0.484538	-2.89395	0.00380431	0.120915	4	4	TRUE	FALSE	Ltc4s
ENSMUSG00000074657.5|Kif5a	49.6714	1.41439	0.488943	2.89274	0.00381893	0.120991	4	2	FALSE	FALSE	Kif5a
ENSMUSG00000020262.15|Adarb1	1284.48	1.2279	0.424543	2.89229	0.00382447	0.120991	4	4	TRUE	TRUE	Adarb1
ENSMUSG00000036904.6|Fzd8	102.079	1.72281	0.595754	2.89182	0.00383014	0.120991	4	4	TRUE	TRUE	Fzd8
ENSMUSG00000038508.7|Gdf15	377.96	2.56983	0.888744	2.89153	0.0038337	0.120991	4	4	TRUE	TRUE	Gdf15
ENSMUSG00000026786.14|Apbb1ip	5870.18	-0.666895	0.230754	-2.89007	0.00385161	0.121251	4	4	FALSE	FALSE	Apbb1ip
ENSMUSG00000115100.1|Gm34934	230.088	-0.81732	0.282834	-2.88975	0.00385546	0.121251	4	4	FALSE	FALSE	Gm34934
ENSMUSG00000018750.14|Zbtb4	4020.26	-0.916423	0.317505	-2.88633	0.00389769	0.122364	4	4	FALSE	FALSE	Zbtb4
ENSMUSG00000001870.16|Ltbp1	34682.6	-0.953718	0.330556	-2.88519	0.00391174	0.12249	4	4	FALSE	FALSE	Ltbp1
ENSMUSG00000045062.4|Pcdhb7	2.72133	-4.19987	1.45581	-2.8849	0.00391536	0.12249	0	0	FALSE	FALSE	Pcdhb7
ENSMUSG00000043557.16|Mdga1	47.5166	1.64447	0.570331	2.88337	0.0039345	0.122874	4	4	TRUE	TRUE	Mdga1
ENSMUSG00000026126.15|Ptpn18	45.901	1.534	0.532121	2.8828	0.00394152	0.122879	3	3	FALSE	FALSE	Ptpn18
ENSMUSG00000074676.2|Foxs1	220.593	1.17146	0.406664	2.88066	0.00396837	0.123502	4	4	FALSE	FALSE	Foxs1
ENSMUSG00000033066.15|Gas7	1920.35	-1.07384	0.373063	-2.87845	0.00399632	0.124156	4	4	FALSE	FALSE	Gas7
ENSMUSG00000053559.13|Smagp	35.6565	1.82683	0.635099	2.87645	0.00402181	0.124732	3	1	FALSE	FALSE	Smagp
ENSMUSG00000009614.16|Sardh	189.147	1.80176	0.626712	2.87494	0.00404101	0.125111	4	4	TRUE	TRUE	Sardh
ENSMUSG00000032470.17|Mras	2025.12	1.00861	0.351033	2.87326	0.00406255	0.125561	4	4	FALSE	FALSE	Mras
ENSMUSG00000063415.12|Cyp26b1	164.695	-1.33495	0.464819	-2.87198	0.00407904	0.125702	4	4	TRUE	FALSE	Cyp26b1
ENSMUSG00000031608.13|Galnt7	5553.25	-1.476	0.514083	-2.87114	0.00408995	0.125702	4	4	TRUE	FALSE	Galnt7
ENSMUSG00000053825.15|Ppfia2	3.13922	4.29021	1.49441	2.87084	0.00409383	0.125702	0	0	FALSE	FALSE	Ppfia2
ENSMUSG00000023861.17|Mpc1	832.106	0.875132	0.304896	2.87026	0.00410132	0.125702	4	4	FALSE	FALSE	Mpc1
ENSMUSG00000071369.11|Map3k5	829.141	-1.06262	0.370227	-2.87019	0.00410219	0.125702	4	4	FALSE	FALSE	Map3k5
ENSMUSG00000026544.6|Dusp23	97.3021	1.4771	0.515082	2.86769	0.00413475	0.12633	4	4	TRUE	TRUE	Dusp23
ENSMUSG00000070034.13|Sp110	43.1706	1.9069	0.664994	2.86754	0.00413676	0.12633	3	2	FALSE	FALSE	Sp110
ENSMUSG00000037235.13|Mxd4	2921.7	1.03703	0.361736	2.8668	0.00414646	0.126411	4	4	FALSE	FALSE	Mxd4
ENSMUSG00000063142.15|Kcnma1	3.81619	4.60913	1.60954	2.86364	0.00418809	0.127463	1	0	FALSE	FALSE	Kcnma1
ENSMUSG00000000125.5|Wnt3	15.6825	-1.9126	0.669463	-2.85692	0.00427779	0.129972	0	2	FALSE	FALSE	Wnt3
ENSMUSG00000062352.14|Itgb1bp1	1027.93	0.783133	0.274227	2.85578	0.00429313	0.130218	4	4	FALSE	FALSE	Itgb1bp1
ENSMUSG00000031837.14|Necab2	11.9287	2.6635	0.933166	2.85426	0.00431367	0.13062	2	0	FALSE	FALSE	Necab2
ENSMUSG00000035694.15|Caps2	21.4587	-1.74277	0.611276	-2.85104	0.00435761	0.131728	0	4	FALSE	FALSE	Caps2
ENSMUSG00000030074.9|Gxylt2	5713.66	-1.18558	0.416762	-2.84474	0.00444472	0.133734	4	4	FALSE	FALSE	Gxylt2
ENSMUSG00000072620.3|Slfn2	9.50177	-2.1511	0.756184	-2.84468	0.00444556	0.133734	0	1	FALSE	FALSE	Slfn2
ENSMUSG00000042099.16|Kank3	578.199	1.24517	0.437777	2.8443	0.00445084	0.133734	4	4	TRUE	TRUE	Kank3
ENSMUSG00000006457.4|Actn3	68.5759	1.66962	0.58705	2.84409	0.00445381	0.133734	4	4	TRUE	TRUE	Actn3
ENSMUSG00000042109.8|Csdc2	79.3881	2.03807	0.717112	2.84206	0.00448237	0.134366	3	2	FALSE	FALSE	Csdc2
ENSMUSG00000028959.14|Fastk	5026.11	1.02701	0.361454	2.84132	0.00449266	0.13445	4	4	FALSE	FALSE	Fastk
ENSMUSG00000030930.14|Chst15	1172.78	-0.91372	0.321681	-2.84045	0.00450498	0.134594	4	4	FALSE	FALSE	Chst15
ENSMUSG00000055912.8|Tmem150a	232.784	1.08647	0.383093	2.83604	0.00456763	0.136238	4	4	FALSE	FALSE	Tmem150a
ENSMUSG00000031980.9|Agt	15.3055	2.75304	0.971249	2.83453	0.00458927	0.13659	1	0	FALSE	FALSE	Agt
ENSMUSG00000003283.14|Hck	27.3107	2.03311	0.717359	2.83416	0.00459467	0.13659	3	0	FALSE	FALSE	Hck
ENSMUSG00000032375.15|Aph1b	508.833	0.733198	0.258928	2.83167	0.00463063	0.137431	4	4	FALSE	FALSE	Aph1b
ENSMUSG00000038811.13|Gngt2	8.69936	2.90657	1.02711	2.82985	0.00465694	0.137984	1	0	FALSE	FALSE	Gngt2
ENSMUSG00000042501.12|Cpa6	21.5773	2.5284	0.894074	2.82796	0.0046846	0.138575	2	0	FALSE	FALSE	Cpa6
ENSMUSG00000043822.18|Adamtsl5	818.023	0.911258	0.322396	2.82652	0.00470573	0.13897	4	4	FALSE	FALSE	Adamtsl5
ENSMUSG00000093979.8|Gm2237	20.3104	1.49313	0.52879	2.82368	0.00474758	0.139946	3	0	FALSE	FALSE	Gm2237
ENSMUSG00000085890.7|Tnfsf13os	37.1682	1.34777	0.477389	2.82322	0.00475437	0.139946	4	3	FALSE	FALSE	Tnfsf13os
ENSMUSG00000047747.10|Rnf150	177.278	1.37192	0.486416	2.82046	0.00479544	0.140923	4	4	TRUE	TRUE	Rnf150
ENSMUSG00000001014.6|Icam4	19.1556	1.77474	0.629442	2.81955	0.00480914	0.141094	2	0	FALSE	FALSE	Icam4
ENSMUSG00000067818.6|Myl9	23.6306	2.6854	0.952917	2.81809	0.00483107	0.141284	2	0	FALSE	FALSE	Myl9
ENSMUSG00000023915.5|Tnfrsf21	227.245	1.5051	0.534154	2.81772	0.00483657	0.141284	4	4	TRUE	TRUE	Tnfrsf21
ENSMUSG00000074384.4|AI429214	30.8334	-1.1791	0.418483	-2.81754	0.00483924	0.141284	1	4	FALSE	FALSE	AI429214
ENSMUSG00000035246.16|Pcyt1b	546.674	-1.074	0.381403	-2.81592	0.00486378	0.141769	4	4	FALSE	FALSE	Pcyt1b
ENSMUSG00000097467.2|Gm26737	64.2745	2.01821	0.718766	2.80789	0.00498675	0.145118	3	3	FALSE	FALSE	Gm26737
ENSMUSG00000034792.8|Gna15	12.2285	2.43766	0.868346	2.80725	0.0049967	0.145171	2	0	FALSE	FALSE	Gna15
ENSMUSG00000058385.8|Hist1h2bg	127.281	-1.04083	0.371046	-2.80513	0.00502964	0.145737	4	4	FALSE	FALSE	Hist1h2bg
ENSMUSG00000022996.15|Wnt10b	110.088	1.38844	0.494997	2.80495	0.00503242	0.145737	4	4	TRUE	TRUE	Wnt10b
ENSMUSG00000005950.14|P2rx5	7.98534	2.55887	0.913497	2.80118	0.00509156	0.147212	1	0	FALSE	FALSE	P2rx5
ENSMUSG00000039742.15|Fam71f1	76.9281	-1.13009	0.403632	-2.79981	0.00511325	0.147601	4	4	FALSE	FALSE	Fam71f1
ENSMUSG00000020444.19|Guk1	1627.09	1.10408	0.394884	2.79597	0.00517435	0.149125	4	4	FALSE	FALSE	Guk1
ENSMUSG00000072511.2|Hhla1	6.26275	-2.94264	1.05321	-2.79397	0.00520657	0.149812	0	1	FALSE	FALSE	Hhla1
ENSMUSG00000027581.12|Stmn3	6.52823	3.16701	1.13403	2.7927	0.00522702	0.15016	1	0	FALSE	FALSE	Stmn3
ENSMUSG00000085316.1|D330050G23Rik	74.8318	-1.17569	0.421483	-2.78942	0.00528029	0.151447	4	4	FALSE	FALSE	D330050G23Rik
ENSMUSG00000062380.4|Tubb3	208.67	1.29998	0.466202	2.78845	0.00529611	0.151658	4	4	TRUE	TRUE	Tubb3
ENSMUSG00000040254.11|Sema3d	38.6147	2.24132	0.804492	2.78601	0.00533616	0.152562	3	0	FALSE	FALSE	Sema3d
ENSMUSG00000062939.11|Stat4	2.4409	-4.02521	1.44646	-2.78281	0.00538911	0.15383	0	0	FALSE	FALSE	Stat4
ENSMUSG00000034706.16|Dnaic2	67.2504	1.23936	0.445672	2.78087	0.00542128	0.154502	4	4	TRUE	TRUE	Dnaic2
ENSMUSG00000002980.14|Bcam	32.6634	1.81954	0.654552	2.77983	0.00543879	0.154755	3	1	FALSE	FALSE	Bcam
ENSMUSG00000002020.15|Ltbp2	405.914	-0.897528	0.323018	-2.77857	0.00545986	0.155107	4	4	FALSE	FALSE	Ltbp2
ENSMUSG00000110686.1|Gm45855	46.158	1.59556	0.574345	2.77806	0.00546848	0.155107	4	3	FALSE	FALSE	Gm45855
ENSMUSG00000024924.14|Vldlr	704.447	1.51655	0.546528	2.77489	0.00552202	0.15614	4	4	TRUE	TRUE	Vldlr
ENSMUSG00000008318.10|Relt	126.586	1.11906	0.403284	2.77487	0.0055223	0.15614	4	4	FALSE	FALSE	Relt
ENSMUSG00000049556.5|Lingo1	39.8073	2.1998	0.793089	2.77371	0.00554202	0.156451	3	2	FALSE	FALSE	Lingo1
ENSMUSG00000087165.7|2010001A14Rik	91.6521	1.10977	0.400445	2.77134	0.00558253	0.157346	4	4	FALSE	FALSE	2010001A14Rik
ENSMUSG00000031028.14|Tub	8.67708	2.48625	0.897328	2.77073	0.00559308	0.157397	1	0	FALSE	FALSE	Tub
ENSMUSG00000065503.1|Mir351	21.0714	1.51313	0.546636	2.76808	0.00563876	0.158186	3	0	FALSE	FALSE	Mir351
ENSMUSG00000018566.14|Slc2a4	18.4909	1.93879	0.70041	2.76808	0.0056388	0.158186	3	0	FALSE	FALSE	Slc2a4
ENSMUSG00000045532.5|C1ql1	29.2459	2.07966	0.7526	2.7633	0.005722	0.160154	2	0	FALSE	FALSE	C1ql1
ENSMUSG00000038094.15|Atp13a4	129.201	-2.12594	0.769425	-2.76302	0.00572684	0.160154	3	4	FALSE	FALSE	Atp13a4
ENSMUSG00000074466.12|Gm15417	301.411	1.16142	0.42047	2.7622	0.00574139	0.160154	4	4	FALSE	FALSE	Gm15417
ENSMUSG00000022340.15|Sybu	63.3201	1.55605	0.563377	2.76201	0.00574468	0.160154	4	3	FALSE	FALSE	Sybu
ENSMUSG00000021895.10|Arhgef3	183.769	1.40536	0.509504	2.75829	0.00581048	0.161737	4	4	TRUE	TRUE	Arhgef3
ENSMUSG00000023048.13|Prr13	5665.57	1.13804	0.412702	2.75752	0.00582414	0.161866	4	4	FALSE	FALSE	Prr13
ENSMUSG00000086968.8|4933431E20Rik	99.2588	0.921412	0.334402	2.7554	0.00586207	0.162668	4	4	FALSE	FALSE	4933431E20Rik
ENSMUSG00000038351.14|Sgsm2	3320.89	0.842569	0.30588	2.75457	0.00587685	0.162826	4	4	FALSE	FALSE	Sgsm2
ENSMUSG00000031971.15|Ccsap	725.648	-0.933607	0.339008	-2.75394	0.00588826	0.16289	4	4	FALSE	FALSE	Ccsap
ENSMUSG00000032609.12|Klhdc8b	91.9155	1.17508	0.427008	2.75189	0.00592527	0.163521	4	4	FALSE	FALSE	Klhdc8b
ENSMUSG00000092564.2|BC051226	134.345	1.06022	0.385301	2.75167	0.0059293	0.163521	4	4	FALSE	FALSE	BC051226
ENSMUSG00000042312.9|S100a13	1159.82	1.38983	0.50519	2.75111	0.00593943	0.163549	4	4	TRUE	TRUE	S100a13
ENSMUSG00000031483.8|Erlin2	5035.69	-0.697726	0.253686	-2.75036	0.00595305	0.163672	4	4	FALSE	FALSE	Erlin2
ENSMUSG00000003546.10|Klc4	999.343	1.13084	0.411274	2.74961	0.00596662	0.163794	4	4	FALSE	FALSE	Klc4
ENSMUSG00000071550.14|Cfap44	3.17324	-3.74047	1.3619	-2.74652	0.00602312	0.165092	0	0	FALSE	FALSE	Cfap44
ENSMUSG00000041117.8|Ccdc8	2.87705	4.10867	1.49759	2.74352	0.00607841	0.166354	0	0	FALSE	FALSE	Ccdc8
ENSMUSG00000103383.1|Gm37754	15.992	-1.89723	0.692025	-2.74156	0.00611481	0.166576	0	2	FALSE	FALSE	Gm37754
ENSMUSG00000035829.13|Ppp1r26	20.7078	1.73587	0.633235	2.74128	0.0061201	0.166576	3	0	FALSE	FALSE	Ppp1r26
ENSMUSG00000112314.1|Gm49454	11.0157	2.14296	0.781772	2.74115	0.00612245	0.166576	1	0	FALSE	FALSE	Gm49454
ENSMUSG00000067001.11|Serpinb7	8.9856	2.69583	0.983639	2.74067	0.00613133	0.166576	2	0	FALSE	FALSE	Serpinb7
ENSMUSG00000079415.2|Cntf	12.8145	-1.72508	0.629456	-2.74058	0.006133	0.166576	0	3	FALSE	FALSE	Cntf
ENSMUSG00000029108.14|Pcdh7	1416.25	1.07644	0.392894	2.73976	0.00614834	0.166687	4	4	FALSE	FALSE	Pcdh7
ENSMUSG00000033595.7|Lgi3	3.67612	4.48576	1.63752	2.73937	0.00615568	0.166687	0	0	FALSE	FALSE	Lgi3
ENSMUSG00000026321.7|Tnfrsf11a	281.933	0.982758	0.358855	2.7386	0.00617022	0.166829	4	4	FALSE	FALSE	Tnfrsf11a
ENSMUSG00000038418.7|Egr1	6466.15	-1.02788	0.375443	-2.73777	0.00618578	0.166997	4	4	FALSE	FALSE	Egr1
ENSMUSG00000082450.1|Mageb7-ps	2.94627	4.10938	1.50192	2.73608	0.00621768	0.167606	0	0	FALSE	FALSE	Mageb7-ps
ENSMUSG00000040904.10|Gm21988	11.5518	-2.51307	0.919839	-2.73207	0.00629376	0.169402	0	1	FALSE	FALSE	Gm21988
ENSMUSG00000029092.9|D5Ertd615e	122.551	-1.49793	0.548679	-2.73007	0.00633205	0.170177	4	4	TRUE	FALSE	D5Ertd615e
ENSMUSG00000086165.1|Gm15690	6.51766	2.46854	0.904767	2.72837	0.00636474	0.1708	1	0	FALSE	FALSE	Gm15690
ENSMUSG00000050541.14|Adra1b	42.3331	1.70933	0.626918	2.72657	0.00639968	0.171365	4	1	FALSE	FALSE	Adra1b
ENSMUSG00000029868.13|Trpv6	3.07024	-3.57619	1.31174	-2.7263	0.00640493	0.171365	0	0	FALSE	FALSE	Trpv6
ENSMUSG00000034762.9|Glis1	12.6011	1.77122	0.650027	2.72484	0.00643326	0.171867	1	0	FALSE	FALSE	Glis1
ENSMUSG00000023330.12|Dtwd1	2035.78	-0.664982	0.244201	-2.72309	0.00646743	0.172523	4	4	FALSE	FALSE	Dtwd1
ENSMUSG00000006931.15|P3h4	1479.3	1.23057	0.452271	2.72087	0.00651094	0.173186	4	4	TRUE	TRUE	P3h4
ENSMUSG00000064179.13|Tnnt1	4.68708	2.81433	1.03436	2.72084	0.00651161	0.173186	0	0	FALSE	FALSE	Tnnt1
ENSMUSG00000097755.2|2010110K18Rik	42.2424	1.19464	0.439476	2.71832	0.00656142	0.174252	4	3	FALSE	FALSE	2010110K18Rik
ENSMUSG00000085794.5|Vax2os	18.2948	1.58916	0.584788	2.7175	0.00657771	0.174426	3	0	FALSE	FALSE	Vax2os
ENSMUSG00000023047.11|Amhr2	59.6956	1.67121	0.615665	2.71447	0.0066381	0.175643	4	3	FALSE	FALSE	Amhr2
ENSMUSG00000034613.12|Ppm1h	152.118	1.04714	0.385798	2.71421	0.0066435	0.175643	4	4	FALSE	FALSE	Ppm1h
ENSMUSG00000027068.6|Dhrs9	4244.14	-1.26544	0.466309	-2.71373	0.00665299	0.175643	4	4	TRUE	FALSE	Dhrs9
ENSMUSG00000034908.16|Sidt2	4856.33	1.05288	0.388361	2.71108	0.00670644	0.176794	4	4	FALSE	FALSE	Sidt2
ENSMUSG00000054191.8|Klf1	7.74819	2.00629	0.74019	2.7105	0.00671809	0.176841	1	0	FALSE	FALSE	Klf1
ENSMUSG00000051323.16|Pcdh19	612.336	-0.973626	0.359366	-2.70929	0.00674276	0.176971	4	4	FALSE	FALSE	Pcdh19
ENSMUSG00000064225.6|Paqr9	25.7319	-1.95272	0.72075	-2.70929	0.00674278	0.176971	1	4	FALSE	FALSE	Paqr9
ENSMUSG00000032120.11|C2cd2l	797.595	0.850556	0.31448	2.70464	0.00683774	0.179026	4	4	FALSE	FALSE	C2cd2l
ENSMUSG00000033365.14|Ipo13	2564.42	1.30749	0.483454	2.70448	0.00684107	0.179026	4	4	TRUE	TRUE	Ipo13
ENSMUSG00000027261.2|Hao1	297.25	-1.80306	0.667211	-2.70239	0.00688428	0.179841	3	4	FALSE	FALSE	Hao1
ENSMUSG00000058297.16|Spock2	63.366	1.8259	0.675757	2.70201	0.00689225	0.179841	4	3	FALSE	FALSE	Spock2
ENSMUSG00000043252.8|Tmem64	844.569	0.752783	0.278679	2.70126	0.00690781	0.179984	4	4	FALSE	FALSE	Tmem64
ENSMUSG00000094910.1|D430019H16Rik	5.00751	3.15819	1.16963	2.70015	0.00693075	0.18032	0	0	FALSE	FALSE	D430019H16Rik
ENSMUSG00000031355.16|Arhgap6	3404.14	-1.06931	0.396137	-2.69933	0.00694789	0.180504	4	4	FALSE	FALSE	Arhgap6
ENSMUSG00000027546.15|Atp9a	3.40095	4.37042	1.61969	2.69831	0.00696933	0.180799	0	0	FALSE	FALSE	Atp9a
ENSMUSG00000054150.12|Syne3	8361.58	-0.745143	0.276253	-2.69732	0.00699009	0.181076	4	4	FALSE	FALSE	Syne3
ENSMUSG00000042349.13|Ikbke	1410.83	-0.815457	0.303002	-2.69126	0.00711827	0.18413	4	4	FALSE	FALSE	Ikbke
ENSMUSG00000037709.13|Fam13a	108.879	1.50854	0.560858	2.6897	0.00715159	0.184366	4	4	TRUE	TRUE	Fam13a
ENSMUSG00000022265.7|Ank	50140.2	-0.92241	0.342973	-2.68945	0.00715689	0.184366	4	4	FALSE	FALSE	Ank
ENSMUSG00000036533.9|Cdc42ep3	76.3042	2.26334	0.84158	2.68939	0.00715825	0.184366	3	2	FALSE	FALSE	Cdc42ep3
ENSMUSG00000027999.15|Pla2g12a	954.646	0.921247	0.342766	2.68768	0.00719498	0.184759	4	4	FALSE	FALSE	Pla2g12a
ENSMUSG00000029586.9|Spdye4b	2.38212	3.85387	1.43398	2.68753	0.00719824	0.184759	0	0	FALSE	FALSE	Spdye4b
ENSMUSG00000034127.15|Tspan8	120.481	-1.8861	0.701871	-2.68724	0.00720444	0.184759	2	4	FALSE	FALSE	Tspan8
ENSMUSG00000058589.14|Anks1b	98.4065	1.76947	0.659945	2.68124	0.00733508	0.187779	4	4	TRUE	TRUE	Anks1b
ENSMUSG00000003469.9|Phyhip	10.0844	2.67483	0.997891	2.68049	0.00735146	0.187779	3	0	FALSE	FALSE	Phyhip
ENSMUSG00000031765.8|Mt1	5941.55	1.20923	0.451139	2.68039	0.00735362	0.187779	4	4	TRUE	TRUE	Mt1
ENSMUSG00000003273.14|Car11	84.9869	1.48427	0.553869	2.67983	0.00736595	0.187827	4	4	TRUE	TRUE	Car11
ENSMUSG00000044528.5|Tram1l1	58.4228	-1.15493	0.4313	-2.67779	0.00741093	0.188513	4	4	FALSE	FALSE	Tram1l1
ENSMUSG00000038319.14|Kcnh2	668.417	1.46598	0.547485	2.67766	0.00741392	0.188513	4	4	TRUE	TRUE	Kcnh2
ENSMUSG00000037759.6|Ptger2	1.91257	4.31551	1.61317	2.67518	0.007469		0	0	FALSE	FALSE	Ptger2
ENSMUSG00000026643.16|Nmt2	36044	-1.27148	0.475294	-2.67515	0.00746962	0.189661	4	4	TRUE	FALSE	Nmt2
ENSMUSG00000026073.13|Il1r2	29.6202	-1.8198	0.6806	-2.67381	0.00749944	0.189922	2	4	FALSE	FALSE	Il1r2
ENSMUSG00000056832.14|Ttc26	1368.12	-1.11849	0.418324	-2.67374	0.00750112	0.189922	4	4	FALSE	FALSE	Ttc26
ENSMUSG00000072949.6|Acot1	51.9057	1.62618	0.608423	2.67277	0.00752268	0.1902	3	3	FALSE	FALSE	Acot1
ENSMUSG00000085925.3|Rtl1	2.2908	-3.93108	1.47149	-2.67149	0.00755142	0.190657	0	0	FALSE	FALSE	Rtl1
ENSMUSG00000038007.14|Acer2	28.0572	1.22083	0.458102	2.66497	0.00769944	0.193851	4	1	FALSE	FALSE	Acer2
ENSMUSG00000035642.16|Aamdc	147.159	1.03175	0.387152	2.66497	0.00769952	0.193851	4	4	FALSE	FALSE	Aamdc
ENSMUSG00000005883.15|Spo11	38.0649	-2.03782	0.765154	-2.66328	0.00773829	0.194338	1	4	FALSE	FALSE	Spo11
ENSMUSG00000079427.10|Mthfsl	167.71	-0.764206	0.286974	-2.66298	0.00774519	0.194338	4	4	FALSE	FALSE	Mthfsl
ENSMUSG00000030562.17|Nox4	96.1216	-1.12748	0.423499	-2.6623	0.00776076	0.194338	4	4	FALSE	FALSE	Nox4
ENSMUSG00000035964.8|Tmem59l	13.9369	2.56557	0.963687	2.66224	0.00776226	0.194338	3	0	FALSE	FALSE	Tmem59l
ENSMUSG00000050860.6|Phospho1	27.7194	1.6491	0.619797	2.66071	0.00779765	0.19469	3	0	FALSE	FALSE	Phospho1
ENSMUSG00000030088.15|Aldh1l1	82.9291	1.98925	0.747895	2.6598	0.0078188	0.19469	4	3	FALSE	FALSE	Aldh1l1
ENSMUSG00000045010.14|Gm4779	3.93991	-4.02833	1.51459	-2.65969	0.00782133	0.19469	0	0	FALSE	FALSE	Gm4779
ENSMUSG00000031847.8|1700030J22Rik	64.7243	-1.21607	0.457286	-2.65931	0.00783013	0.19469	3	4	FALSE	FALSE	1700030J22Rik
ENSMUSG00000029832.16|Nfe2l3	26.6229	2.98633	1.12313	2.65894	0.0078388	0.19469	2	0	FALSE	FALSE	Nfe2l3
ENSMUSG00000001288.15|Rarg	6328.53	0.970071	0.36485	2.65882	0.00784148	0.19469	4	4	FALSE	FALSE	Rarg
ENSMUSG00000064127.13|Med14	2627.75	-1.12615	0.423665	-2.65812	0.00785777	0.194825	4	4	FALSE	FALSE	Med14
ENSMUSG00000001657.7|Hoxc8	1.7979	4.24695	1.59903	2.65595	0.00790853		0	0	FALSE	FALSE	Hoxc8
ENSMUSG00000033114.11|Slc35d2	376.895	-0.808749	0.304521	-2.65581	0.00791191	0.195695	4	4	FALSE	FALSE	Slc35d2
ENSMUSG00000013921.15|Clip3	1428.97	1.5694	0.590991	2.65555	0.00791797	0.195695	4	4	TRUE	TRUE	Clip3
ENSMUSG00000043441.5|Gpr149	2265.61	-1.05231	0.396316	-2.65522	0.00792562	0.195695	4	4	FALSE	FALSE	Gpr149
ENSMUSG00000026688.5|Mgst3	2038.94	1.92403	0.724771	2.65467	0.00793852	0.195744	4	4	TRUE	TRUE	Mgst3
ENSMUSG00000096977.2|Gm10827	11.492	1.52905	0.576212	2.65363	0.00796303	0.196079	1	0	FALSE	FALSE	Gm10827
ENSMUSG00000084950.7|Gm5577	17.0549	1.77965	0.671102	2.65184	0.00800554	0.196855	2	0	FALSE	FALSE	Gm5577
ENSMUSG00000002820.6|Atg4d	826.457	1.19862	0.452258	2.6503	0.00804211	0.197483	4	4	FALSE	FALSE	Atg4d
ENSMUSG00000039720.7|Got1l1	3.15946	4.31626	1.63041	2.64734	0.00811271	0.198813	0	0	FALSE	FALSE	Got1l1
ENSMUSG00000023046.6|Igfbp6	3530.84	1.52004	0.574228	2.6471	0.00811842	0.198813	4	4	TRUE	TRUE	Igfbp6
ENSMUSG00000029648.13|Flt1	2141.23	-0.709674	0.26817	-2.64635	0.00813644	0.198982	4	4	FALSE	FALSE	Flt1
ENSMUSG00000109799.1|Gm45515	6.98138	-2.18425	0.826046	-2.64423	0.00818778	0.199613	0	0	FALSE	FALSE	Gm45515
ENSMUSG00000037260.8|Hgsnat	1506.88	1.00544	0.380279	2.64394	0.00819468	0.199613	4	4	FALSE	FALSE	Hgsnat
ENSMUSG00000036073.17|Galt	317.733	1.49735	0.566513	2.6431	0.0082151	0.199613	4	4	TRUE	TRUE	Galt
ENSMUSG00000064267.13|Hvcn1	20.9641	2.11098	0.79891	2.64232	0.008234	0.199613	2	0	FALSE	FALSE	Hvcn1
ENSMUSG00000004187.11|Kifc2	191.549	1.3109	0.496235	2.64169	0.00824929	0.199613	4	4	TRUE	TRUE	Kifc2
ENSMUSG00000039382.12|Wdr45	311.051	-0.756465	0.286373	-2.64154	0.008253	0.199613	4	4	FALSE	FALSE	Wdr45
ENSMUSG00000018740.14|Slc25a35	96.5622	1.19805	0.453573	2.64136	0.00825728	0.199613	4	4	FALSE	FALSE	Slc25a35
ENSMUSG00000028789.16|Azin2	180.919	1.72812	0.654499	2.64037	0.00828157	0.199613	4	4	TRUE	TRUE	Azin2
ENSMUSG00000056755.13|Grm7	31.9422	-1.6362	0.619949	-2.63925	0.00830898	0.199613	1	4	FALSE	FALSE	Grm7
ENSMUSG00000004707.14|Ly9	321.978	-1.08005	0.409264	-2.63901	0.00831488	0.199613	4	4	FALSE	FALSE	Ly9
ENSMUSG00000028949.13|Smarcd3	825.419	1.84168	0.69799	2.63855	0.00832614	0.199613	4	4	TRUE	TRUE	Smarcd3
ENSMUSG00000028944.14|Prkag2	1101.02	0.835298	0.316607	2.63828	0.00833282	0.199613	4	4	FALSE	FALSE	Prkag2
ENSMUSG00000020083.13|Fam241b	10.5083	2.18832	0.829486	2.63816	0.00833567	0.199613	1	0	FALSE	FALSE	Fam241b
ENSMUSG00000085609.1|1700016P03Rik	3.85059	2.68806	1.01895	2.63807	0.00833802	0.199613	0	0	FALSE	FALSE	1700016P03Rik
ENSMUSG00000096768.8|Gm47283	1466.03	-0.794152	0.30104	-2.63803	0.00833892	0.199613	4	4	FALSE	FALSE	Gm47283
ENSMUSG00000010362.9|Rdm1	381.568	1.42677	0.54086	2.63797	0.00834041	0.199613	4	4	TRUE	TRUE	Rdm1
ENSMUSG00000048450.10|Msx1	26.5438	1.63979	0.6219	2.63674	0.00837066	0.199937	3	1	FALSE	FALSE	Msx1
ENSMUSG00000083307.1|AA414768	294.397	-0.98208	0.372571	-2.63596	0.00839004	0.199937	4	4	FALSE	FALSE	AA414768
ENSMUSG00000028527.18|Ak4	1457.55	-0.625743	0.2374	-2.63582	0.00839344	0.199937	4	4	FALSE	FALSE	Ak4
ENSMUSG00000109006.2|B230209E15Rik	2.52906	4.77776	1.8129	2.63542	0.0084033	0.199937	0	0	FALSE	FALSE	B230209E15Rik
ENSMUSG00000034382.14|AI661453	99.6899	1.55568	0.590356	2.63516	0.00840971	0.199937	4	4	TRUE	TRUE	AI661453
ENSMUSG00000027377.2|Mall	2.13958	4.44433	1.69048	2.62904	0.00856251	0.203021	0	0	FALSE	FALSE	Mall
ENSMUSG00000051851.5|Rtl8c	15.0031	2.02058	0.768728	2.62847	0.00857697	0.203021	2	0	FALSE	FALSE	Rtl8c
ENSMUSG00000034177.15|Rnf43	13.5256	1.91894	0.730162	2.62809	0.00858647	0.203021	2	0	FALSE	FALSE	Rnf43
ENSMUSG00000037990.18|Sh3rf3	6.69432	-2.67893	1.01941	-2.62791	0.00859105	0.203021	0	1	FALSE	FALSE	Sh3rf3
ENSMUSG00000040280.10|Ndufa4l2	7.96005	2.04889	0.779722	2.62772	0.00859605	0.203021	0	0	FALSE	FALSE	Ndufa4l2
ENSMUSG00000049130.6|C5ar1	3.6345	-3.22705	1.22903	-2.62568	0.00864753	0.203901	0	0	FALSE	FALSE	C5ar1
ENSMUSG00000035228.15|Ccdc106	35.5827	1.33512	0.508589	2.62514	0.00866139	0.203901	3	2	FALSE	FALSE	Ccdc106
ENSMUSG00000032348.6|Gsta4	1588.77	1.37873	0.525388	2.62421	0.00868494	0.203901	4	4	TRUE	TRUE	Gsta4
ENSMUSG00000005958.15|Ephb3	653.206	0.896887	0.341792	2.62408	0.00868845	0.203901	4	4	FALSE	FALSE	Ephb3
ENSMUSG00000042010.16|Acacb	181.496	1.05012	0.400295	2.62338	0.00870625	0.203901	4	4	FALSE	FALSE	Acacb
ENSMUSG00000044148.6|1810030O07Rik	1030.99	-0.800433	0.305131	-2.62324	0.00870977	0.203901	4	4	FALSE	FALSE	1810030O07Rik
ENSMUSG00000106665.1|Gm43389	27.8173	2.21551	0.844611	2.62312	0.00871292	0.203901	3	0	FALSE	FALSE	Gm43389
ENSMUSG00000109490.1|Gm19126	2.75323	-3.47551	1.32753	-2.61803	0.00884396	0.206454	0	0	FALSE	FALSE	Gm19126
ENSMUSG00000033538.13|Casp4	32.1667	1.8361	0.70134	2.61798	0.00884507	0.206454	3	1	FALSE	FALSE	Casp4
ENSMUSG00000041731.13|Pgm5	28.9965	-2.85894	1.09256	-2.61673	0.00887764	0.206945	1	2	FALSE	FALSE	Pgm5
ENSMUSG00000117679.1|Apbb3	908.57	0.712564	0.272377	2.61609	0.00889424	0.207062	4	4	FALSE	FALSE	Apbb3
ENSMUSG00000007908.14|Hmgcll1	46.0229	-1.60523	0.614011	-2.61433	0.00894033	0.207866	3	4	FALSE	FALSE	Hmgcll1
ENSMUSG00000042834.15|Nrep	6.06416	-3.60698	1.38013	-2.6135	0.00896191	0.207906	0	1	FALSE	FALSE	Nrep
ENSMUSG00000017929.13|B4galt5	5354.49	-0.829224	0.3173	-2.61338	0.00896525	0.207906	4	4	FALSE	FALSE	B4galt5
ENSMUSG00000051373.5|Plpp7	77.9161	1.72615	0.660967	2.61155	0.00901338	0.208626	4	4	TRUE	TRUE	Plpp7
ENSMUSG00000041801.5|Phlda3	9242.47	1.27956	0.490007	2.61131	0.00901961	0.208626	4	4	TRUE	TRUE	Phlda3
ENSMUSG00000043157.8|Arl11	30.0057	-1.66838	0.639148	-2.61031	0.00904597	0.20864	1	4	FALSE	FALSE	Arl11
ENSMUSG00000087331.8|1810021B22Rik	75.0903	1.25884	0.482444	2.60929	0.00907306	0.20864	4	4	TRUE	TRUE	1810021B22Rik
ENSMUSG00000015363.13|Trabd	4779.41	1.14614	0.439258	2.60926	0.00907387	0.20864	4	4	FALSE	FALSE	Trabd
ENSMUSG00000031791.8|Tmem38a	600.033	1.48578	0.569557	2.60867	0.00908951	0.20864	4	4	TRUE	TRUE	Tmem38a
ENSMUSG00000053297.14|AI854703	4.2765	2.62916	1.00785	2.60867	0.00908957	0.20864	0	0	FALSE	FALSE	AI854703
ENSMUSG00000068762.11|Gstm6	6.50975	2.12089	0.813102	2.6084	0.00909671	0.20864	0	0	FALSE	FALSE	Gstm6
ENSMUSG00000097828.2|6430562O15Rik	12.62	-2.30102	0.882223	-2.60821	0.00910168	0.20864	0	2	FALSE	FALSE	6430562O15Rik
ENSMUSG00000027371.10|Fahd2a	68.2428	1.35512	0.520078	2.6056	0.00917122	0.209954	4	4	TRUE	TRUE	Fahd2a
ENSMUSG00000023909.4|Paqr4	696.58	1.29935	0.498754	2.60519	0.00918242	0.209954	4	4	TRUE	TRUE	Paqr4
ENSMUSG00000037321.17|Tap1	875.301	0.897783	0.345207	2.60071	0.00930319	0.211894	4	4	FALSE	FALSE	Tap1
ENSMUSG00000031740.8|Mmp2	3.84009	3.24725	1.24871	2.60049	0.00930912	0.211894	0	0	FALSE	FALSE	Mmp2
ENSMUSG00000087142.7|Gm12454	92.438	1.4364	0.552457	2.60003	0.00932167	0.211894	4	4	TRUE	TRUE	Gm12454
ENSMUSG00000026946.9|Nmi	342.195	-1.07445	0.413262	-2.59992	0.00932449	0.211894	4	4	FALSE	FALSE	Nmi
ENSMUSG00000027938.11|Creb3l4	31.9704	1.13179	0.435447	2.59914	0.00934573	0.211894	4	2	FALSE	FALSE	Creb3l4
ENSMUSG00000086382.1|Chrna1os	71.5206	-0.967758	0.372414	-2.59861	0.00936027	0.211894	4	4	FALSE	FALSE	Chrna1os
ENSMUSG00000090394.8|4930523C07Rik	2777.84	-1.01342	0.390011	-2.59844	0.00936472	0.211894	4	4	FALSE	FALSE	4930523C07Rik
ENSMUSG00000034416.18|Pkd1l2	11.3332	-1.85068	0.712375	-2.59791	0.0093794	0.211894	0	1	FALSE	FALSE	Pkd1l2
ENSMUSG00000036611.5|Eepd1	23.0034	-1.51552	0.583406	-2.59771	0.00938465	0.211894	1	4	FALSE	FALSE	Eepd1
ENSMUSG00000029797.13|Sspo	12.3739	2.76643	1.06496	2.59769	0.00938545	0.211894	1	0	FALSE	FALSE	Sspo
ENSMUSG00000042106.5|Inka1	105.812	1.57195	0.605976	2.59408	0.00948437	0.213858	4	4	TRUE	TRUE	Inka1
ENSMUSG00000044349.15|Snhg11	9.59912	6.6752	2.57409	2.59323	0.00950802	0.213903	2	0	FALSE	FALSE	Snhg11
ENSMUSG00000039217.13|Il18	124.288	-1.17216	0.452024	-2.59315	0.00951023	0.213903	4	4	FALSE	FALSE	Il18
ENSMUSG00000048138.10|Dmrt2	6.51168	2.40805	0.929075	2.59188	0.00954537	0.214324	0	0	FALSE	FALSE	Dmrt2
ENSMUSG00000052928.9|Ctif	1434.76	0.893678	0.344864	2.59139	0.00955897	0.214324	4	4	FALSE	FALSE	Ctif
ENSMUSG00000041624.10|Gucy1a2	6.5702	2.5016	0.965428	2.59118	0.00956482	0.214324	0	0	FALSE	FALSE	Gucy1a2
ENSMUSG00000031109.16|Enox2	141.586	-1.15458	0.445764	-2.59012	0.00959434	0.214717	4	4	FALSE	FALSE	Enox2
ENSMUSG00000097761.1|4930534D22Rik	24.1024	1.38877	0.536356	2.58927	0.00961802	0.214978	3	0	FALSE	FALSE	4930534D22Rik
ENSMUSG00000000409.14|Lck	28.8068	1.41205	0.545573	2.5882	0.00964803	0.21538	3	0	FALSE	FALSE	Lck
ENSMUSG00000017723.11|Wfdc2	1.81627	4.22997	1.63493	2.58725	0.00967467		0	0	FALSE	FALSE	Wfdc2
ENSMUSG00000017607.9|Tns4	14.8746	-1.70385	0.658674	-2.58679	0.00968746	0.215747	0	2	FALSE	FALSE	Tns4
ENSMUSG00000034275.18|Igsf9b	230.777	1.41253	0.546131	2.58643	0.00969764	0.215747	4	4	TRUE	TRUE	Igsf9b
ENSMUSG00000021696.9|Elovl7	376.41	1.25659	0.485861	2.58633	0.00970053	0.215747	4	4	TRUE	TRUE	Elovl7
ENSMUSG00000026335.16|Pam	23837.4	-0.707277	0.273541	-2.58564	0.0097199	0.215894	4	4	FALSE	FALSE	Pam
ENSMUSG00000040495.4|Chrm4	5.17944	2.3335	0.902626	2.58523	0.00973127	0.215894	0	0	FALSE	FALSE	Chrm4
ENSMUSG00000079502.8|Cfap77	8.2188	1.89013	0.731476	2.584	0.00976631	0.216404	1	0	FALSE	FALSE	Cfap77
ENSMUSG00000024664.5|Fads3	2714.87	1.32701	0.513717	2.58316	0.00979	0.216661	4	4	TRUE	TRUE	Fads3
ENSMUSG00000035606.8|Ky	516.782	-0.996624	0.386116	-2.58115	0.00984711	0.217656	4	4	FALSE	FALSE	Ky
ENSMUSG00000070047.14|Fat1	5852.91	1.44996	0.562455	2.57791	0.00994006	0.219431	4	4	TRUE	TRUE	Fat1
ENSMUSG00000003352.14|Cacnb3	2041.43	1.08537	0.421094	2.5775	0.00995186	0.219431	4	4	FALSE	FALSE	Cacnb3
ENSMUSG00000097649.2|Gm10561	44.7105	-1.34981	0.523861	-2.57666	0.0099759	0.21969	3	4	FALSE	FALSE	Gm10561
ENSMUSG00000069808.13|Fam57a	561.898	-0.815369	0.31653	-2.57596	0.00999623	0.219868	4	4	FALSE	FALSE	Fam57a
ENSMUSG00000028995.14|Fam126a	3044.87	1.47054	0.571206	2.57445	0.0100398	0.220485	4	4	TRUE	TRUE	Fam126a
ENSMUSG00000052364.4|B630019K06Rik	186.149	-1.1805	0.458601	-2.57414	0.0100489	0.220485	4	4	FALSE	FALSE	B630019K06Rik
ENSMUSG00000036570.14|Fxyd1	10.5883	2.53425	0.985246	2.5722	0.0101056	0.221342	2	0	FALSE	FALSE	Fxyd1
ENSMUSG00000020744.13|Slc25a19	951.687	1.0583	0.411478	2.57195	0.0101126	0.221342	4	4	FALSE	FALSE	Slc25a19
ENSMUSG00000024403.16|Atp6v1g2	91.8312	1.03764	0.403564	2.57119	0.0101351	0.221563	4	4	FALSE	FALSE	Atp6v1g2
ENSMUSG00000020484.18|Xbp1	6635.6	0.906733	0.352728	2.57063	0.0101515	0.221652	4	4	FALSE	FALSE	Xbp1
ENSMUSG00000108720.1|Gm44672	2.22735	3.74835	1.45866	2.56973	0.0101777	0.221954	0	0	FALSE	FALSE	Gm44672
ENSMUSG00000097059.1|Fam120aos	170.897	-0.760658	0.296162	-2.56838	0.0102174	0.222298	4	4	FALSE	FALSE	Fam120aos
ENSMUSG00000032870.8|Smap2	2237.56	0.948418	0.369271	2.56835	0.0102183	0.222298	4	4	FALSE	FALSE	Smap2
ENSMUSG00000025466.19|Fuom	43.7614	1.48414	0.57813	2.56713	0.0102544	0.222813	4	1	FALSE	FALSE	Fuom
ENSMUSG00000021384.14|Susd3	3.17586	-2.97045	1.15807	-2.56501	0.0103172	0.223905	0	0	FALSE	FALSE	Susd3
ENSMUSG00000040026.8|Saa3	4.60659	2.40576	0.93821	2.5642	0.0103414	0.224045	0	0	FALSE	FALSE	Saa3
ENSMUSG00000026421.14|Csrp1	6678.03	1.45321	0.566841	2.56371	0.0103561	0.224045	4	4	TRUE	TRUE	Csrp1
ENSMUSG00000035864.14|Syt1	12.4985	-1.52654	0.595614	-2.56297	0.010378	0.224045	0	2	FALSE	FALSE	Syt1
ENSMUSG00000005373.13|Mlxipl	2.54732	3.93062	1.53377	2.56272	0.0103856	0.224045	0	0	FALSE	FALSE	Mlxipl
ENSMUSG00000027249.15|F2	2.33083	4.65775	1.81798	2.56204	0.0104059	0.224045	0	0	FALSE	FALSE	F2
ENSMUSG00000032262.13|Elovl4	53.2324	-1.14423	0.44661	-2.56204	0.010406	0.224045	3	4	FALSE	FALSE	Elovl4
ENSMUSG00000030107.10|Usp18	43.9678	1.35362	0.528378	2.56183	0.0104121	0.224045	4	2	FALSE	FALSE	Usp18
ENSMUSG00000090863.1|A530084C06Rik	11.9695	-1.56314	0.610355	-2.56104	0.010436	0.224045	0	1	FALSE	FALSE	A530084C06Rik
ENSMUSG00000033007.15|Asic4	2.41778	3.84722	1.50236	2.56078	0.0104438	0.224045	0	0	FALSE	FALSE	Asic4
ENSMUSG00000086272.1|BC039966	30.8632	1.37371	0.536475	2.56062	0.0104486	0.224045	4	1	FALSE	FALSE	BC039966
ENSMUSG00000071654.6|Uqcc3	630.008	1.00113	0.391107	2.55974	0.010475	0.224342	4	4	FALSE	FALSE	Uqcc3
ENSMUSG00000102496.1|Gm36989	50.3099	2.43332	0.951419	2.55757	0.0105407	0.225479	3	1	FALSE	FALSE	Gm36989
ENSMUSG00000070348.5|Ccnd1	46461.7	-0.871632	0.341074	-2.55555	0.0106021	0.226445	4	4	FALSE	FALSE	Ccnd1
ENSMUSG00000026582.6|Sele	707.318	-1.84812	0.723262	-2.55525	0.010611	0.226445	4	4	TRUE	FALSE	Sele
ENSMUSG00000020053.18|Igf1	4.35013	-2.87873	1.12722	-2.55384	0.0106542	0.227094	0	0	FALSE	FALSE	Igf1
ENSMUSG00000046532.8|Ar	3.71012	2.66783	1.04536	2.55207	0.0107086	0.227984	0	0	FALSE	FALSE	Ar
ENSMUSG00000049436.5|Upk1b	1.82259	4.2366	1.66042	2.55153	0.010725		0	0	FALSE	FALSE	Upk1b
ENSMUSG00000024451.9|Arap3	4324.76	-1.07221	0.420437	-2.55022	0.0107655	0.228923	4	4	FALSE	FALSE	Arap3
ENSMUSG00000047586.3|Nccrp1	2.87964	3.43667	1.34822	2.54904	0.0108021	0.22943	0	0	FALSE	FALSE	Nccrp1
ENSMUSG00000104684.1|5430427N15Rik	2.70023	-3.38694	1.32983	-2.54691	0.0108683	0.230562	0	0	FALSE	FALSE	5430427N15Rik
ENSMUSG00000032691.14|Nlrp3	372.168	-1.81445	0.713216	-2.54404	0.0109578	0.232181	4	4	TRUE	FALSE	Nlrp3
ENSMUSG00000045005.9|Fzd5	1648.95	1.10652	0.435031	2.54355	0.0109733	0.232181	4	4	FALSE	FALSE	Fzd5
ENSMUSG00000038855.10|Itpkb	271.896	1.08732	0.427536	2.54322	0.0109835	0.232181	4	4	FALSE	FALSE	Itpkb
ENSMUSG00000022012.9|Enox1	1191.13	-1.23683	0.486758	-2.54096	0.0110549	0.233415	4	4	TRUE	FALSE	Enox1
ENSMUSG00000110711.1|Gm45760	9.27008	2.60738	1.02649	2.5401	0.011082	0.233564	1	0	FALSE	FALSE	Gm45760
ENSMUSG00000027207.15|Galk2	3112.73	-0.779518	0.306932	-2.5397	0.0110946	0.233564	4	4	FALSE	FALSE	Galk2
ENSMUSG00000056598.16|Drc3	141.082	-0.78027	0.307253	-2.5395	0.011101	0.233564	4	4	FALSE	FALSE	Drc3
ENSMUSG00000035722.15|Abca7	3285.46	0.924789	0.364291	2.5386	0.0111297	0.233893	4	4	FALSE	FALSE	Abca7
ENSMUSG00000034110.8|Kctd7	240.51	0.862598	0.339935	2.53754	0.0111636	0.234331	4	4	FALSE	FALSE	Kctd7
ENSMUSG00000048807.2|Slc35e4	3559.54	1.1799	0.465149	2.5366	0.0111934	0.234682	4	4	FALSE	FALSE	Slc35e4
ENSMUSG00000023781.2|Hes7	77.8675	1.25532	0.49503	2.53585	0.0112175	0.234913	4	4	TRUE	TRUE	Hes7
ENSMUSG00000097320.8|Tmem147os	122.071	1.15648	0.456174	2.53517	0.0112393	0.235094	4	4	FALSE	FALSE	Tmem147os
ENSMUSG00000074575.4|Kcng1	10.7546	1.83904	0.725706	2.53414	0.0112723	0.23525	1	0	FALSE	FALSE	Kcng1
ENSMUSG00000003814.8|Calr	34853	1.00888	0.398117	2.53412	0.011273	0.23525	4	4	FALSE	FALSE	Calr
ENSMUSG00000023571.4|C1qtnf12	969.623	1.28456	0.507683	2.53024	0.0113985	0.236906	4	4	TRUE	TRUE	C1qtnf12
ENSMUSG00000028341.9|Nr4a3	11.5741	2.17849	0.860996	2.5302	0.0113997	0.236906	1	0	FALSE	FALSE	Nr4a3
ENSMUSG00000086697.1|4933427G23Rik	5.30461	2.34771	0.927887	2.53017	0.0114007	0.236906	0	0	FALSE	FALSE	4933427G23Rik
ENSMUSG00000022103.10|Gfra2	151.304	-3.36388	1.32958	-2.53003	0.0114052	0.236906	1	4	FALSE	FALSE	Gfra2
ENSMUSG00000032532.7|Cck	10.4242	-2.78629	1.10166	-2.52917	0.0114332	0.237213	0	2	FALSE	FALSE	Cck
ENSMUSG00000046613.19|Vwa5b2	5.42297	2.91921	1.15579	2.52573	0.0115458	0.239272	1	0	FALSE	FALSE	Vwa5b2
ENSMUSG00000015476.6|Prrt1	76.699	-1.13365	0.449053	-2.52454	0.0115848	0.239752	3	4	FALSE	FALSE	Prrt1
ENSMUSG00000021010.8|Npas3	68.2489	-1.27164	0.503775	-2.52421	0.0115957	0.239752	2	4	FALSE	FALSE	Npas3
ENSMUSG00000029661.16|Col1a2	11.9478	3.24227	1.2852	2.52277	0.0116435	0.240463	2	0	FALSE	FALSE	Col1a2
ENSMUSG00000081179.1|Gm13136	6.29976	-2.14734	0.851375	-2.5222	0.0116624	0.240576	0	0	FALSE	FALSE	Gm13136
ENSMUSG00000063632.6|Sox11	49.784	2.40242	0.952948	2.52104	0.0117008	0.240971	4	1	FALSE	FALSE	Sox11
ENSMUSG00000036067.12|Slc2a6	27.4499	1.56465	0.620692	2.52081	0.0117085	0.240971	3	1	FALSE	FALSE	Slc2a6
ENSMUSG00000028640.11|Tfap2c	298.362	1.1402	0.452615	2.51914	0.011764	0.241684	4	4	FALSE	FALSE	Tfap2c
ENSMUSG00000035184.15|Fam124a	67.6705	1.01669	0.403614	2.51896	0.0117701	0.241684	4	4	FALSE	FALSE	Fam124a
ENSMUSG00000035773.6|Kiss1r	59.8826	1.01832	0.404414	2.51802	0.0118016	0.241805	4	4	FALSE	FALSE	Kiss1r
ENSMUSG00000040111.16|Gramd1b	2388.83	-0.79925	0.317417	-2.51798	0.0118029	0.241805	4	4	FALSE	FALSE	Gramd1b
ENSMUSG00000024892.17|Pcx	1388.4	1.46297	0.58203	2.51356	0.0119521	0.244073	4	4	TRUE	TRUE	Pcx
ENSMUSG00000031171.11|Ftsj1	562.76	-0.581134	0.231203	-2.51352	0.0119533	0.244073	4	4	FALSE	FALSE	Ftsj1
ENSMUSG00000040258.6|Nxph4	32.7115	1.37861	0.548487	2.51349	0.0119545	0.244073	3	2	FALSE	FALSE	Nxph4
ENSMUSG00000024063.13|Lbh	8266.03	-1.01772	0.405255	-2.5113	0.0120288	0.245205	4	4	FALSE	FALSE	Lbh
ENSMUSG00000096974.2|Gm26881	11.792	2.10855	0.839708	2.51105	0.0120373	0.245205	1	0	FALSE	FALSE	Gm26881
ENSMUSG00000022306.9|Zfpm2	689.714	-0.943646	0.376049	-2.50937	0.0120947	0.246095	4	4	FALSE	FALSE	Zfpm2
ENSMUSG00000026980.15|Ly75	2178.07	-1.00827	0.401937	-2.50853	0.0121234	0.246258	4	4	FALSE	FALSE	Ly75
ENSMUSG00000096965.7|3300005D01Rik	2404.41	-1.31218	0.523369	-2.50718	0.0121699	0.246258	4	4	TRUE	FALSE	3300005D01Rik
ENSMUSG00000089901.1|Gm8113	43.8789	1.84257	0.734936	2.50711	0.0121722	0.246258	3	2	FALSE	FALSE	Gm8113
ENSMUSG00000042678.17|Myo15	25.1494	1.45737	0.581358	2.50684	0.0121817	0.246258	3	0	FALSE	FALSE	Myo15
ENSMUSG00000056069.10|Otulinl	48.0931	1.18741	0.473701	2.50666	0.0121879	0.246258	4	3	FALSE	FALSE	Otulinl
ENSMUSG00000058672.7|Tubb2a	239.797	1.13832	0.454179	2.50633	0.012199	0.246258	4	4	FALSE	FALSE	Tubb2a
ENSMUSG00000032816.15|Igdcc4	79.3362	1.65554	0.660561	2.50627	0.0122014	0.246258	3	3	FALSE	FALSE	Igdcc4
ENSMUSG00000022843.17|Clcn2	537.92	0.730505	0.291571	2.50541	0.0122309	0.246258	4	4	FALSE	FALSE	Clcn2
ENSMUSG00000026630.9|Batf3	19.3124	-1.34634	0.537423	-2.50519	0.0122387	0.246258	0	2	FALSE	FALSE	Batf3
ENSMUSG00000074151.13|Nlrc5	262.052	1.36849	0.546354	2.50476	0.0122533	0.246258	4	4	TRUE	TRUE	Nlrc5
ENSMUSG00000034910.5|Pygo1	2.27017	4.59865	1.83597	2.50475	0.0122538	0.246258	0	0	FALSE	FALSE	Pygo1
ENSMUSG00000087968.1|Gm25395	4.17605	2.7906	1.11446	2.50399	0.0122801	0.24651	0	0	FALSE	FALSE	Gm25395
ENSMUSG00000047379.7|B4gat1	25.1078	-1.12458	0.449244	-2.50328	0.0123047	0.246727	0	4	FALSE	FALSE	B4gat1
ENSMUSG00000034006.17|Pqlc1	874.326	0.859428	0.343794	2.49983	0.0124251	0.248795	4	4	FALSE	FALSE	Pqlc1
ENSMUSG00000030539.13|Sema4b	3787.13	-0.9411	0.376517	-2.49949	0.0124373	0.248795	4	4	FALSE	FALSE	Sema4b
ENSMUSG00000098066.2|Gm26944	16.4762	1.30252	0.521188	2.49914	0.0124495	0.248795	3	0	FALSE	FALSE	Gm26944
ENSMUSG00000002475.16|Abhd3	14.0597	1.86936	0.748765	2.4966	0.0125392	0.250309	1	0	FALSE	FALSE	Abhd3
ENSMUSG00000026023.16|Cdk15	9.11702	-2.06418	0.827339	-2.49497	0.0125969	0.251181	0	1	FALSE	FALSE	Cdk15
ENSMUSG00000001741.12|Il16	5.10848	2.75365	1.10387	2.49454	0.0126119	0.251202	0	0	FALSE	FALSE	Il16
ENSMUSG00000039004.6|Bmp6	53.9834	2.3489	0.942034	2.49343	0.0126515	0.251709	3	2	FALSE	FALSE	Bmp6
ENSMUSG00000024646.14|Cyb5a	2172.23	0.665743	0.267195	2.4916	0.0127169	0.252567	4	4	FALSE	FALSE	Cyb5a
ENSMUSG00000009731.4|Kcnd1	32.2167	-1.1762	0.472219	-2.49079	0.0127458	0.252567	1	4	FALSE	FALSE	Kcnd1
ENSMUSG00000032892.14|Rangrf	469.061	0.836172	0.335716	2.49071	0.0127487	0.252567	4	4	FALSE	FALSE	Rangrf
ENSMUSG00000047344.9|Lancl3	438.197	-1.47318	0.591482	-2.49065	0.0127509	0.252567	4	4	TRUE	FALSE	Lancl3
ENSMUSG00000115326.1|Gm35019	10.636	2.29692	0.922491	2.48991	0.0127774	0.252812	2	0	FALSE	FALSE	Gm35019
ENSMUSG00000027827.16|Kcnab1	7.28516	2.23648	0.89851	2.4891	0.0128066	0.253111	1	0	FALSE	FALSE	Kcnab1
ENSMUSG00000025195.9|Dnmbp	888.641	0.683957	0.274885	2.48816	0.0128406	0.253503	4	4	FALSE	FALSE	Dnmbp
ENSMUSG00000064325.4|Hhip	776.2	-0.981521	0.394658	-2.48701	0.0128821	0.254042	4	4	FALSE	FALSE	Hhip
ENSMUSG00000015709.9|Arnt2	135.876	-1.05706	0.425442	-2.48462	0.0129689	0.255472	4	4	FALSE	FALSE	Arnt2
ENSMUSG00000068587.10|Mgam	5.03375	3.12428	1.25768	2.48416	0.0129859	0.255528	0	0	FALSE	FALSE	Mgam
ENSMUSG00000040213.13|Kyat3	312.566	0.857815	0.345376	2.48372	0.013002	0.255563	4	4	FALSE	FALSE	Kyat3
ENSMUSG00000051339.10|2900026A02Rik	751.663	-0.97837	0.394642	-2.47913	0.0131703	0.258465	4	4	FALSE	FALSE	2900026A02Rik
ENSMUSG00000054469.14|Lclat1	3732.92	-0.852297	0.343846	-2.47872	0.0131856	0.258465	4	4	FALSE	FALSE	Lclat1
ENSMUSG00000082127.2|Gm13577	221.299	-0.961542	0.38795	-2.47852	0.0131929	0.258465	4	4	FALSE	FALSE	Gm13577
ENSMUSG00000028953.10|Abcf2	9691.91	1.01348	0.409032	2.47777	0.0132208	0.258484	4	4	FALSE	FALSE	Abcf2
ENSMUSG00000057359.7|Gm17494	117.62	1.03565	0.417987	2.47772	0.0132227	0.258484	4	4	FALSE	FALSE	Gm17494
ENSMUSG00000071001.4|Hrct1	8.05889	2.6839	1.08362	2.47678	0.0132572	0.258877	1	0	FALSE	FALSE	Hrct1
ENSMUSG00000051989.11|Smim11	573.587	0.68044	0.27484	2.47577	0.0132948	0.259328	4	4	FALSE	FALSE	Smim11
ENSMUSG00000088308.1|Gm24507	12.8897	2.31267	0.934502	2.47476	0.0133326	0.259782	1	0	FALSE	FALSE	Gm24507
ENSMUSG00000027173.7|Depdc7	547.832	-1.0166	0.410956	-2.47374	0.0133708	0.260108	4	4	FALSE	FALSE	Depdc7
ENSMUSG00000018507.16|Trpv2	568.258	1.01639	0.410915	2.47347	0.0133808	0.260108	4	4	FALSE	FALSE	Trpv2
ENSMUSG00000046694.6|Tent5b	68.844	1.98041	0.800939	2.47261	0.0134129	0.260108	3	2	FALSE	FALSE	Tent5b
ENSMUSG00000020393.16|Kremen1	3970.28	0.787354	0.318438	2.47255	0.0134154	0.260108	4	4	FALSE	FALSE	Kremen1
ENSMUSG00000002103.15|Acp2	2419.45	-0.709858	0.287116	-2.47238	0.0134218	0.260108	4	4	FALSE	FALSE	Acp2
ENSMUSG00000035934.16|Pknox2	125.184	1.02698	0.415489	2.47174	0.0134458	0.260175	4	4	FALSE	FALSE	Pknox2
ENSMUSG00000021306.11|Gpr137b	2427.85	-1.49089	0.603245	-2.47146	0.0134564	0.260175	4	4	TRUE	FALSE	Gpr137b
ENSMUSG00000021257.14|Angel1	316.283	1.15095	0.46576	2.47113	0.0134688	0.260175	4	4	FALSE	FALSE	Angel1
ENSMUSG00000041329.13|Atp1b2	14.4999	2.00435	0.811804	2.469	0.013549	0.261441	2	0	FALSE	FALSE	Atp1b2
ENSMUSG00000079008.2|Gm14124	73.0843	-1.44291	0.584694	-2.46781	0.0135943	0.261875	3	4	FALSE	FALSE	Gm14124
ENSMUSG00000022037.15|Clu	10211.7	1.29702	0.525612	2.46764	0.0136007	0.261875	4	4	TRUE	TRUE	Clu
ENSMUSG00000001313.12|Rnd2	950.83	1.29576	0.525266	2.46686	0.0136302	0.262162	4	4	TRUE	TRUE	Rnd2
ENSMUSG00000039238.6|Zfp750	9.54906	1.66274	0.674433	2.4654	0.0136862	0.262956	1	0	FALSE	FALSE	Zfp750
ENSMUSG00000036948.17|Map11	1292.33	-0.646966	0.2625	-2.46463	0.0137154	0.263135	4	4	FALSE	FALSE	Map11
ENSMUSG00000116138.1|C030006K11Rik	609.515	1.10411	0.4481	2.46397	0.0137406	0.263135	4	4	FALSE	FALSE	C030006K11Rik
ENSMUSG00000074577.9|Ripor3	26.5492	1.70654	0.692641	2.46381	0.0137469	0.263135	3	0	FALSE	FALSE	Ripor3
ENSMUSG00000030838.18|Ush1c	4.59114	3.30949	1.34358	2.4632	0.0137704	0.263135	0	0	FALSE	FALSE	Ush1c
ENSMUSG00000030559.8|Rab38	54.1918	1.91675	0.778279	2.4628	0.0137855	0.263135	4	2	FALSE	FALSE	Rab38
ENSMUSG00000066721.3|Zfp575	2.56952	4.7241	1.91845	2.46246	0.0137988	0.263135	0	0	FALSE	FALSE	Zfp575
ENSMUSG00000070806.5|Zmynd12	6.9272	2.4328	0.988061	2.4622	0.0138088	0.263135	1	0	FALSE	FALSE	Zmynd12
ENSMUSG00000023484.14|Prph	163.029	1.05264	0.427563	2.46196	0.0138181	0.263135	4	4	FALSE	FALSE	Prph
ENSMUSG00000063576.12|Klhdc3	4898.11	1.11838	0.454311	2.46171	0.0138276	0.263135	4	4	FALSE	FALSE	Klhdc3
ENSMUSG00000024427.7|Spry4	8077.61	-0.877959	0.356733	-2.46111	0.0138507	0.263296	4	4	FALSE	FALSE	Spry4
ENSMUSG00000018459.15|Slc13a3	2.86687	3.3813	1.37439	2.46021	0.0138856	0.263679	0	0	FALSE	FALSE	Slc13a3
ENSMUSG00000026657.16|Frmd4a	10322.2	-0.815452	0.331645	-2.45881	0.0139399	0.264431	4	4	FALSE	FALSE	Frmd4a
ENSMUSG00000070332.4|Trim80	74.6585	1.72115	0.700157	2.45824	0.013962	0.264569	3	4	FALSE	TRUE	Trim80
ENSMUSG00000062866.16|Phactr2	142.308	-1.21579	0.494811	-2.45708	0.0140073	0.265148	4	4	TRUE	FALSE	Phactr2
ENSMUSG00000030513.14|Pcsk6	221.835	1.35273	0.550693	2.45641	0.0140334	0.265351	4	4	TRUE	TRUE	Pcsk6
ENSMUSG00000001119.7|Col6a1	6485.18	1.64891	0.671422	2.45584	0.0140554	0.265351	4	4	TRUE	TRUE	Col6a1
ENSMUSG00000085030.1|2810455O05Rik	84.711	-0.916483	0.373212	-2.45566	0.0140624	0.265351	4	4	FALSE	FALSE	2810455O05Rik
ENSMUSG00000050315.14|Synpo2	251.654	1.17599	0.478996	2.45511	0.0140842	0.265482	4	4	FALSE	FALSE	Synpo2
ENSMUSG00000034771.15|Tle2	915.059	1.61019	0.656165	2.45394	0.01413	0.266066	4	4	TRUE	TRUE	Tle2
ENSMUSG00000041444.14|Arhgap32	225.459	-1.19845	0.488521	-2.45321	0.0141588	0.266328	4	4	FALSE	FALSE	Arhgap32
ENSMUSG00000038700.4|Hoxb5	112.952	1.59405	0.650597	2.45013	0.0142805	0.268335	4	4	TRUE	TRUE	Hoxb5
ENSMUSG00000040907.15|Atp1a3	13.9196	1.37099	0.559965	2.44835	0.0143511	0.268957	2	0	FALSE	FALSE	Atp1a3
ENSMUSG00000021759.14|Plpp1	1095.48	0.749256	0.306046	2.44818	0.014358	0.268957	4	4	FALSE	FALSE	Plpp1
ENSMUSG00000048416.15|Mlf1	5.98672	2.33325	0.953062	2.44817	0.0143586	0.268957	0	0	FALSE	FALSE	Mlf1
ENSMUSG00000035011.15|Zbtb7a	6293.93	-0.502683	0.205579	-2.4452	0.0144771	0.270893	4	4	FALSE	FALSE	Zbtb7a
ENSMUSG00000018672.15|Copz2	1144.03	1.22706	0.501921	2.44473	0.0144961	0.270966	4	4	TRUE	TRUE	Copz2
ENSMUSG00000040563.13|Plppr2	1213.48	1.0308	0.422206	2.44146	0.0146282	0.273151	4	4	FALSE	FALSE	Plppr2
ENSMUSG00000032598.8|Nckipsd	704.444	1.08281	0.443654	2.44066	0.0146605	0.27347	4	4	FALSE	FALSE	Nckipsd
ENSMUSG00000032420.8|Nt5e	328.509	-2.06643	0.847656	-2.43782	0.014776	0.275337	2	4	FALSE	FALSE	Nt5e
ENSMUSG00000097915.2|A330009N23Rik	52.9469	1.65868	0.680709	2.43669	0.0148222	0.275686	3	2	FALSE	FALSE	A330009N23Rik
ENSMUSG00000015085.8|Entpd2	43.8076	1.60384	0.65826	2.43649	0.0148306	0.275686	3	2	FALSE	FALSE	Entpd2
ENSMUSG00000097177.8|9330159M07Rik	168.343	-1.28823	0.528849	-2.43591	0.0148544	0.275686	4	4	TRUE	FALSE	9330159M07Rik
ENSMUSG00000074749.10|Kiz	1087.62	-1.01616	0.417165	-2.43587	0.0148562	0.275686	4	4	FALSE	FALSE	Kiz
ENSMUSG00000027886.7|1700013F07Rik	35.0564	1.15305	0.473461	2.43536	0.0148768	0.275782	4	2	FALSE	FALSE	1700013F07Rik
ENSMUSG00000032528.5|Vipr1	6.24294	-2.30401	0.946215	-2.43498	0.0148927	0.275793	0	0	FALSE	FALSE	Vipr1
ENSMUSG00000048960.13|Prex2	2.87968	4.1498	1.70466	2.43438	0.0149173	0.275962	0	0	FALSE	FALSE	Prex2
ENSMUSG00000054932.6|Afp	12.4267	1.56568	0.643378	2.43353	0.0149522	0.276324	2	0	FALSE	FALSE	Afp
ENSMUSG00000046798.14|Cldn12	3903.88	-1.2132	0.498745	-2.4325	0.0149949	0.276376	4	4	TRUE	FALSE	Cldn12
ENSMUSG00000027378.16|Nphp1	2067.66	-0.863831	0.355155	-2.43227	0.0150046	0.276376	4	4	FALSE	FALSE	Nphp1
ENSMUSG00000042870.15|Tom1	420.517	1.00416	0.412891	2.43203	0.0150144	0.276376	4	4	FALSE	FALSE	Tom1
ENSMUSG00000029535.4|Triap1	627.731	0.573396	0.235809	2.43161	0.0150317	0.276376	4	4	FALSE	FALSE	Triap1
ENSMUSG00000037972.7|Snn	845.021	-0.847139	0.348439	-2.43124	0.0150471	0.276376	4	4	FALSE	FALSE	Snn
ENSMUSG00000064371.1|mt-Tt	56.1297	1.36275	0.56052	2.43123	0.0150476	0.276376	4	3	FALSE	FALSE	mt-Tt
ENSMUSG00000059049.14|Frem1	4.34181	2.66086	1.09529	2.42936	0.0151256	0.277407	0	0	FALSE	FALSE	Frem1
ENSMUSG00000021123.12|Rdh12	98.949	1.12069	0.46136	2.42911	0.015136	0.277407	4	4	FALSE	FALSE	Rdh12
ENSMUSG00000029419.8|Ajm1	66.5034	1.14756	0.472487	2.42877	0.0151501	0.277407	4	4	FALSE	FALSE	Ajm1
ENSMUSG00000020435.17|Osbp2	142.31	-1.18543	0.488373	-2.4273	0.0152115	0.278247	4	4	FALSE	FALSE	Osbp2
ENSMUSG00000043969.4|Emx2	2.11898	4.44766	1.83288	2.4266	0.0152411	0.278503	0	0	FALSE	FALSE	Emx2
ENSMUSG00000027111.15|Itga6	32715.1	-1.23379	0.509362	-2.42222	0.0154259	0.281593	4	4	TRUE	FALSE	Itga6
ENSMUSG00000053310.11|Nrgn	33.1391	1.779	0.735542	2.41863	0.0155793	0.284104	2	0	FALSE	FALSE	Nrgn
ENSMUSG00000086528.1|Gm15731	5.99793	3.13323	1.29592	2.41776	0.0156163	0.28449	1	0	FALSE	FALSE	Gm15731
ENSMUSG00000097658.1|Gm16755	9.01684	2.56976	1.0636	2.41611	0.0156874	0.285338	1	0	FALSE	FALSE	Gm16755
ENSMUSG00000038776.13|Ephx1	3530.7	1.31478	0.544211	2.41594	0.0156947	0.285338	4	4	TRUE	TRUE	Ephx1
ENSMUSG00000042198.12|Chchd7	590.745	0.730946	0.302764	2.41425	0.0157678	0.286376	4	4	FALSE	FALSE	Chchd7
ENSMUSG00000044433.16|Camsap3	8.16535	2.25262	0.933881	2.41211	0.0158607	0.287679	1	0	FALSE	FALSE	Camsap3
ENSMUSG00000040265.16|Dnm3	50.5465	1.24919	0.517937	2.41185	0.0158716	0.287679	4	3	FALSE	FALSE	Dnm3
ENSMUSG00000020279.10|Il9r	4.56847	2.6736	1.10893	2.41097	0.0159102	0.288063	0	0	FALSE	FALSE	Il9r
ENSMUSG00000028669.15|Pithd1	1727.71	0.979643	0.406384	2.41063	0.0159249	0.288063	4	4	FALSE	FALSE	Pithd1
ENSMUSG00000030849.18|Fgfr2	2.76907	4.08823	1.69619	2.41024	0.015942	0.288081	0	0	FALSE	FALSE	Fgfr2
ENSMUSG00000034684.12|Sema3f	1082.39	1.69746	0.704871	2.40819	0.0160318	0.289128	4	4	TRUE	TRUE	Sema3f
ENSMUSG00000034485.10|Uaca	5256.56	-0.914077	0.379571	-2.40818	0.0160322	0.289128	4	4	FALSE	FALSE	Uaca
ENSMUSG00000036278.7|Macrod1	1034.11	1.3366	0.555143	2.40767	0.0160546	0.289241	4	4	TRUE	TRUE	Macrod1
ENSMUSG00000034336.3|Ina	2.06447	4.4104	1.83294	2.40619	0.01612	0.289898	0	0	FALSE	FALSE	Ina
ENSMUSG00000020644.9|Id2	813.935	1.11197	0.462144	2.40611	0.0161234	0.289898	4	4	FALSE	FALSE	Id2
ENSMUSG00000102923.1|Gm31728	1.45515	3.92529	1.63269	2.40418	0.0162087		0	0	FALSE	FALSE	Gm31728
ENSMUSG00000034795.14|Ccdc122	474.78	-0.946632	0.393836	-2.40362	0.0162336	0.291587	4	4	FALSE	FALSE	Ccdc122
ENSMUSG00000044664.7|Prss42	9.64984	1.89448	0.788491	2.40266	0.0162762	0.292059	1	0	FALSE	FALSE	Prss42
ENSMUSG00000039485.8|Tspyl4	153.998	-0.943749	0.392854	-2.40229	0.0162929	0.292067	4	4	FALSE	FALSE	Tspyl4
ENSMUSG00000020946.13|Gosr2	5054.96	0.581713	0.242208	2.40171	0.0163188	0.292238	4	4	FALSE	FALSE	Gosr2
ENSMUSG00000067586.4|S1pr3	217.536	-1.12404	0.468161	-2.40096	0.0163519	0.29254	4	4	FALSE	FALSE	S1pr3
ENSMUSG00000021678.9|F2rl1	3120.49	-0.735802	0.306663	-2.39938	0.0164227	0.293513	4	4	FALSE	FALSE	F2rl1
ENSMUSG00000030980.17|Knop1	3345.11	-0.802985	0.334719	-2.39898	0.0164407	0.293542	4	4	FALSE	FALSE	Knop1
ENSMUSG00000004892.13|Bcan	4.28466	2.63675	1.10015	2.39673	0.0165421	0.295058	0	0	FALSE	FALSE	Bcan
ENSMUSG00000039375.16|Wdr17	2.74095	-3.49784	1.45967	-2.39632	0.0165606	0.295094	0	0	FALSE	FALSE	Wdr17
ENSMUSG00000062393.13|Dgkk	2.33035	-3.96953	1.65707	-2.39551	0.0165974	0.295457	0	0	FALSE	FALSE	Dgkk
ENSMUSG00000056687.9|Gm11696	28.4774	1.24225	0.518844	2.39426	0.016654	0.29617	3	2	FALSE	FALSE	Gm11696
ENSMUSG00000027460.7|Angpt4	2.22329	4.52247	1.88944	2.39355	0.0166863	0.29645	0	0	FALSE	FALSE	Angpt4
ENSMUSG00000035735.10|Dagla	5544.28	-0.801595	0.33495	-2.39318	0.0167031	0.296455	4	4	FALSE	FALSE	Dagla
ENSMUSG00000053769.5|Lysmd1	123.05	1.01423	0.423952	2.39232	0.0167422	0.296856	4	4	FALSE	FALSE	Lysmd1
ENSMUSG00000023911.12|Flywch2	28.247	1.59784	0.668163	2.39139	0.0167845	0.297312	2	0	FALSE	FALSE	Flywch2
ENSMUSG00000016995.17|Matn4	2.10435	3.69938	1.54796	2.38984	0.0168556	0.297552	0	0	FALSE	FALSE	Matn4
ENSMUSG00000005124.10|Ccn4	411.642	-1.12753	0.471825	-2.38973	0.0168607	0.297552	4	4	FALSE	FALSE	Ccn4
ENSMUSG00000043943.14|Naalad2	4.88255	3.17369	1.32809	2.38966	0.0168637	0.297552	1	0	FALSE	FALSE	Naalad2
ENSMUSG00000029212.11|Gabrb1	2.34279	-3.9815	1.66627	-2.38948	0.0168725	0.297552	0	0	FALSE	FALSE	Gabrb1
ENSMUSG00000052776.10|Oas1a	6.74604	2.43479	1.01922	2.38886	0.0169006	0.297552	1	0	FALSE	FALSE	Oas1a
ENSMUSG00000107215.1|Gm43197	26.9522	-1.40146	0.586676	-2.38882	0.0169027	0.297552	1	3	FALSE	FALSE	Gm43197
ENSMUSG00000087523.1|Gm12319	28.4466	1.44766	0.606078	2.38857	0.0169143	0.297552	3	0	FALSE	FALSE	Gm12319
ENSMUSG00000031255.14|Sytl4	1.52854	4.01488	1.68317	2.3853	0.017065		0	0	FALSE	FALSE	Sytl4
ENSMUSG00000022765.10|Snap29	1580.68	-0.664003	0.278455	-2.38459	0.0170981	0.300339	4	4	FALSE	FALSE	Snap29
ENSMUSG00000041343.19|Ankrd42	154.402	-0.995728	0.417652	-2.38411	0.0171206	0.300339	4	4	FALSE	FALSE	Ankrd42
ENSMUSG00000034764.15|1700006J14Rik	6.51725	-2.07637	0.870941	-2.38406	0.017123	0.300339	0	0	FALSE	FALSE	1700006J14Rik
ENSMUSG00000022514.14|Il1rap	1881.63	-1.34195	0.563238	-2.38256	0.0171926	0.301265	4	4	TRUE	FALSE	Il1rap
ENSMUSG00000032085.5|Tagln	12.4767	2.25593	0.947014	2.38216	0.0172116	0.301304	1	0	FALSE	FALSE	Tagln
ENSMUSG00000092841.1|Gm24330	2.32827	3.84252	1.61406	2.38065	0.017282	0.302241	0	0	FALSE	FALSE	Gm24330
ENSMUSG00000093812.1|Gm5627	1.7921	-4.36372	1.83326	-2.3803	0.0172983		0	0	FALSE	FALSE	Gm5627
ENSMUSG00000022157.8|Mcpt8	210.028	-1.65005	0.69336	-2.37978	0.0173229	0.302661	3	4	FALSE	FALSE	Mcpt8
ENSMUSG00000045287.6|Rtn4rl1	13.9584	1.43881	0.604846	2.3788	0.0173691	0.303173	2	0	FALSE	FALSE	Rtn4rl1
ENSMUSG00000104235.1|Gm37589	3.1398	3.63055	1.5267	2.37804	0.017405	0.303504	0	0	FALSE	FALSE	Gm37589
ENSMUSG00000060703.12|Cd302	2.61474	3.19802	1.34507	2.37758	0.0174265	0.303584	0	0	FALSE	FALSE	Cd302
ENSMUSG00000038524.13|Fchsd1	978.31	0.854174	0.359544	2.37572	0.0175149	0.304654	4	4	FALSE	FALSE	Fchsd1
ENSMUSG00000045288.10|Ush1g	8.98505	2.03705	0.857519	2.37551	0.0175246	0.304654	1	0	FALSE	FALSE	Ush1g
ENSMUSG00000037010.7|Apln	1504.06	-1.05811	0.445481	-2.37521	0.0175389	0.304654	4	4	FALSE	FALSE	Apln
ENSMUSG00000032066.9|Bco2	46.6487	-1.14472	0.482374	-2.37309	0.0176401	0.306114	4	4	FALSE	FALSE	Bco2
ENSMUSG00000061111.8|Mcrip1	3788	1.30693	0.551036	2.37178	0.0177028	0.306906	4	4	TRUE	TRUE	Mcrip1
ENSMUSG00000110790.1|Gm47079	10.2973	1.91825	0.809069	2.37093	0.0177432	0.307308	1	0	FALSE	FALSE	Gm47079
ENSMUSG00000038112.15|AW551984	1.95401	3.54122	1.49394	2.37039	0.0177694		0	0	FALSE	FALSE	AW551984
ENSMUSG00000038677.14|Scube3	8.84422	2.54306	1.07287	2.37033	0.0177721	0.307373	2	0	FALSE	FALSE	Scube3
ENSMUSG00000039628.9|Hs3st6	5.50041	3.09839	1.30726	2.37014	0.0177812	0.307373	1	0	FALSE	FALSE	Hs3st6
ENSMUSG00000023266.11|Frs3	366.98	0.827658	0.349596	2.36747	0.0179103	0.309306	4	4	FALSE	FALSE	Frs3
ENSMUSG00000042810.14|Krba1	435.868	0.824365	0.348333	2.3666	0.0179522	0.309674	4	4	FALSE	FALSE	Krba1
ENSMUSG00000003299.10|Mrpl4	2962.65	1.27091	0.537102	2.36623	0.0179702	0.309674	4	4	TRUE	TRUE	Mrpl4
ENSMUSG00000044770.14|Scml4	22.3722	-1.65858	0.701018	-2.36596	0.0179834	0.309674	1	4	FALSE	FALSE	Scml4
ENSMUSG00000096727.3|Psmb9	81.4884	1.22465	0.517774	2.36522	0.0180194	0.309995	4	4	TRUE	TRUE	Psmb9
ENSMUSG00000056972.6|Magel2	7.90681	6.39265	2.70564	2.36272	0.0181415	0.311516	2	0	FALSE	FALSE	Magel2
ENSMUSG00000025856.15|Pdgfa	928.064	0.894739	0.378694	2.3627	0.0181425	0.311516	4	4	FALSE	FALSE	Pdgfa
ENSMUSG00000034171.13|Faah	49.6004	0.993772	0.420764	2.36183	0.018185	0.311946	4	4	FALSE	FALSE	Faah
ENSMUSG00000030344.11|Akap3	5.23135	2.13455	0.904218	2.36066	0.0182426	0.312635	0	0	FALSE	FALSE	Akap3
ENSMUSG00000046240.8|Hepacam	7.0473	2.2464	0.951934	2.35982	0.0182836	0.31304	1	0	FALSE	FALSE	Hepacam
ENSMUSG00000027864.9|Ptgfrn	1096.92	1.25777	0.533286	2.35852	0.0183479	0.313839	4	4	TRUE	TRUE	Ptgfrn
ENSMUSG00000073968.4|Trim68	32.7782	0.935259	0.396764	2.35721	0.0184126	0.314647	4	3	FALSE	FALSE	Trim68
ENSMUSG00000028710.17|Atpaf1	723.998	-0.526442	0.223524	-2.35519	0.0185131	0.316063	4	4	FALSE	FALSE	Atpaf1
ENSMUSG00000037455.16|Slc18b1	309.086	0.847036	0.359712	2.35476	0.0185345	0.316127	4	4	FALSE	FALSE	Slc18b1
ENSMUSG00000097303.2|3110083C13Rik	5.81319	2.12168	0.901247	2.35416	0.0185649	0.316159	0	0	FALSE	FALSE	3110083C13Rik
ENSMUSG00000089255.1|Snora78	12.1334	1.58183	0.67197	2.35402	0.0185717	0.316159	1	0	FALSE	FALSE	Snora78
ENSMUSG00000058070.14|Eml1	5145.31	-0.858173	0.364647	-2.35343	0.018601	0.316358	4	4	FALSE	FALSE	Eml1
ENSMUSG00000033355.6|Rtp4	98.0591	-1.07706	0.457816	-2.35261	0.0186421	0.316757	4	4	FALSE	FALSE	Rtp4
ENSMUSG00000022211.9|Carmil3	30.0109	1.17211	0.498537	2.3511	0.0187182	0.317749	3	1	FALSE	FALSE	Carmil3
ENSMUSG00000042066.15|Tmcc2	1670.93	0.877664	0.373365	2.35068	0.018739	0.3178	4	4	FALSE	FALSE	Tmcc2
ENSMUSG00000085569.1|Gm12602	396.012	-0.867929	0.369442	-2.3493	0.018809	0.318686	4	4	FALSE	FALSE	Gm12602
ENSMUSG00000042750.7|Bex2	39.9359	1.36808	0.582516	2.34856	0.0188461	0.319013	4	2	FALSE	FALSE	Bex2
ENSMUSG00000028969.10|Cdk5	2021.29	0.873374	0.372013	2.3477	0.0188897	0.31945	4	4	FALSE	FALSE	Cdk5
ENSMUSG00000044468.14|Tent5c	9.55856	2.12382	0.905769	2.34477	0.019039	0.321559	1	0	FALSE	FALSE	Tent5c
ENSMUSG00000033644.5|Piwil2	9.49855	1.95746	0.834902	2.34455	0.0190503	0.321559	1	0	FALSE	FALSE	Piwil2
ENSMUSG00000079457.9|Gm7609	2.52765	3.15336	1.34539	2.34383	0.0190871	0.321641	0	0	FALSE	FALSE	Gm7609
ENSMUSG00000021619.6|Atg10	324.797	-0.952135	0.406244	-2.34375	0.019091	0.321641	4	4	FALSE	FALSE	Atg10
ENSMUSG00000038591.3|Colec10	2.0637	3.66609	1.56519	2.34226	0.0191673	0.322623	0	0	FALSE	FALSE	Colec10
ENSMUSG00000025105.9|Bnc1	1553.68	-1.16179	0.496898	-2.33809	0.0193825	0.32557	4	4	FALSE	FALSE	Bnc1
ENSMUSG00000032289.15|Thsd4	278.011	0.81386	0.348096	2.33803	0.0193856	0.32557	4	4	FALSE	FALSE	Thsd4
ENSMUSG00000028933.11|Xrcc2	959.629	0.993952	0.425204	2.33759	0.0194086	0.32557	4	4	FALSE	FALSE	Xrcc2
ENSMUSG00000027195.10|Hsd17b12	7367.74	-0.739157	0.316258	-2.3372	0.019429	0.32557	4	4	FALSE	FALSE	Hsd17b12
ENSMUSG00000020422.13|Tns3	7908.96	-0.818901	0.35039	-2.33711	0.0194332	0.32557	4	4	FALSE	FALSE	Tns3
ENSMUSG00000038843.18|Gcnt1	2863.85	-1.31309	0.562138	-2.33589	0.0194971	0.326336	4	4	TRUE	FALSE	Gcnt1
ENSMUSG00000021182.16|Ccdc88c	1838.56	-1.01283	0.433858	-2.33447	0.0195712	0.327086	4	4	FALSE	FALSE	Ccdc88c
ENSMUSG00000073862.4|Gm5600	4.66729	-2.50707	1.074	-2.33433	0.0195785	0.327086	0	0	FALSE	FALSE	Gm5600
ENSMUSG00000063239.17|Grm4	3.18846	3.57038	1.52974	2.33397	0.0195972	0.327095	0	0	FALSE	FALSE	Grm4
ENSMUSG00000078570.10|1110065P20Rik	1105.04	1.17069	0.501926	2.33239	0.0196803	0.328175	4	4	FALSE	FALSE	1110065P20Rik
ENSMUSG00000036617.16|Etl4	342.83	-1.09858	0.471176	-2.33158	0.0197229	0.32826	4	4	FALSE	FALSE	Etl4
ENSMUSG00000004233.14|Wars2	591.116	-0.597105	0.256124	-2.33132	0.0197367	0.32826	4	4	FALSE	FALSE	Wars2
ENSMUSG00000047227.5|Gm527	84.3026	0.982395	0.421403	2.33125	0.0197403	0.32826	4	4	FALSE	FALSE	Gm527
ENSMUSG00000021768.15|Dusp13	1.88526	3.49613	1.50012	2.33057	0.0197761		0	0	FALSE	FALSE	Dusp13
ENSMUSG00000020846.6|Rflnb	240.007	0.728874	0.312792	2.33022	0.0197946	0.328859	4	4	FALSE	FALSE	Rflnb
ENSMUSG00000035451.7|Foxa1	15.5897	1.61588	0.693749	2.3292	0.0198483	0.329247	2	0	FALSE	FALSE	Foxa1
ENSMUSG00000014232.14|Cluap1	455.655	-0.608776	0.26138	-2.32908	0.0198548	0.329247	4	4	FALSE	FALSE	Cluap1
ENSMUSG00000029999.14|Tgfa	364.262	-1.14107	0.49013	-2.3281	0.0199069	0.329806	4	4	FALSE	FALSE	Tgfa
ENSMUSG00000066894.14|Vsig10	1048.86	-0.745296	0.32027	-2.32709	0.0199607	0.33029	4	4	FALSE	FALSE	Vsig10
ENSMUSG00000073684.13|Faap20	1156.22	1.18118	0.50763	2.32686	0.0199729	0.33029	4	4	FALSE	FALSE	Faap20
ENSMUSG00000002365.10|Snx9	14403.9	-0.513888	0.220899	-2.32635	0.0200001	0.330354	4	4	FALSE	FALSE	Snx9
ENSMUSG00000037086.3|Prr32	5.86878	5.96588	2.56483	2.32603	0.0200169	0.330354	1	0	FALSE	FALSE	Prr32
ENSMUSG00000089812.2|Gm15867	78.5946	1.03695	0.44591	2.32547	0.0200466	0.330354	4	4	FALSE	FALSE	Gm15867
ENSMUSG00000054855.13|Rnd1	225.57	1.58962	0.68359	2.3254	0.0200505	0.330354	4	4	TRUE	TRUE	Rnd1
ENSMUSG00000068231.5|Vmn1r43	6.28731	-2.06738	0.889373	-2.32453	0.0200969	0.330533	0	1	FALSE	FALSE	Vmn1r43
ENSMUSG00000110545.1|Gm7730	18.0908	1.21387	0.522206	2.32451	0.0200982	0.330533	2	0	FALSE	FALSE	Gm7730
ENSMUSG00000014498.9|Ankrd52	8705.82	-0.827303	0.356016	-2.32378	0.0201374	0.330603	4	4	FALSE	FALSE	Ankrd52
ENSMUSG00000045102.12|Poln	201.232	-0.886994	0.38171	-2.32374	0.0201394	0.330603	4	4	FALSE	FALSE	Poln
ENSMUSG00000104406.1|Gm38014	6.20072	3.41312	1.46914	2.32321	0.020168	0.33077	1	0	FALSE	FALSE	Gm38014
ENSMUSG00000034573.14|Ptpn13	436.232	-1.30788	0.563232	-2.32209	0.020228	0.33145	4	4	TRUE	FALSE	Ptpn13
ENSMUSG00000064294.12|Aox3	3.99238	2.87322	1.23755	2.32169	0.0202495	0.331501	0	0	FALSE	FALSE	Aox3
ENSMUSG00000061086.12|Myl4	12.1236	2.26903	0.977656	2.32089	0.0202928	0.331906	1	0	FALSE	FALSE	Myl4
ENSMUSG00000025473.16|Adam8	504.603	-1.29751	0.559225	-2.3202	0.0203301	0.332201	4	4	TRUE	FALSE	Adam8
ENSMUSG00000038893.12|Fam117a	353.418	0.91621	0.394953	2.3198	0.0203519	0.332201	4	4	FALSE	FALSE	Fam117a
ENSMUSG00000032281.11|Acsbg1	150.02	-1.58441	0.683075	-2.31953	0.0203665	0.332201	3	4	FALSE	FALSE	Acsbg1
ENSMUSG00000020388.12|Pdlim4	125.868	1.5183	0.654911	2.31833	0.0204315	0.332959	4	4	TRUE	TRUE	Pdlim4
ENSMUSG00000034295.10|Fhod3	47.2695	-1.7205	0.742258	-2.31793	0.0204533	0.333012	2	4	FALSE	FALSE	Fhod3
ENSMUSG00000110884.1|Gm47416	1.73238	-4.30879	1.859	-2.3178	0.0204602		0	0	FALSE	FALSE	Gm47416
ENSMUSG00000118080.1|AC141471.3	27.5772	1.84843	0.797691	2.31722	0.0204916	0.33305	3	0	FALSE	FALSE	AC141471.3
ENSMUSG00000024663.19|Rab3il1	641.631	1.46612	0.632786	2.31693	0.0205077	0.33305	4	4	TRUE	TRUE	Rab3il1
ENSMUSG00000002100.15|Mybpc3	1.63864	4.05398	1.74982	2.31679	0.0205151		0	0	FALSE	FALSE	Mybpc3
ENSMUSG00000030731.13|Syt3	2.21344	3.6987	1.59662	2.31658	0.0205269	0.33305	0	0	FALSE	FALSE	Syt3
ENSMUSG00000003545.3|Fosb	1992.93	-1.22341	0.528275	-2.31586	0.0205658	0.33305	4	4	TRUE	FALSE	Fosb
ENSMUSG00000061689.15|Dlgap4	2454.15	0.726078	0.313525	2.31585	0.0205664	0.33305	4	4	FALSE	FALSE	Dlgap4
ENSMUSG00000099634.1|Gm29462	2.65306	-2.89324	1.24933	-2.31584	0.0205671	0.33305	0	0	FALSE	FALSE	Gm29462
ENSMUSG00000078444.3|Gm10941	11.7021	1.33146	0.57506	2.31535	0.020594	0.333184	1	0	FALSE	FALSE	Gm10941
ENSMUSG00000047910.6|Pcdhb16	48.0994	-1.0416	0.449944	-2.31494	0.0206161	0.333241	3	4	FALSE	FALSE	Pcdhb16
ENSMUSG00000017802.14|Retreg3	2745.3	0.870779	0.376218	2.31456	0.0206368	0.333276	4	4	FALSE	FALSE	Retreg3
ENSMUSG00000097216.3|4932441J04Rik	27.0155	1.17851	0.509434	2.31337	0.0207023	0.333445	4	1	FALSE	FALSE	4932441J04Rik
ENSMUSG00000006360.11|Crip1	185.8	1.40807	0.608837	2.31272	0.0207383	0.333445	4	4	TRUE	TRUE	Crip1
ENSMUSG00000076441.9|Ass1	727.89	1.36442	0.59	2.31257	0.020746	0.333445	4	4	TRUE	TRUE	Ass1
ENSMUSG00000042331.13|Specc1	5487.48	-0.91687	0.396481	-2.31252	0.0207492	0.333445	4	4	FALSE	FALSE	Specc1
ENSMUSG00000022519.14|Srl	280.169	-0.965716	0.417635	-2.31234	0.0207588	0.333445	4	4	FALSE	FALSE	Srl
ENSMUSG00000007837.11|Prrg2	569.006	1.14994	0.497308	2.31234	0.0207589	0.333445	4	4	FALSE	FALSE	Prrg2
ENSMUSG00000018001.18|Cyth3	6512.99	-0.501117	0.216896	-2.3104	0.020866	0.334865	4	4	FALSE	FALSE	Cyth3
ENSMUSG00000025889.13|Snca	8.44226	2.02387	0.876152	2.30996	0.0208906	0.334959	1	0	FALSE	FALSE	Snca
ENSMUSG00000110610.1|Gm7769	3.46964	3.60344	1.5607	2.30887	0.0209508	0.335479	0	0	FALSE	FALSE	Gm7769
ENSMUSG00000063179.13|Pstk	594.933	0.629119	0.2725	2.3087	0.0209604	0.335479	4	4	FALSE	FALSE	Pstk
ENSMUSG00000000308.14|Ckmt1	10.6619	1.78785	0.77479	2.30753	0.0210252	0.336216	1	0	FALSE	FALSE	Ckmt1
ENSMUSG00000007594.10|Hapln4	597.821	0.792021	0.343403	2.30639	0.021089	0.336908	4	4	FALSE	FALSE	Hapln4
ENSMUSG00000118077.1|AC134563.1	7.76588	2.36354	1.02492	2.30608	0.0211061	0.336908	1	0	FALSE	FALSE	AC134563.1
ENSMUSG00000112803.1|Gm36543	1.28995	-3.88385	1.68448	-2.30566	0.0211296		0	0	FALSE	FALSE	Gm36543
ENSMUSG00000032702.16|Kank1	5.27564	2.47066	1.07175	2.30525	0.0211525	0.337111	1	0	FALSE	FALSE	Kank1
ENSMUSG00000056648.5|Hoxb8	213.246	1.12593	0.488433	2.30518	0.0211564	0.337111	4	4	FALSE	FALSE	Hoxb8
ENSMUSG00000074968.11|Ano3	383.763	-1.29294	0.561208	-2.30386	0.0212306	0.33752	4	4	TRUE	FALSE	Ano3
ENSMUSG00000010609.15|Psen2	228.35	0.993809	0.431377	2.30381	0.0212334	0.33752	4	4	FALSE	FALSE	Psen2
ENSMUSG00000027950.7|Chrnb2	6.35898	2.3053	1.00069	2.30372	0.0212386	0.33752	1	0	FALSE	FALSE	Chrnb2
ENSMUSG00000020407.13|Upp1	172.009	1.43821	0.624498	2.30299	0.0212793	0.337868	4	4	TRUE	TRUE	Upp1
ENSMUSG00000033949.12|Trim36	44.1784	1.8042	0.783779	2.30193	0.0213394	0.338408	3	2	FALSE	FALSE	Trim36
ENSMUSG00000114540.1|Gm6421	37.6656	-0.887143	0.385426	-2.30172	0.0213511	0.338408	3	4	FALSE	FALSE	Gm6421
ENSMUSG00000061232.16|H2-K1	1866.27	1.20287	0.522695	2.30129	0.0213755	0.338471	4	4	TRUE	TRUE	H2-K1
ENSMUSG00000090034.1|Gm15917	3.44893	4.37856	1.90291	2.30098	0.0213928	0.338471	1	0	FALSE	FALSE	Gm15917
ENSMUSG00000020604.13|Arsg	190.363	0.871305	0.378858	2.29982	0.0214584	0.338914	4	4	FALSE	FALSE	Arsg
ENSMUSG00000040997.13|Abhd4	5501.48	0.854159	0.371433	2.29963	0.0214692	0.338914	4	4	FALSE	FALSE	Abhd4
ENSMUSG00000052336.7|Cx3cr1	14.2191	2.93016	1.27427	2.29948	0.0214776	0.338914	1	0	FALSE	FALSE	Cx3cr1
ENSMUSG00000060093.6|Hist1h4a	14.3726	1.66506	0.724246	2.29903	0.0215035	0.339025	1	0	FALSE	FALSE	Hist1h4a
ENSMUSG00000036356.15|Csgalnact1	1968.37	-1.11521	0.485243	-2.29826	0.0215471	0.339104	4	4	FALSE	FALSE	Csgalnact1
ENSMUSG00000029134.14|Plb1	9.80905	1.61118	0.701173	2.29784	0.0215711	0.339104	1	0	FALSE	FALSE	Plb1
ENSMUSG00000000730.13|Dnmt3l	50.8614	1.11691	0.486095	2.29772	0.0215776	0.339104	4	4	FALSE	FALSE	Dnmt3l
ENSMUSG00000005198.15|Polr2a	18771	1.09459	0.476435	2.29746	0.0215925	0.339104	4	4	FALSE	FALSE	Polr2a
ENSMUSG00000025144.17|Cenpx	1322.93	1.07492	0.46791	2.29727	0.0216031	0.339104	4	4	FALSE	FALSE	Cenpx
ENSMUSG00000024610.15|Cd74	2.74028	3.33351	1.45157	2.29649	0.0216479	0.339509	0	0	FALSE	FALSE	Cd74
ENSMUSG00000111857.1|1190001M18Rik	45.3641	-1.45437	0.633483	-2.29583	0.0216854	0.339509	2	4	FALSE	FALSE	1190001M18Rik
ENSMUSG00000032332.17|Col12a1	38.0733	1.52977	0.666326	2.29583	0.0216857	0.339509	3	2	FALSE	FALSE	Col12a1
ENSMUSG00000028028.11|Alpk1	73.1227	-0.808878	0.352814	-2.29264	0.0218685	0.342072	4	4	FALSE	FALSE	Alpk1
ENSMUSG00000031877.9|Ces2g	91.8757	1.904	0.830833	2.29167	0.0219246	0.34265	4	2	FALSE	FALSE	Ces2g
ENSMUSG00000030101.15|Sumf1	2784.34	-0.660882	0.288531	-2.2905	0.0219923	0.343409	4	4	FALSE	FALSE	Sumf1
ENSMUSG00000057054.11|Inca1	158.182	0.800963	0.349755	2.29007	0.0220172	0.343499	4	4	FALSE	FALSE	Inca1
ENSMUSG00000079659.5|Tmem243	776.477	0.954017	0.416651	2.28973	0.022037	0.343509	4	4	FALSE	FALSE	Tmem243
ENSMUSG00000034765.6|Dusp5	3063.56	-0.693171	0.303138	-2.28665	0.0222161	0.345705	4	4	FALSE	FALSE	Dusp5
ENSMUSG00000041556.8|Fbxo2	13.3834	2.51552	1.10039	2.28603	0.0222522	0.345705	1	0	FALSE	FALSE	Fbxo2
ENSMUSG00000074207.10|Adh1	2.80117	3.29378	1.44097	2.28581	0.0222653	0.345705	0	0	FALSE	FALSE	Adh1
ENSMUSG00000115270.1|5430430K15Rik	6.54996	-1.97278	0.863238	-2.28533	0.0222934	0.345705	0	0	FALSE	FALSE	5430430K15Rik
ENSMUSG00000020810.5|Cygb	27.1981	2.05788	0.900516	2.28522	0.0222997	0.345705	2	1	FALSE	FALSE	Cygb
ENSMUSG00000000531.5|Grasp	907.536	0.806439	0.352964	2.28476	0.0223269	0.345705	4	4	FALSE	FALSE	Grasp
ENSMUSG00000078485.3|Plekhn1	2314.96	0.662941	0.290162	2.28472	0.022329	0.345705	4	4	FALSE	FALSE	Plekhn1
ENSMUSG00000022474.15|Pmm1	2796.86	0.99167	0.434117	2.28434	0.0223517	0.345705	4	4	FALSE	FALSE	Pmm1
ENSMUSG00000022582.4|Ly6g	7.61533	2.00694	0.878637	2.28415	0.0223625	0.345705	1	0	FALSE	FALSE	Ly6g
ENSMUSG00000059406.8|Tmprss9	3.16276	3.46725	1.51805	2.28401	0.0223708	0.345705	0	0	FALSE	FALSE	Tmprss9
ENSMUSG00000022428.8|Cby1	925.172	0.959456	0.42022	2.28322	0.0224173	0.346012	4	4	FALSE	FALSE	Cby1
ENSMUSG00000048424.17|Ranbp3l	183.828	-1.74162	0.762858	-2.28302	0.0224292	0.346012	3	4	FALSE	FALSE	Ranbp3l
ENSMUSG00000000296.8|Tpd52l1	176.194	-1.36373	0.597512	-2.28236	0.0224684	0.346213	4	4	TRUE	FALSE	Tpd52l1
ENSMUSG00000015312.9|Gadd45b	149.178	1.45312	0.636734	2.28214	0.0224809	0.346213	4	4	TRUE	TRUE	Gadd45b
ENSMUSG00000098233.1|Gm26954	2.45722	4.72659	2.07173	2.28146	0.022521	0.346533	0	0	FALSE	FALSE	Gm26954
ENSMUSG00000035509.17|Fbxl21	140.769	-1.06812	0.468256	-2.28107	0.0225444	0.346596	4	4	FALSE	FALSE	Fbxl21
ENSMUSG00000034714.9|Ttyh2	1614.91	0.844462	0.370419	2.27975	0.0226228	0.34715	4	4	FALSE	FALSE	Ttyh2
ENSMUSG00000097728.1|Gm26840	12.388	1.74812	0.766893	2.27948	0.0226383	0.34715	2	0	FALSE	FALSE	Gm26840
ENSMUSG00000031075.18|Ano1	2387.44	-1.11635	0.489739	-2.27948	0.0226386	0.34715	4	4	FALSE	FALSE	Ano1
ENSMUSG00000106807.1|Gm10441	2.53434	-3.4005	1.49253	-2.27835	0.0227057	0.347565	0	0	FALSE	FALSE	Gm10441
ENSMUSG00000026420.16|Il24	8.90841	-2.54708	1.11796	-2.27832	0.0227073	0.347565	0	2	FALSE	FALSE	Il24
ENSMUSG00000086606.1|Gm13205	213.859	0.862033	0.378436	2.27788	0.0227335	0.347565	4	4	FALSE	FALSE	Gm13205
ENSMUSG00000036292.14|Gramd1c	36.0251	-1.11307	0.488676	-2.27772	0.0227432	0.347565	3	4	FALSE	FALSE	Gramd1c
ENSMUSG00000093639.3|Lim2	1.36116	3.82288	1.67844	2.27764	0.022748		0	0	FALSE	FALSE	Lim2
ENSMUSG00000003809.14|Gcdh	1359.15	0.644898	0.283301	2.27637	0.0228237	0.348499	4	4	FALSE	FALSE	Gcdh
ENSMUSG00000047363.4|Cstad	18.1899	-1.16228	0.511114	-2.27401	0.0229655	0.350365	0	3	FALSE	FALSE	Cstad
ENSMUSG00000034245.10|Hdac11	237.973	1.14055	0.501712	2.27332	0.0230071	0.350506	4	4	FALSE	FALSE	Hdac11
ENSMUSG00000060621.6|Nkpd1	39.0355	1.49359	0.657103	2.273	0.0230264	0.350506	4	2	FALSE	FALSE	Nkpd1
ENSMUSG00000016624.15|Phf21b	308.378	0.745374	0.327968	2.2727	0.023044	0.350506	4	4	FALSE	FALSE	Phf21b
ENSMUSG00000100813.1|Gm28874	4.40738	2.52528	1.11121	2.27256	0.0230529	0.350506	0	0	FALSE	FALSE	Gm28874
ENSMUSG00000028465.16|Tln1	29606.7	1.12497	0.49512	2.27211	0.0230799	0.350619	4	4	FALSE	FALSE	Tln1
ENSMUSG00000052688.12|Rab7b	1934.45	-1.22654	0.54008	-2.27104	0.0231446	0.351304	4	4	TRUE	FALSE	Rab7b
ENSMUSG00000039294.14|Cybc1	1808.24	0.534601	0.235469	2.27037	0.0231851	0.35162	4	4	FALSE	FALSE	Cybc1
ENSMUSG00000029924.12|Slc37a3	1738.11	-0.618902	0.272722	-2.26935	0.023247	0.35209	4	4	FALSE	FALSE	Slc37a3
ENSMUSG00000027070.14|Lrp2	50.1692	1.37344	0.605249	2.26921	0.0232553	0.35209	4	3	FALSE	FALSE	Lrp2
ENSMUSG00000041515.10|Irf8	230.199	-1.05639	0.465794	-2.26793	0.0233336	0.352978	4	4	FALSE	FALSE	Irf8
ENSMUSG00000036641.9|Ccdc148	14.7352	-1.5174	0.669329	-2.26704	0.0233877	0.353498	0	2	FALSE	FALSE	Ccdc148
ENSMUSG00000103497.1|Gm37407	7.22524	3.05557	1.34816	2.26647	0.0234225	0.353725	1	0	FALSE	FALSE	Gm37407
ENSMUSG00000029598.12|Plbd2	4467.92	0.92118	0.406603	2.26555	0.0234789	0.354011	4	4	FALSE	FALSE	Plbd2
ENSMUSG00000087291.1|Gm11946	12.5536	2.00614	0.885511	2.26552	0.0234809	0.354011	1	0	FALSE	FALSE	Gm11946
ENSMUSG00000090693.4|Trim43a	2.53192	3.99824	1.76542	2.26476	0.0235276	0.354417	0	0	FALSE	FALSE	Trim43a
ENSMUSG00000022505.9|Emp2	9886.19	-0.655149	0.289641	-2.26194	0.0237014	0.356708	4	4	FALSE	FALSE	Emp2
ENSMUSG00000018599.5|Mief2	621.582	1.0659	0.471293	2.26164	0.0237195	0.356708	4	4	FALSE	FALSE	Mief2
ENSMUSG00000020017.14|Hal	7.4729	1.51864	0.67179	2.26058	0.023785	0.357393	0	0	FALSE	FALSE	Hal
ENSMUSG00000044533.15|Rps2	165973	1.11511	0.4934	2.26006	0.0238177	0.357424	4	4	FALSE	FALSE	Rps2
ENSMUSG00000029019.8|Nppb	14.5575	1.87926	0.831565	2.25991	0.0238269	0.357424	2	0	FALSE	FALSE	Nppb
ENSMUSG00000025582.4|Nptx1	60161.5	-1.65726	0.733991	-2.25788	0.0239532	0.358873	4	4	TRUE	FALSE	Nptx1
ENSMUSG00000105402.4|Gm3716	26.4869	-1.32674	0.587648	-2.25771	0.0239636	0.358873	1	3	FALSE	FALSE	Gm3716
ENSMUSG00000053846.5|Lipg	189.243	-1.73021	0.766948	-2.25596	0.024073	0.360116	3	4	FALSE	FALSE	Lipg
ENSMUSG00000000739.14|Sult5a1	20.4629	1.76246	0.781323	2.25574	0.0240868	0.360116	2	0	FALSE	FALSE	Sult5a1
ENSMUSG00000115834.1|Gm10385	5.21105	-3.20646	1.4219	-2.25506	0.0241296	0.360332	0	0	FALSE	FALSE	Gm10385
ENSMUSG00000115700.1|Gm7517	9.63225	-1.50118	0.665826	-2.2546	0.0241582	0.360332	0	1	FALSE	FALSE	Gm7517
ENSMUSG00000004035.12|Gstm7	97.3527	1.31226	0.582133	2.25423	0.0241816	0.360332	4	3	FALSE	FALSE	Gstm7
ENSMUSG00000016552.13|Foxred2	81.7667	1.10575	0.490522	2.25422	0.0241821	0.360332	4	4	FALSE	FALSE	Foxred2
ENSMUSG00000028461.12|Ccdc107	770.033	0.991966	0.440108	2.25391	0.0242017	0.360332	4	4	FALSE	FALSE	Ccdc107
ENSMUSG00000097928.1|Gm26578	1.84201	4.29866	1.90806	2.2529	0.0242654		0	0	FALSE	FALSE	Gm26578
ENSMUSG00000086646.7|Platr20	22.1585	1.47759	0.655902	2.25276	0.024274	0.361003	3	1	FALSE	FALSE	Platr20
ENSMUSG00000104960.1|Snhg8	1514.05	0.791463	0.351377	2.25246	0.0242932	0.361003	4	4	FALSE	FALSE	Snhg8
ENSMUSG00000048040.8|Arxes2	4.44809	2.23959	0.994383	2.25224	0.0243072	0.361003	0	0	FALSE	FALSE	Arxes2
ENSMUSG00000042417.5|Ccno	85.1195	1.28689	0.571595	2.25141	0.0243595	0.361361	4	4	TRUE	TRUE	Ccno
ENSMUSG00000025422.9|Agap2	18.4938	1.54951	0.688372	2.25098	0.0243865	0.361361	2	0	FALSE	FALSE	Agap2
ENSMUSG00000046186.8|Cd109	7031.88	1.08636	0.482666	2.25075	0.0244016	0.361361	4	4	FALSE	FALSE	Cd109
ENSMUSG00000038248.8|Sobp	85.2144	0.74845	0.332558	2.25058	0.0244119	0.361361	4	4	FALSE	FALSE	Sobp
ENSMUSG00000024446.13|Rpp21	441.157	0.893619	0.397291	2.24928	0.0244947	0.362016	4	4	FALSE	FALSE	Rpp21
ENSMUSG00000091957.3|Rps2-ps10	138.798	1.21419	0.53982	2.24925	0.0244965	0.362016	4	4	TRUE	TRUE	Rps2-ps10
ENSMUSG00000044231.3|Nhlrc1	1.30501	3.78024	1.68102	2.24877	0.024527		0	0	FALSE	FALSE	Nhlrc1
ENSMUSG00000022208.12|Jph4	76.5332	1.57165	0.699104	2.24809	0.0245707	0.362812	4	3	FALSE	FALSE	Jph4
ENSMUSG00000059602.14|Syn3	1.80763	-3.49736	1.55598	-2.24768	0.0245964		0	0	FALSE	FALSE	Syn3
ENSMUSG00000071723.7|Gspt2	286.072	0.755546	0.336214	2.24722	0.0246262	0.362966	4	4	FALSE	FALSE	Gspt2
ENSMUSG00000109501.1|Gm14377	23.8991	-1.17074	0.520979	-2.24719	0.0246279	0.362966	1	4	FALSE	FALSE	Gm14377
ENSMUSG00000097573.2|G730003C15Rik	22.5992	-1.08046	0.480852	-2.24697	0.0246419	0.362966	1	3	FALSE	FALSE	G730003C15Rik
ENSMUSG00000104159.1|Gm38099	1.7454	3.38745	1.51003	2.2433	0.0248774		0	0	FALSE	FALSE	Gm38099
ENSMUSG00000045761.16|Togaram2	2.73888	3.25938	1.45294	2.2433	0.0248778	0.36614	0	0	FALSE	FALSE	Togaram2
ENSMUSG00000039372.5|March4	8.65876	1.90598	0.84984	2.24275	0.0249131	0.366221	1	0	FALSE	FALSE	March4
ENSMUSG00000027796.2|Smad9	34.0738	1.59737	0.712293	2.24258	0.0249241	0.366221	3	2	FALSE	FALSE	Smad9
ENSMUSG00000022099.17|Dmtn	33.221	1.43105	0.638367	2.24173	0.0249787	0.366723	4	1	FALSE	FALSE	Dmtn
ENSMUSG00000045377.5|Tmem88	85.6806	-1.45074	0.647455	-2.24068	0.0250471	0.367159	3	4	FALSE	FALSE	Tmem88
ENSMUSG00000026442.14|Nfasc	3.08635	2.92627	1.306	2.24064	0.0250494	0.367159	0	0	FALSE	FALSE	Nfasc
ENSMUSG00000118084.1|CR974462.5	36.5715	1.54119	0.688008	2.24008	0.0250859	0.36727	3	2	FALSE	FALSE	CR974462.5
ENSMUSG00000022231.10|Sema5a	3281.56	-0.985254	0.439918	-2.23963	0.0251148	0.36727	4	4	FALSE	FALSE	Sema5a
ENSMUSG00000004043.14|Stat5a	547.891	1.0072	0.449808	2.23919	0.0251438	0.36727	4	4	FALSE	FALSE	Stat5a
ENSMUSG00000026694.19|Eef1aknmt	2320.74	0.860808	0.384479	2.23889	0.0251629	0.36727	4	4	FALSE	FALSE	Eef1aknmt
ENSMUSG00000032936.13|Camkv	2.49671	3.10508	1.38703	2.23865	0.0251786	0.36727	0	0	FALSE	FALSE	Camkv
ENSMUSG00000030826.19|Bcat2	2792.5	1.05615	0.471785	2.23863	0.0251799	0.36727	4	4	FALSE	FALSE	Bcat2
ENSMUSG00000024644.17|Cndp2	2753.65	0.789588	0.352878	2.23757	0.0252494	0.367949	4	4	FALSE	FALSE	Cndp2
ENSMUSG00000025810.9|Nrp1	640.447	0.804291	0.359494	2.23729	0.0252675	0.367949	4	4	FALSE	FALSE	Nrp1
ENSMUSG00000042210.17|Abhd14a	1886.7	0.888424	0.397176	2.23685	0.0252959	0.368064	4	4	FALSE	FALSE	Abhd14a
ENSMUSG00000034690.13|Nlrp4c	1.3926	3.90453	1.74562	2.23676	0.0253017		0	0	FALSE	FALSE	Nlrp4c
ENSMUSG00000050334.12|C130071C03Rik	11.4135	1.42114	0.635616	2.23585	0.0253615	0.368719	2	0	FALSE	FALSE	C130071C03Rik
ENSMUSG00000030284.11|Creld1	1224.41	0.941826	0.421379	2.2351	0.0254105	0.369132	4	4	FALSE	FALSE	Creld1
ENSMUSG00000078716.10|Tmem8b	254.146	1.65054	0.738809	2.23405	0.0254798	0.369839	4	4	TRUE	TRUE	Tmem8b
ENSMUSG00000043065.12|Spice1	1151.28	-0.612839	0.274408	-2.23331	0.0255282	0.370242	4	4	FALSE	FALSE	Spice1
ENSMUSG00000029875.5|Ccdc184	22.6661	2.17335	0.973311	2.23294	0.0255529	0.3703	2	0	FALSE	FALSE	Ccdc184
ENSMUSG00000092569.1|Gm20544	44.8543	-0.913228	0.40911	-2.23223	0.0255996	0.370677	4	4	FALSE	FALSE	Gm20544
ENSMUSG00000030815.11|Phkg2	1187.64	0.712364	0.319187	2.23181	0.0256276	0.370783	4	4	FALSE	FALSE	Phkg2
ENSMUSG00000028955.3|Vamp3	3900.79	-0.731241	0.327795	-2.23079	0.0256953	0.371273	4	4	FALSE	FALSE	Vamp3
ENSMUSG00000047735.14|Samd9l	404.071	-1.28999	0.578355	-2.23045	0.0257173	0.371273	4	4	TRUE	FALSE	Samd9l
ENSMUSG00000002688.8|Prkd1	4.93986	2.97413	1.33348	2.23036	0.0257236	0.371273	0	0	FALSE	FALSE	Prkd1
ENSMUSG00000041842.15|Fhdc1	518.164	-1.03581	0.464507	-2.22992	0.0257525	0.371392	4	4	FALSE	FALSE	Fhdc1
ENSMUSG00000032456.13|Nmnat3	498.086	0.795967	0.357136	2.22875	0.0258306	0.372219	4	4	FALSE	FALSE	Nmnat3
ENSMUSG00000014686.8|Ceacam16	1.31643	-3.93223	1.76492	-2.228	0.0258808		0	0	FALSE	FALSE	Ceacam16
ENSMUSG00000028673.10|Fuca1	3354.2	0.813824	0.365359	2.22746	0.0259163	0.373153	4	4	FALSE	FALSE	Fuca1
ENSMUSG00000024066.9|Xdh	5752.75	-0.739384	0.332057	-2.22668	0.0259689	0.373611	4	4	FALSE	FALSE	Xdh
ENSMUSG00000032036.15|Kirrel3	9.6191	2.42702	1.09069	2.22522	0.0260664	0.374712	1	0	FALSE	FALSE	Kirrel3
ENSMUSG00000027368.6|Dusp2	1554.45	-0.80594	0.362369	-2.22409	0.0261426	0.375506	4	4	FALSE	FALSE	Dusp2
ENSMUSG00000091337.3|Eid1	11329.7	-0.634078	0.285235	-2.223	0.0262156	0.376254	4	4	FALSE	FALSE	Eid1
ENSMUSG00000003051.13|Elf3	82.4274	1.37717	0.619681	2.22239	0.0262569	0.376546	4	3	FALSE	FALSE	Elf3
ENSMUSG00000117042.1|2700054A10Rik	57.1545	0.891487	0.401237	2.22184	0.0262939	0.376775	4	4	FALSE	FALSE	2700054A10Rik
ENSMUSG00000109398.2|Gm3854	2.7747	2.74902	1.23749	2.22145	0.0263202	0.37685	0	0	FALSE	FALSE	Gm3854
ENSMUSG00000118125.1|Sssca1	121.124	0.799927	0.36017	2.22097	0.0263531	0.376949	4	4	FALSE	FALSE	Sssca1
ENSMUSG00000096981.2|Gm16845	196.776	1.21586	0.547503	2.22073	0.0263692	0.376949	4	4	TRUE	TRUE	Gm16845
ENSMUSG00000082848.1|Gm16066	11.1878	-1.51366	0.682361	-2.21826	0.0265368	0.378776	0	1	FALSE	FALSE	Gm16066
ENSMUSG00000034557.14|Zfyve9	2276.56	-0.77615	0.349896	-2.21823	0.0265393	0.378776	4	4	FALSE	FALSE	Zfyve9
ENSMUSG00000115505.1|Gm9247	9.53245	2.09925	0.946714	2.21741	0.026595	0.378947	1	0	FALSE	FALSE	Gm9247
ENSMUSG00000019464.6|Ptger1	31.3828	1.27399	0.5746	2.21717	0.0266115	0.378947	3	2	FALSE	FALSE	Ptger1
ENSMUSG00000026172.12|Bcs1l	1186.93	0.982761	0.443262	2.21711	0.0266154	0.378947	4	4	FALSE	FALSE	Bcs1l
ENSMUSG00000022580.13|Rhpn1	29.186	1.48062	0.667906	2.21681	0.0266358	0.378947	2	1	FALSE	FALSE	Rhpn1
ENSMUSG00000014776.7|Nol3	46.543	-1.16772	0.526856	-2.2164	0.0266645	0.379054	3	4	FALSE	FALSE	Nol3
ENSMUSG00000045007.9|Tubg2	700.316	0.866694	0.391203	2.21546	0.0267287	0.379643	4	4	FALSE	FALSE	Tubg2
ENSMUSG00000063428.8|Ddo	2.99144	3.42767	1.54736	2.21517	0.0267482	0.379643	0	0	FALSE	FALSE	Ddo
ENSMUSG00000111905.1|Gm48045	9.24769	1.42605	0.644028	2.21427	0.02681	0.380218	1	0	FALSE	FALSE	Gm48045
ENSMUSG00000020227.10|Irak3	6.25822	-1.64468	0.742904	-2.21385	0.0268392	0.38033	0	0	FALSE	FALSE	Irak3
ENSMUSG00000034427.17|Myo15b	1.43049	3.95283	1.7855	2.21384	0.0268395		0	0	FALSE	FALSE	Myo15b
ENSMUSG00000031387.14|Renbp	114.009	1.32933	0.600546	2.21354	0.0268603	0.38033	4	4	TRUE	TRUE	Renbp
ENSMUSG00000036381.13|P2ry14	29.0284	-2.00917	0.908034	-2.21265	0.0269215	0.380746	1	3	FALSE	FALSE	P2ry14
ENSMUSG00000098896.1|Mir3473g	2.51853	3.96229	1.79091	2.21245	0.0269357	0.380746	0	0	FALSE	FALSE	Mir3473g
ENSMUSG00000031554.18|Adam5	50.6811	-0.892114	0.403271	-2.21219	0.0269534	0.380746	4	4	FALSE	FALSE	Adam5
ENSMUSG00000095955.1|Gm22360	11.4634	-1.63017	0.737151	-2.21145	0.0270046	0.380953	0	1	FALSE	FALSE	Gm22360
ENSMUSG00000029576.17|Radil	207.249	1.17621	0.531895	2.21137	0.0270106	0.380953	4	4	FALSE	FALSE	Radil
ENSMUSG00000029033.16|Acap3	1883.86	1.04058	0.470695	2.21073	0.0270548	0.381145	4	4	FALSE	FALSE	Acap3
ENSMUSG00000097357.2|Gm16793	2.63815	-2.73868	1.23908	-2.21025	0.0270876	0.381145	0	0	FALSE	FALSE	Gm16793
ENSMUSG00000085749.1|Gm12843	3.9893	2.36982	1.0722	2.21025	0.027088	0.381145	0	0	FALSE	FALSE	Gm12843
ENSMUSG00000047180.8|Neurl3	371.058	-1.34497	0.608607	-2.20992	0.0271106	0.381164	4	4	TRUE	FALSE	Neurl3
ENSMUSG00000020014.17|Cfap54	18.5098	-1.23533	0.559253	-2.20889	0.027182	0.381741	0	3	FALSE	FALSE	Cfap54
ENSMUSG00000031732.12|Phlpp2	1748.91	-0.772727	0.349853	-2.20872	0.0271942	0.381741	4	4	FALSE	FALSE	Phlpp2
ENSMUSG00000090952.2|Gm17251	93.2936	0.642329	0.291018	2.20718	0.0273017	0.382951	4	4	FALSE	FALSE	Gm17251
ENSMUSG00000020728.17|Cep112	589.364	-1.00579	0.455966	-2.20585	0.0273945	0.383951	4	4	FALSE	FALSE	Cep112
ENSMUSG00000097318.2|1700007L15Rik	39.7312	1.06674	0.48409	2.2036	0.0275524	0.385863	4	4	FALSE	FALSE	1700007L15Rik
ENSMUSG00000026450.14|Chit1	1.25278	3.76058	1.70687	2.2032	0.0275809		0	0	FALSE	FALSE	Chit1
ENSMUSG00000037868.15|Egr2	51.88	-1.26168	0.572735	-2.2029	0.0276015	0.386016	2	4	FALSE	FALSE	Egr2
ENSMUSG00000031805.17|Jak3	1423.77	0.734606	0.333502	2.2027	0.0276159	0.386016	4	4	FALSE	FALSE	Jak3
ENSMUSG00000040428.19|Plekha4	82.1219	1.29487	0.587902	2.20253	0.0276279	0.386016	4	4	TRUE	TRUE	Plekha4
ENSMUSG00000038175.10|Mylip	773.248	-0.572048	0.25983	-2.20162	0.0276923	0.386614	4	4	FALSE	FALSE	Mylip
ENSMUSG00000043644.4|0610009L18Rik	37.9095	0.907286	0.412326	2.20041	0.0277777	0.387504	4	4	FALSE	FALSE	0610009L18Rik
ENSMUSG00000039195.4|1110008P14Rik	702.412	1.18101	0.536832	2.19996	0.0278099	0.38762	4	4	FALSE	FALSE	1110008P14Rik
ENSMUSG00000030008.9|Pradc1	255.17	1.08857	0.494886	2.19964	0.0278325	0.38762	4	4	FALSE	FALSE	Pradc1
ENSMUSG00000008206.16|Cers4	222.165	1.04314	0.474286	2.19938	0.0278508	0.38762	4	4	FALSE	FALSE	Cers4
ENSMUSG00000017491.9|Rarb	1.90084	3.44904	1.56829	2.19923	0.0278615		0	0	FALSE	FALSE	Rarb
ENSMUSG00000024959.14|Bad	1999.13	1.41097	0.641779	2.19852	0.0279118	0.388167	4	4	TRUE	TRUE	Bad
ENSMUSG00000034265.8|Zdhhc14	5.67476	2.37917	1.08258	2.19769	0.0279713	0.388693	1	0	FALSE	FALSE	Zdhhc14
ENSMUSG00000039481.5|Nrtn	24.833	1.34043	0.610041	2.19728	0.0280002	0.388792	3	0	FALSE	FALSE	Nrtn
ENSMUSG00000041245.13|Wnk3	15.9602	-1.37689	0.626814	-2.19666	0.028045	0.389114	0	2	FALSE	FALSE	Wnk3
ENSMUSG00000037033.9|Clca3b	4.04649	-2.28523	1.04067	-2.19593	0.0280968	0.389357	0	0	FALSE	FALSE	Clca3b
ENSMUSG00000086322.7|E130218I03Rik	3.47975	3.03316	1.38142	2.19568	0.0281145	0.389357	0	0	FALSE	FALSE	E130218I03Rik
ENSMUSG00000029449.11|Rhof	38.2565	1.43708	0.654607	2.19534	0.0281395	0.389357	3	1	FALSE	FALSE	Rhof
ENSMUSG00000037349.9|Nudt22	770.176	1.2975	0.591064	2.1952	0.0281494	0.389357	4	4	TRUE	TRUE	Nudt22
ENSMUSG00000025138.14|Sirt7	1855.37	0.710751	0.323829	2.19484	0.0281753	0.389415	4	4	FALSE	FALSE	Sirt7
ENSMUSG00000044628.4|Rnf208	68.676	0.769577	0.350751	2.19408	0.0282296	0.389864	4	4	FALSE	FALSE	Rnf208
ENSMUSG00000049858.8|Suox	499.409	0.806419	0.367746	2.19287	0.0283167	0.390416	4	4	FALSE	FALSE	Suox
ENSMUSG00000020695.14|Mrc2	5604.22	0.980791	0.447272	2.19283	0.0283196	0.390416	4	4	FALSE	FALSE	Mrc2
ENSMUSG00000017737.2|Mmp9	38.7746	-1.51808	0.69236	-2.19262	0.0283349	0.390416	1	4	FALSE	FALSE	Mmp9
ENSMUSG00000036731.7|Cysrt1	15.4998	1.84077	0.839729	2.1921	0.0283723	0.39046	1	0	FALSE	FALSE	Cysrt1
ENSMUSG00000069874.7|Irgm2	145.729	-0.691674	0.315549	-2.19197	0.0283817	0.39046	4	4	FALSE	FALSE	Irgm2
ENSMUSG00000107667.2|C530044C16Rik	134.498	-1.55027	0.707404	-2.19149	0.0284165	0.390628	3	4	FALSE	FALSE	C530044C16Rik
ENSMUSG00000057375.13|Yipf1	1210.68	0.999143	0.45598	2.1912	0.0284374	0.390628	4	4	FALSE	FALSE	Yipf1
ENSMUSG00000117251.1|Gm49891	28.8731	-1.08664	0.496181	-2.19	0.028524	0.390969	2	4	FALSE	FALSE	Gm49891
ENSMUSG00000046329.14|Slc25a23	179.306	1.19815	0.547267	2.18933	0.0285726	0.390969	4	4	FALSE	FALSE	Slc25a23
ENSMUSG00000027612.7|Mmp24	4.40917	2.23036	1.01888	2.18903	0.0285944	0.390969	0	0	FALSE	FALSE	Mmp24
ENSMUSG00000105609.1|Gm42501	4.82143	2.57907	1.17827	2.18886	0.0286069	0.390969	1	0	FALSE	FALSE	Gm42501
ENSMUSG00000044350.14|Lacc1	1046.76	-0.872314	0.398527	-2.18884	0.0286081	0.390969	4	4	FALSE	FALSE	Lacc1
ENSMUSG00000002274.13|Metrn	2712.88	1.37558	0.628467	2.18879	0.0286124	0.390969	4	4	TRUE	TRUE	Metrn
ENSMUSG00000068551.12|Zfp467	291.11	0.824966	0.376912	2.18875	0.0286149	0.390969	4	4	FALSE	FALSE	Zfp467
ENSMUSG00000004885.5|Crabp2	27.4582	1.43514	0.655787	2.18843	0.0286384	0.390991	2	1	FALSE	FALSE	Crabp2
ENSMUSG00000035505.14|Cox18	480.981	0.713393	0.326069	2.18786	0.0286799	0.391037	4	4	FALSE	FALSE	Cox18
ENSMUSG00000046523.5|Kctd4	3.24249	-2.66088	1.21625	-2.18778	0.0286853	0.391037	0	0	FALSE	FALSE	Kctd4
ENSMUSG00000041020.14|Map7d2	2.6063	-2.76992	1.26684	-2.18648	0.0287807	0.392038	0	0	FALSE	FALSE	Map7d2
ENSMUSG00000022439.9|Parvg	24.525	1.45081	0.663759	2.18574	0.0288343	0.392471	2	1	FALSE	FALSE	Parvg
ENSMUSG00000040329.14|Il7	10.8672	1.56985	0.718408	2.18518	0.028876	0.392525	2	0	FALSE	FALSE	Il7
ENSMUSG00000097908.7|4933404O12Rik	188.131	0.85968	0.39343	2.18509	0.0288821	0.392525	4	4	FALSE	FALSE	4933404O12Rik
ENSMUSG00000029084.5|Cd38	1294.22	-0.824862	0.377623	-2.18435	0.0289363	0.392824	4	4	FALSE	FALSE	Cd38
ENSMUSG00000034462.9|Pkd2	3621.84	-0.995847	0.455933	-2.1842	0.0289479	0.392824	4	4	FALSE	FALSE	Pkd2
ENSMUSG00000033060.15|Lmo7	1117.41	0.98432	0.451023	2.18241	0.0290789	0.394303	4	4	FALSE	FALSE	Lmo7
ENSMUSG00000005611.15|Mrvi1	16.6409	1.10419	0.506045	2.18201	0.029109	0.394412	3	0	FALSE	FALSE	Mrvi1
ENSMUSG00000040350.16|Trim7	399.684	1.00237	0.4596	2.18096	0.0291864	0.395149	4	4	FALSE	FALSE	Trim7
ENSMUSG00000031760.9|Mt3	1.75968	3.38723	1.5533	2.18066	0.0292083		0	0	FALSE	FALSE	Mt3
ENSMUSG00000024180.14|Tmem8	310.407	1.17727	0.539915	2.18047	0.0292228	0.395149	4	4	FALSE	FALSE	Tmem8
ENSMUSG00000028825.7|Rhd	19.7181	1.43314	0.65729	2.18038	0.0292295	0.395149	2	0	FALSE	FALSE	Rhd
ENSMUSG00000024986.12|Hhex	136.965	0.774451	0.355333	2.17951	0.0292941	0.39553	4	4	FALSE	FALSE	Hhex
ENSMUSG00000042662.16|Dusp15	3.30399	2.5997	1.19285	2.1794	0.0293018	0.39553	0	0	FALSE	FALSE	Dusp15
ENSMUSG00000024799.16|Tm7sf2	404.019	0.935772	0.429461	2.17894	0.0293359	0.395693	4	4	FALSE	FALSE	Tm7sf2
ENSMUSG00000091754.8|Gm3636	6.34376	1.50605	0.69154	2.17782	0.0294198	0.396526	0	0	FALSE	FALSE	Gm3636
ENSMUSG00000068114.7|Ccdc134	458.438	0.967108	0.444334	2.17654	0.0295152	0.397513	4	4	FALSE	FALSE	Ccdc134
ENSMUSG00000042073.15|Abhd14b	1666.59	0.95987	0.441071	2.17623	0.0295384	0.397527	4	4	FALSE	FALSE	Abhd14b
ENSMUSG00000049488.14|Tmem67	328.411	-0.833347	0.383065	-2.17547	0.0295949	0.397988	4	4	FALSE	FALSE	Tmem67
ENSMUSG00000028861.13|Mrps15	1836.19	0.513349	0.236125	2.17406	0.0297009	0.399115	4	4	FALSE	FALSE	Mrps15
ENSMUSG00000032193.9|Ldlr	15907.7	-0.72389	0.333035	-2.17362	0.029734	0.399259	4	4	FALSE	FALSE	Ldlr
ENSMUSG00000037386.16|Rims2	337.274	-0.906484	0.417169	-2.17294	0.0297846	0.39964	4	4	FALSE	FALSE	Rims2
ENSMUSG00000020003.16|Pex7	1163.69	-0.614155	0.282716	-2.17234	0.0298301	0.399951	4	4	FALSE	FALSE	Pex7
ENSMUSG00000071648.4|Rom1	121.919	1.49962	0.690544	2.17164	0.0298826	0.400356	4	4	TRUE	TRUE	Rom1
ENSMUSG00000058979.7|Hdhd5	244.508	0.742532	0.342157	2.17015	0.0299955	0.401568	4	4	FALSE	FALSE	Hdhd5
ENSMUSG00000049881.13|2810025M15Rik	1616.35	0.868805	0.400447	2.16959	0.0300383	0.401605	4	4	FALSE	FALSE	2810025M15Rik
ENSMUSG00000051146.2|Camk2n2	730.306	0.968984	0.44669	2.16925	0.0300634	0.401605	4	4	FALSE	FALSE	Camk2n2
ENSMUSG00000025978.14|Rftn2	96.0649	-1.26653	0.583936	-2.16896	0.0300859	0.401605	3	4	FALSE	FALSE	Rftn2
ENSMUSG00000020658.10|Efr3b	27.6565	0.865679	0.399127	2.16893	0.0300879	0.401605	4	2	FALSE	FALSE	Efr3b
ENSMUSG00000035566.7|Pcdh17	21.1197	2.23455	1.03066	2.16807	0.0301534	0.40218	1	0	FALSE	FALSE	Pcdh17
ENSMUSG00000021904.6|Sema3g	18.3646	1.41311	0.652449	2.16586	0.0303221	0.40413	2	0	FALSE	FALSE	Sema3g
ENSMUSG00000074813.13|Morrbid	281.205	-0.69392	0.320438	-2.16554	0.0303467	0.404157	4	4	FALSE	FALSE	Morrbid
ENSMUSG00000060798.7|Intu	468.796	-0.792006	0.365857	-2.1648	0.030403	0.404606	4	4	FALSE	FALSE	Intu
ENSMUSG00000118487.1|AC145556.1	11.0282	1.26124	0.582846	2.16394	0.030469	0.405068	1	0	FALSE	FALSE	AC145556.1
ENSMUSG00000051736.8|Fam229b	95.6041	0.788395	0.364364	2.16376	0.0304829	0.405068	4	4	FALSE	FALSE	Fam229b
ENSMUSG00000032012.8|Nectin1	1111.4	0.746808	0.345223	2.16326	0.030521	0.405274	4	4	FALSE	FALSE	Nectin1
ENSMUSG00000095042.1|Gm12537	8.3025	1.69349	0.783101	2.16255	0.0305759	0.405553	1	0	FALSE	FALSE	Gm12537
ENSMUSG00000043008.9|Klhl6	2.31861	3.80272	1.75872	2.16221	0.0306023	0.405553	0	0	FALSE	FALSE	Klhl6
ENSMUSG00000000708.14|Kat2b	1545.26	-1.06889	0.494374	-2.16211	0.0306099	0.405553	4	4	FALSE	FALSE	Kat2b
ENSMUSG00000075702.9|Selenom	2852.87	1.12076	0.518484	2.16161	0.0306485	0.405764	4	4	FALSE	FALSE	Selenom
ENSMUSG00000032038.7|St3gal4	2647.07	0.916224	0.423953	2.16115	0.030684	0.405842	4	4	FALSE	FALSE	St3gal4
ENSMUSG00000019194.15|Scn1b	401.14	1.17538	0.543918	2.16094	0.0306996	0.405842	4	4	FALSE	FALSE	Scn1b
ENSMUSG00000073889.10|Il11ra1	287.019	1.21223	0.561161	2.16022	0.0307557	0.405887	4	4	TRUE	TRUE	Il11ra1
ENSMUSG00000044629.5|Cnrip1	191.282	-0.932441	0.431676	-2.16005	0.030769	0.405887	4	4	FALSE	FALSE	Cnrip1
ENSMUSG00000103634.1|3110062G12Rik	4.89906	2.73027	1.264	2.16002	0.0307709	0.405887	1	0	FALSE	FALSE	3110062G12Rik
ENSMUSG00000112276.1|5033421B08Rik	32.2767	-1.34337	0.622106	-2.15939	0.0308197	0.40623	1	4	FALSE	FALSE	5033421B08Rik
ENSMUSG00000047992.11|Dipk1c	11.4922	4.53471	2.10031	2.15907	0.0308451	0.406267	2	0	FALSE	FALSE	Dipk1c
ENSMUSG00000044934.13|Zfp367	2768.09	-1.16934	0.541959	-2.15761	0.0309579	0.407449	4	4	FALSE	FALSE	Zfp367
ENSMUSG00000099881.1|2810013P06Rik	564.407	-0.531942	0.246579	-2.15729	0.0309831	0.407449	4	4	FALSE	FALSE	2810013P06Rik
ENSMUSG00000029055.17|Plch2	6.12294	1.93831	0.898599	2.15703	0.031003	0.407449	0	0	FALSE	FALSE	Plch2
ENSMUSG00000109305.1|1810010D01Rik	14.1069	2.33176	1.08139	2.15626	0.031063	0.407645	2	0	FALSE	FALSE	1810010D01Rik
ENSMUSG00000030763.7|Lcmt1	1090.4	0.490224	0.227378	2.15599	0.0310846	0.407645	4	4	FALSE	FALSE	Lcmt1
ENSMUSG00000030126.17|Tmcc1	1258.03	-0.76263	0.35373	-2.15597	0.0310862	0.407645	4	4	FALSE	FALSE	Tmcc1
ENSMUSG00000064023.4|Klk8	35.354	1.59067	0.738298	2.15451	0.0312003	0.408842	2	1	FALSE	FALSE	Klk8
ENSMUSG00000037710.8|Cisd1	1636.44	0.710745	0.330029	2.15358	0.0312729	0.409494	4	4	FALSE	FALSE	Cisd1
ENSMUSG00000047591.5|Mafa	21.2076	0.936101	0.434739	2.15325	0.0312992	0.40954	4	0	FALSE	FALSE	Mafa
ENSMUSG00000054945.4|Gm9958	40.8302	-0.931369	0.432665	-2.15263	0.0313474	0.409741	2	4	FALSE	FALSE	Gm9958
ENSMUSG00000054426.11|A930005H10Rik	95.2595	0.745736	0.346472	2.15237	0.0313683	0.409741	4	4	FALSE	FALSE	A930005H10Rik
ENSMUSG00000060538.14|Tmem219	468.574	0.916465	0.425831	2.15218	0.0313831	0.409741	4	4	FALSE	FALSE	Tmem219
ENSMUSG00000049577.15|Zfpm1	3471.2	0.927363	0.431249	2.15041	0.0315225	0.411261	4	4	FALSE	FALSE	Zfpm1
ENSMUSG00000039914.6|Coq10a	551.479	0.672014	0.312609	2.14969	0.0315794	0.411703	4	4	FALSE	FALSE	Coq10a
ENSMUSG00000024777.10|Ppp2r5b	1450.61	0.923197	0.429567	2.14913	0.031624	0.411985	4	4	FALSE	FALSE	Ppp2r5b
ENSMUSG00000059213.7|Ddn	8.091	1.7596	0.81902	2.14843	0.0316799	0.412256	0	0	FALSE	FALSE	Ddn
ENSMUSG00000090544.3|Gm6576	5.74682	1.91855	0.893061	2.14829	0.0316908	0.412256	0	0	FALSE	FALSE	Gm6576
ENSMUSG00000080115.3|Eef1akmt3	28.0552	1.25544	0.58455	2.1477	0.0317376	0.412566	4	2	FALSE	FALSE	Eef1akmt3
ENSMUSG00000040466.16|Blvrb	3955.83	1.21654	0.566733	2.14659	0.0318261	0.412971	4	4	TRUE	TRUE	Blvrb
ENSMUSG00000007021.5|Syngr3	423.233	1.01771	0.474146	2.14641	0.03184	0.412971	4	4	FALSE	FALSE	Syngr3
ENSMUSG00000074211.4|Sdhaf1	422.539	0.920793	0.429015	2.14629	0.0318496	0.412971	4	4	FALSE	FALSE	Sdhaf1
ENSMUSG00000032673.5|Prorsd1	257.527	0.81507	0.379784	2.14614	0.0318619	0.412971	4	4	FALSE	FALSE	Prorsd1
ENSMUSG00000087790.1|Gm25970	2.74749	3.23185	1.50609	2.14586	0.031884	0.412971	0	0	FALSE	FALSE	Gm25970
ENSMUSG00000108694.1|Gm7287	1.77854	4.1838	1.9506	2.14488	0.0319626		0	0	FALSE	FALSE	Gm7287
ENSMUSG00000105940.1|Gm42635	12.0878	2.18301	1.01808	2.14423	0.0320142	0.414359	2	0	FALSE	FALSE	Gm42635
ENSMUSG00000103041.1|Gm37305	124.723	-1.09506	0.51082	-2.14374	0.0320541	0.414575	4	4	FALSE	FALSE	Gm37305
ENSMUSG00000039474.13|Wfs1	834.657	-0.73196	0.341706	-2.14207	0.0321876	0.416003	4	4	FALSE	FALSE	Wfs1
ENSMUSG00000000325.16|Arvcf	565.369	0.961469	0.44896	2.14155	0.03223	0.41625	4	4	FALSE	FALSE	Arvcf
ENSMUSG00000062591.5|Tubb4a	56.939	1.8835	0.879763	2.14092	0.0322805	0.416385	2	1	FALSE	FALSE	Tubb4a
ENSMUSG00000098098.7|Bvht	253.04	0.864219	0.403682	2.14084	0.0322869	0.416385	4	4	FALSE	FALSE	Bvht
ENSMUSG00000081455.1|Hmgb1-ps3	31.7188	-0.911129	0.425843	-2.13959	0.0323882	0.417391	2	4	FALSE	FALSE	Hmgb1-ps3
ENSMUSG00000041658.12|Rragb	33.1479	1.5284	0.714787	2.13826	0.032496	0.418153	3	2	FALSE	FALSE	Rragb
ENSMUSG00000052605.12|Isoc2b	263.901	1.29511	0.605714	2.13815	0.0325049	0.418153	4	4	TRUE	TRUE	Isoc2b
ENSMUSG00000041649.13|Klf8	64.3407	1.27923	0.598387	2.1378	0.0325331	0.418153	4	3	FALSE	FALSE	Klf8
ENSMUSG00000038506.13|Dcun1d2	744.379	0.62023	0.290138	2.13771	0.0325406	0.418153	4	4	FALSE	FALSE	Dcun1d2
ENSMUSG00000007888.15|Crlf1	381.059	1.49685	0.700373	2.13722	0.0325797	0.418355	4	4	TRUE	TRUE	Crlf1
ENSMUSG00000031166.13|Wdr13	1066.24	-0.64826	0.303392	-2.13671	0.0326218	0.418596	4	4	FALSE	FALSE	Wdr13
ENSMUSG00000113593.1|Zp4-ps	1.13777	-3.70876	1.73658	-2.13567	0.0327065		0	0	FALSE	FALSE	Zp4-ps
ENSMUSG00000022091.6|Sorbs3	2146.78	1.34501	0.629893	2.1353	0.0327368	0.419771	4	4	TRUE	TRUE	Sorbs3
ENSMUSG00000051067.8|Lingo3	265.209	1.08559	0.508531	2.13475	0.0327816	0.420045	4	4	FALSE	FALSE	Lingo3
ENSMUSG00000111348.1|Gm19531	37.6567	1.2623	0.591404	2.1344	0.0328099	0.420107	4	3	FALSE	FALSE	Gm19531
ENSMUSG00000028950.3|Tas1r1	4.14809	2.44469	1.14608	2.1331	0.0329166	0.421117	0	0	FALSE	FALSE	Tas1r1
ENSMUSG00000006058.10|Snf8	2088.6	0.787998	0.369479	2.13273	0.0329472	0.421117	4	4	FALSE	FALSE	Snf8
ENSMUSG00000040274.11|Cdk6	5609.32	-0.915679	0.429376	-2.13258	0.0329593	0.421117	4	4	FALSE	FALSE	Cdk6
ENSMUSG00000099179.1|Gm27980	1.69528	-3.46777	1.62758	-2.13063	0.0331199		0	0	FALSE	FALSE	Gm27980
ENSMUSG00000097637.1|4933417D19Rik	14.4513	2.28573	1.0728	2.13061	0.033121	0.422883	2	0	FALSE	FALSE	4933417D19Rik
ENSMUSG00000103400.2|Gm15853	115.435	1.31217	0.616183	2.12951	0.0332123	0.423747	4	4	TRUE	TRUE	Gm15853
ENSMUSG00000022479.15|Vdr	70.2858	1.51043	0.709527	2.12879	0.0332719	0.424205	4	4	TRUE	TRUE	Vdr
ENSMUSG00000097595.2|1500002F19Rik	1.87025	4.25591	2.0002	2.12774	0.0333586		0	0	FALSE	FALSE	1500002F19Rik
ENSMUSG00000028672.13|Hmgcl	1769.45	0.917904	0.431474	2.12737	0.0333893	0.4254	4	4	FALSE	FALSE	Hmgcl
ENSMUSG00000074063.10|Osgin1	1402.23	1.03691	0.487505	2.12697	0.0334224	0.425518	4	4	FALSE	FALSE	Osgin1
ENSMUSG00000048200.12|Cracr2b	477.03	1.13214	0.532685	2.12534	0.0335581	0.426316	4	4	FALSE	FALSE	Cracr2b
ENSMUSG00000032014.6|Oaf	2959.79	1.24722	0.586904	2.12509	0.0335791	0.426316	4	4	TRUE	TRUE	Oaf
ENSMUSG00000032965.11|Ift57	1854.16	-0.741184	0.348852	-2.12464	0.0336167	0.426316	4	4	FALSE	FALSE	Ift57
ENSMUSG00000031734.13|Irx3	5.91243	2.41978	1.1391	2.12429	0.0336463	0.426316	1	0	FALSE	FALSE	Irx3
ENSMUSG00000074649.6|BC029722	2044.85	0.776162	0.365377	2.12428	0.0336471	0.426316	4	4	FALSE	FALSE	BC029722
ENSMUSG00000108954.1|Gm44901	13.6379	1.63176	0.768158	2.12425	0.0336492	0.426316	2	0	FALSE	FALSE	Gm44901
ENSMUSG00000062012.14|Zfp13	961.651	0.874128	0.411505	2.12422	0.0336515	0.426316	4	4	FALSE	FALSE	Zfp13
ENSMUSG00000048337.3|Npy4r	43.7941	2.16625	1.02022	2.12332	0.0337267	0.426726	2	2	FALSE	FALSE	Npy4r
ENSMUSG00000033707.9|Lrrc24	8.2691	1.68957	0.795743	2.12327	0.0337315	0.426726	1	0	FALSE	FALSE	Lrrc24
ENSMUSG00000116594.1|Gm49601	29.8767	-1.07602	0.50685	-2.12295	0.0337577	0.426757	1	4	FALSE	FALSE	Gm49601
ENSMUSG00000037411.10|Serpine1	5652.93	-1.63565	0.770826	-2.12195	0.0338422	0.427523	4	4	TRUE	FALSE	Serpine1
ENSMUSG00000002308.16|Cd320	1286.37	1.1394	0.537147	2.12121	0.0339038	0.428	4	4	FALSE	FALSE	Cd320
ENSMUSG00000022540.16|Rogdi	636.633	1.00929	0.475926	2.12069	0.0339478	0.428253	4	4	FALSE	FALSE	Rogdi
ENSMUSG00000055494.5|Gm14168	10.9175	1.31412	0.619896	2.1199	0.0340145	0.42857	1	0	FALSE	FALSE	Gm14168
ENSMUSG00000038204.13|Asb10	3.70589	2.47254	1.16639	2.11983	0.0340207	0.42857	0	0	FALSE	FALSE	Asb10
ENSMUSG00000026527.13|Rgs7	1.55124	4.08492	1.92758	2.11919	0.0340741		0	0	FALSE	FALSE	Rgs7
ENSMUSG00000109784.1|Gm45493	19.8843	2.20042	1.03851	2.11882	0.0341056	0.429338	1	0	FALSE	FALSE	Gm45493
ENSMUSG00000025329.3|Padi1	6.59635	2.05825	0.972093	2.11734	0.0342307	0.430611	0	0	FALSE	FALSE	Padi1
ENSMUSG00000020260.9|Pofut2	3641.61	0.825791	0.390181	2.11643	0.0343082	0.430885	4	4	FALSE	FALSE	Pofut2
ENSMUSG00000102448.1|Gm37101	2.6181	3.28123	1.55057	2.11615	0.0343322	0.430885	0	0	FALSE	FALSE	Gm37101
ENSMUSG00000038793.8|Lefty1	125.42	1.25924	0.595194	2.11568	0.0343717	0.430885	4	4	TRUE	TRUE	Lefty1
ENSMUSG00000049303.10|Syt12	10.3376	-1.52606	0.721413	-2.11537	0.0343984	0.430885	0	0	FALSE	FALSE	Syt12
ENSMUSG00000033998.9|Kcnk1	15.6532	1.61085	0.76162	2.11502	0.0344279	0.430885	2	0	FALSE	FALSE	Kcnk1
ENSMUSG00000038836.15|Agbl3	157.755	-0.702547	0.332186	-2.11492	0.0344367	0.430885	4	4	FALSE	FALSE	Agbl3
ENSMUSG00000032855.6|Pkd1	9056.75	0.763131	0.360842	2.11486	0.0344418	0.430885	4	4	FALSE	FALSE	Pkd1
ENSMUSG00000024338.15|Psmb8	235.539	1.17956	0.557759	2.11483	0.0344448	0.430885	4	4	FALSE	FALSE	Psmb8
ENSMUSG00000032018.14|Sc5d	5067.12	-0.869977	0.411507	-2.11412	0.0345046	0.431332	4	4	FALSE	FALSE	Sc5d
ENSMUSG00000029380.11|Cxcl1	580.568	-0.735312	0.347861	-2.11381	0.0345317	0.431369	4	4	FALSE	FALSE	Cxcl1
ENSMUSG00000028398.8|Dmac1	801.055	0.706087	0.334134	2.11318	0.034585	0.431734	4	4	FALSE	FALSE	Dmac1
ENSMUSG00000048439.15|Nupl2	760.844	0.861879	0.407958	2.11266	0.0346295	0.431989	4	4	FALSE	FALSE	Nupl2
ENSMUSG00000068794.7|Col28a1	1.301	3.78701	1.79308	2.11202	0.0346848		0	0	FALSE	FALSE	Col28a1
ENSMUSG00000049001.5|Ndnf	1.301	3.78701	1.79308	2.11202	0.0346848		0	0	FALSE	FALSE	Ndnf
ENSMUSG00000017837.12|Nkiras2	1990.01	0.910013	0.430948	2.11165	0.0347162	0.432026	4	4	FALSE	FALSE	Nkiras2
ENSMUSG00000030465.19|Psd3	948.079	-1.14809	0.543817	-2.11117	0.0347573	0.432026	4	4	FALSE	FALSE	Psd3
ENSMUSG00000095562.8|Gm21887	734.216	-0.886544	0.420081	-2.11041	0.0348229	0.432026	4	4	FALSE	FALSE	Gm21887
ENSMUSG00000030222.13|Rerg	7.9517	1.48914	0.70566	2.11028	0.0348341	0.432026	0	0	FALSE	FALSE	Rerg
ENSMUSG00000006418.17|Rnf114	3783.01	0.813503	0.385531	2.11008	0.0348514	0.432026	4	4	FALSE	FALSE	Rnf114
ENSMUSG00000023067.14|Cdkn1a	23618	0.741711	0.351529	2.10996	0.0348621	0.432026	4	4	FALSE	FALSE	Cdkn1a
ENSMUSG00000028539.14|Artn	107.832	1.28072	0.607018	2.10985	0.0348711	0.432026	4	4	TRUE	TRUE	Artn
ENSMUSG00000042523.12|Dnal1	1118.1	-0.85512	0.405303	-2.10983	0.0348731	0.432026	4	4	FALSE	FALSE	Dnal1
ENSMUSG00000096956.2|Snhg18	278.079	1.03016	0.48829	2.10972	0.0348822	0.432026	4	4	FALSE	FALSE	Snhg18
ENSMUSG00000060402.7|Chst8	100.908	2.06198	0.977521	2.1094	0.0349104	0.432026	3	3	FALSE	FALSE	Chst8
ENSMUSG00000040583.8|Cyp2b13	7.61273	1.72086	0.815866	2.10924	0.0349241	0.432026	1	0	FALSE	FALSE	Cyp2b13
ENSMUSG00000036655.8|Colec11	15.7968	1.23585	0.586032	2.10885	0.0349574	0.432026	3	0	FALSE	FALSE	Colec11
ENSMUSG00000073421.6|H2-Ab1	1.27177	3.7586	1.78252	2.10859	0.0349798		0	0	FALSE	FALSE	H2-Ab1
ENSMUSG00000037913.12|Tmem156	39.132	-1.20829	0.573046	-2.10853	0.0349849	0.432026	3	4	FALSE	FALSE	Tmem156
ENSMUSG00000030446.17|Zfp273	268.363	-1.25247	0.594029	-2.10843	0.0349939	0.432026	3	4	FALSE	FALSE	Zfp273
ENSMUSG00000031927.9|1700012B09Rik	118.935	-1.45378	0.689508	-2.10843	0.0349939	0.432026	4	4	TRUE	FALSE	1700012B09Rik
ENSMUSG00000041268.17|Dmxl2	93.5333	1.48342	0.703675	2.10811	0.0350216	0.432069	4	3	FALSE	FALSE	Dmxl2
ENSMUSG00000032842.13|Abcc10	448.643	0.865686	0.410751	2.10757	0.0350683	0.432163	4	4	FALSE	FALSE	Abcc10
ENSMUSG00000087648.1|E130018N17Rik	3.68575	2.63522	1.25042	2.10746	0.0350774	0.432163	0	0	FALSE	FALSE	E130018N17Rik
ENSMUSG00000021916.16|Glt8d1	1502.71	-0.726184	0.344644	-2.10705	0.035113	0.432304	4	4	FALSE	FALSE	Glt8d1
ENSMUSG00000034300.17|Fam53c	3139.62	0.55912	0.265419	2.10656	0.0351561	0.432538	4	4	FALSE	FALSE	Fam53c
ENSMUSG00000087236.3|Kif28	7.68159	1.45875	0.692942	2.10515	0.0352779	0.433739	0	0	FALSE	FALSE	Kif28
ENSMUSG00000066151.11|Fkbp15	2126.93	0.589756	0.280256	2.10435	0.035348	0.434299	4	4	FALSE	FALSE	Fkbp15
ENSMUSG00000054966.13|Lmntd1	27.1011	-1.04834	0.498241	-2.10408	0.0353719	0.434299	1	4	FALSE	FALSE	Lmntd1
ENSMUSG00000007872.3|Id3	5029.34	1.35725	0.645214	2.10356	0.0354172	0.434557	4	4	TRUE	TRUE	Id3
ENSMUSG00000086881.1|Gm13594	18.0776	1.05767	0.503104	2.10228	0.0355285	0.435626	3	0	FALSE	FALSE	Gm13594
ENSMUSG00000056116.18|H2-T22	2062.86	0.899467	0.428	2.10156	0.0355918	0.436103	4	4	FALSE	FALSE	H2-T22
ENSMUSG00000022462.7|Slc38a2	20663.7	-0.725304	0.345205	-2.10108	0.0356337	0.436318	4	4	FALSE	FALSE	Slc38a2
ENSMUSG00000001467.5|Cyp51	4527.54	-0.924466	0.440134	-2.10042	0.0356921	0.436734	4	4	FALSE	FALSE	Cyp51
ENSMUSG00000103899.1|Gm37940	3.83276	2.75728	1.3136	2.09903	0.0358142	0.437704	0	0	FALSE	FALSE	Gm37940
ENSMUSG00000028954.11|Nub1	6891.56	0.678182	0.323166	2.09856	0.0358561	0.437704	4	4	FALSE	FALSE	Nub1
ENSMUSG00000034686.8|Prr7	295.817	0.933404	0.4448	2.09848	0.0358629	0.437704	4	4	FALSE	FALSE	Prr7
ENSMUSG00000026109.14|Tmeff2	184.717	-0.89107	0.424666	-2.09828	0.0358802	0.437704	4	4	FALSE	FALSE	Tmeff2
ENSMUSG00000110611.1|Gm20163	63.1403	1.11817	0.532945	2.09809	0.0358972	0.437704	4	4	FALSE	FALSE	Gm20163
ENSMUSG00000028634.17|Hivep3	1491.85	-1.03486	0.493308	-2.09779	0.0359239	0.437704	4	4	FALSE	FALSE	Hivep3
ENSMUSG00000024958.13|Gpr137	1545.82	0.935548	0.446013	2.09758	0.0359422	0.437704	4	4	FALSE	FALSE	Gpr137
ENSMUSG00000050896.12|Rtn4rl2	1.98629	-3.65467	1.74233	-2.09758	0.0359423		0	0	FALSE	FALSE	Rtn4rl2
ENSMUSG00000035314.10|Gdpd5	191.832	-0.945955	0.451151	-2.09676	0.0360147	0.438069	4	4	FALSE	FALSE	Gdpd5
ENSMUSG00000029381.16|Shroom3	79.9528	1.16013	0.553314	2.09669	0.0360211	0.438069	4	4	FALSE	FALSE	Shroom3
ENSMUSG00000021670.14|Hmgcr	6758.15	-0.808859	0.385897	-2.09605	0.0360777	0.438325	4	4	FALSE	FALSE	Hmgcr
ENSMUSG00000040610.7|Tlx3	2.38406	-3.22423	1.53835	-2.0959	0.036091	0.438325	0	0	FALSE	FALSE	Tlx3
ENSMUSG00000037827.5|Gm5884	41.1344	0.959136	0.457705	2.09553	0.0361235	0.438423	4	3	FALSE	FALSE	Gm5884
ENSMUSG00000045176.3|Borcs6	1122.74	0.912234	0.435639	2.09401	0.0362588	0.439333	4	4	FALSE	FALSE	Borcs6
ENSMUSG00000019832.5|Rab32	143.808	0.811866	0.387826	2.09338	0.0363155	0.439333	4	4	FALSE	FALSE	Rab32
ENSMUSG00000055452.6|Gm7353	93.9088	0.816656	0.39013	2.09329	0.0363229	0.439333	4	4	FALSE	FALSE	Gm7353
ENSMUSG00000032186.15|Tmod2	5.28571	1.76521	0.843349	2.0931	0.0363401	0.439333	0	0	FALSE	FALSE	Tmod2
ENSMUSG00000020882.17|Cacnb1	187.12	0.787164	0.376095	2.09299	0.0363499	0.439333	4	4	FALSE	FALSE	Cacnb1
ENSMUSG00000061469.3|Gm12569	15.7962	1.7142	0.819067	2.09287	0.0363612	0.439333	3	0	FALSE	FALSE	Gm12569
ENSMUSG00000034430.16|Zxdc	1323.78	0.570965	0.272828	2.09277	0.0363701	0.439333	4	4	FALSE	FALSE	Zxdc
ENSMUSG00000097518.1|Gm26694	9.27943	2.17214	1.03826	2.0921	0.0364291	0.439492	1	0	FALSE	FALSE	Gm26694
ENSMUSG00000055301.8|Adh7	828.845	0.562331	0.268792	2.09207	0.0364323	0.439492	4	4	FALSE	FALSE	Adh7
ENSMUSG00000086716.1|Gm11629	3.06768	3.37015	1.61185	2.09086	0.0365408	0.440505	0	0	FALSE	FALSE	Gm11629
ENSMUSG00000049811.16|Fam161a	46.7847	1.10804	0.530061	2.0904	0.0365816	0.4407	4	4	FALSE	FALSE	Fam161a
ENSMUSG00000014470.4|Rnf166	1660.68	0.826423	0.395397	2.09011	0.0366078	0.44072	4	4	FALSE	FALSE	Rnf166
ENSMUSG00000028407.4|Smim27	73.2973	0.882216	0.422175	2.08969	0.0366454	0.440876	4	4	FALSE	FALSE	Smim27
ENSMUSG00000020836.15|Coro6	99.959	0.763481	0.365465	2.08907	0.0367019	0.441015	4	4	FALSE	FALSE	Coro6
ENSMUSG00000028986.12|Klhl7	1881.61	1.18428	0.566909	2.08902	0.0367062	0.441015	4	4	FALSE	FALSE	Klhl7
ENSMUSG00000038623.9|Tm6sf1	35.3148	-1.32611	0.635112	-2.08799	0.0367988	0.441833	2	3	FALSE	FALSE	Tm6sf1
ENSMUSG00000049687.5|Pheta2	10.5675	2.0811	0.996891	2.08759	0.0368349	0.44197	1	0	FALSE	FALSE	Pheta2
ENSMUSG00000021403.3|Serpinb9b	367.408	-1.32668	0.635694	-2.08699	0.0368895	0.44229	4	4	TRUE	FALSE	Serpinb9b
ENSMUSG00000007655.16|Cav1	30739.8	-0.790003	0.378584	-2.08673	0.0369124	0.44229	4	4	FALSE	FALSE	Cav1
ENSMUSG00000054115.11|Skp2	2536.72	-0.749607	0.359302	-2.08628	0.0369528	0.44229	4	4	FALSE	FALSE	Skp2
ENSMUSG00000002249.21|Tead3	1078.81	0.765414	0.36691	2.08611	0.0369688	0.44229	4	4	FALSE	FALSE	Tead3
ENSMUSG00000085829.1|Gm4285	62.2895	0.810705	0.388654	2.08593	0.036985	0.44229	4	4	FALSE	FALSE	Gm4285
ENSMUSG00000029003.11|Mad2l2	1333.42	0.990625	0.475082	2.08517	0.0370541	0.442744	4	4	FALSE	FALSE	Mad2l2
ENSMUSG00000015869.16|Prpsap1	4370.64	0.829065	0.397682	2.08475	0.0370923	0.442744	4	4	FALSE	FALSE	Prpsap1
ENSMUSG00000002679.14|Med6	1055.49	-0.780489	0.374399	-2.08464	0.0371016	0.442744	4	4	FALSE	FALSE	Med6
ENSMUSG00000023232.17|Serinc2	3.10249	2.43417	1.16779	2.08442	0.0371217	0.442744	0	0	FALSE	FALSE	Serinc2
ENSMUSG00000100632.1|9430060I03Rik	4.58002	2.28635	1.09736	2.0835	0.0372059	0.443453	0	0	FALSE	FALSE	9430060I03Rik
ENSMUSG00000109508.1|Gm44956	5.71321	-1.927	0.925232	-2.08272	0.0372772	0.444007	0	0	FALSE	FALSE	Gm44956
ENSMUSG00000085675.1|Gm12022	71.4347	-1.66099	0.797854	-2.08182	0.0373587	0.444341	2	4	FALSE	FALSE	Gm12022
ENSMUSG00000049299.14|Trappc1	2056.06	0.850047	0.408363	2.08159	0.0373795	0.444341	4	4	FALSE	FALSE	Trappc1
ENSMUSG00000041912.12|Tdrkh	17.9893	-1.15114	0.553013	-2.08157	0.0373815	0.444341	0	3	FALSE	FALSE	Tdrkh
ENSMUSG00000059776.7|Rpl13-ps6	6.70255	1.76421	0.847638	2.08132	0.0374044	0.444341	0	0	FALSE	FALSE	Rpl13-ps6
ENSMUSG00000108555.1|Gm18310	30.0055	1.3642	0.655982	2.07963	0.0375591	0.445883	3	1	FALSE	FALSE	Gm18310
ENSMUSG00000064284.12|Cdpf1	446.643	1.07972	0.519262	2.07933	0.037587	0.445915	4	4	FALSE	FALSE	Cdpf1
ENSMUSG00000003531.15|Dgcr6	1557.74	1.02255	0.491841	2.07903	0.0376145	0.445915	4	4	FALSE	FALSE	Dgcr6
ENSMUSG00000035845.17|Alg12	907.581	0.768952	0.369903	2.07879	0.0376363	0.445915	4	4	FALSE	FALSE	Alg12
ENSMUSG00000090336.5|Cfap97d2	1.22506	-3.79914	1.82826	-2.07801	0.0377089		0	0	FALSE	FALSE	Cfap97d2
ENSMUSG00000031007.2|Atp6ap2	3310.32	-1.04083	0.500993	-2.07753	0.0377527	0.446998	4	4	FALSE	FALSE	Atp6ap2
ENSMUSG00000074093.4|Svip	117.22	-1.07442	0.51724	-2.07722	0.0377816	0.447045	4	4	FALSE	FALSE	Svip
ENSMUSG00000020684.14|Rasl10b	12.9604	1.48998	0.717511	2.07659	0.0378392	0.44714	2	0	FALSE	FALSE	Rasl10b
ENSMUSG00000028910.12|Mecr	1352.96	1.05239	0.506808	2.0765	0.0378478	0.44714	4	4	FALSE	FALSE	Mecr
ENSMUSG00000028671.16|Gale	1686.66	1.19183	0.574011	2.07632	0.0378644	0.44714	4	4	FALSE	FALSE	Gale
ENSMUSG00000037890.13|Wdr19	1067.83	-0.739609	0.356361	-2.07545	0.0379449	0.447549	4	4	FALSE	FALSE	Wdr19
ENSMUSG00000032594.11|Ip6k1	5131.32	0.751839	0.362262	2.0754	0.037949	0.447549	4	4	FALSE	FALSE	Ip6k1
ENSMUSG00000028962.14|Slc4a2	4682.98	1.32215	0.63746	2.07409	0.0380709	0.447815	4	4	TRUE	TRUE	Slc4a2
ENSMUSG00000033722.9|BC034090	69.3426	1.41458	0.682081	2.07392	0.0380871	0.447815	3	3	FALSE	FALSE	BC034090
ENSMUSG00000033788.15|Dysf	1449.5	-0.984266	0.474598	-2.0739	0.038089	0.447815	4	4	FALSE	FALSE	Dysf
ENSMUSG00000027293.13|Ehd4	15198.1	-0.529366	0.255289	-2.07359	0.0381172	0.447815	4	4	FALSE	FALSE	Ehd4
ENSMUSG00000017400.10|Stac2	68.2395	1.61811	0.780363	2.07353	0.038123	0.447815	3	3	FALSE	FALSE	Stac2
ENSMUSG00000118068.1|AC122252.1	1.10411	-3.67517	1.77244	-2.07351	0.0381251		0	0	FALSE	FALSE	AC122252.1
ENSMUSG00000104925.1|Gm43061	4.29989	2.60638	1.25705	2.0734	0.0381347	0.447815	1	0	FALSE	FALSE	Gm43061
ENSMUSG00000118087.1|4833438C02Rik	292.274	0.78508	0.378666	2.07328	0.0381465	0.447815	4	4	FALSE	FALSE	4833438C02Rik
ENSMUSG00000102225.1|Gm37983	9.60886	2.5407	1.22571	2.07284	0.0381871	0.447999	1	0	FALSE	FALSE	Gm37983
ENSMUSG00000085558.7|4930412C18Rik	32.9457	0.909264	0.438789	2.07221	0.0382459	0.448395	4	3	FALSE	FALSE	4930412C18Rik
ENSMUSG00000074034.1|Gm5921	12.3973	1.6974	0.819571	2.07108	0.0383514	0.449278	1	0	FALSE	FALSE	Gm5921
ENSMUSG00000084060.3|Gm16412	1.38819	3.80888	1.83914	2.07101	0.0383578		0	0	FALSE	FALSE	Gm16412
ENSMUSG00000033096.7|Apmap	1692.7	-0.757106	0.365599	-2.07087	0.0383714	0.449278	4	4	FALSE	FALSE	Apmap
ENSMUSG00000050708.16|Ftl1	107840	1.06292	0.513437	2.0702	0.0384339	0.449443	4	4	FALSE	FALSE	Ftl1
ENSMUSG00000029561.17|Oasl2	31.7182	-1.43028	0.690917	-2.07012	0.0384408	0.449443	1	4	FALSE	FALSE	Oasl2
ENSMUSG00000027472.14|Pdrg1	2015.23	0.678729	0.327907	2.06988	0.0384632	0.449443	4	4	FALSE	FALSE	Pdrg1
ENSMUSG00000025544.13|Tm9sf2	6514.03	-0.747595	0.361219	-2.06964	0.0384857	0.449443	4	4	FALSE	FALSE	Tm9sf2
ENSMUSG00000030781.13|Slc5a2	1.85747	3.41789	1.65252	2.06829	0.0386128		0	0	FALSE	FALSE	Slc5a2
ENSMUSG00000022551.8|Cyc1	8418.56	1.07455	0.519639	2.06787	0.0386524	0.450739	4	4	FALSE	FALSE	Cyc1
ENSMUSG00000015599.9|Ttbk1	3.50666	3.00178	1.45169	2.06778	0.0386607	0.450739	0	0	FALSE	FALSE	Ttbk1
ENSMUSG00000045639.14|Zfp629	1020.17	0.485684	0.234933	2.06733	0.0387031	0.450739	4	4	FALSE	FALSE	Zfp629
ENSMUSG00000039989.7|Cbx4	2433.96	0.54453	0.263402	2.0673	0.0387059	0.450739	4	4	FALSE	FALSE	Cbx4
ENSMUSG00000006057.15|Atp5g1	4821.74	1.11309	0.538491	2.06706	0.0387286	0.450739	4	4	FALSE	FALSE	Atp5g1
ENSMUSG00000026177.11|Slc11a1	27.3667	1.7634	0.853253	2.06668	0.0387642	0.450739	3	1	FALSE	FALSE	Slc11a1
ENSMUSG00000116656.1|Gm49708	9.94994	1.61798	0.782923	2.06659	0.0387727	0.450739	2	0	FALSE	FALSE	Gm49708
ENSMUSG00000044134.9|Pheta1	466.321	1.103	0.533906	2.06591	0.0388368	0.450895	4	4	FALSE	FALSE	Pheta1
ENSMUSG00000044080.9|S100a1	1956.27	1.06308	0.514598	2.06585	0.0388424	0.450895	4	4	FALSE	FALSE	S100a1
ENSMUSG00000071552.5|Tigit	605.196	-1.11172	0.538277	-2.06534	0.0388911	0.450895	4	4	FALSE	FALSE	Tigit
ENSMUSG00000051811.14|Cox6b2	3.97443	3.08936	1.49608	2.06496	0.0389267	0.450895	1	0	FALSE	FALSE	Cox6b2
ENSMUSG00000071644.10|Eef1g	77987.5	0.889492	0.430768	2.0649	0.0389327	0.450895	4	4	FALSE	FALSE	Eef1g
ENSMUSG00000050390.12|C77080	4405.01	-0.786502	0.380982	-2.06441	0.0389789	0.450895	4	4	FALSE	FALSE	C77080
ENSMUSG00000027777.15|Schip1	8.12362	1.43464	0.694963	2.06434	0.0389858	0.450895	0	0	FALSE	FALSE	Schip1
ENSMUSG00000049230.8|Gm9833	263.335	-0.988893	0.479086	-2.06412	0.0390061	0.450895	4	4	FALSE	FALSE	Gm9833
ENSMUSG00000069895.4|Atxn1l	4608.85	-0.638187	0.309191	-2.06405	0.0390125	0.450895	4	4	FALSE	FALSE	Atxn1l
ENSMUSG00000020496.9|Rnf187	10490.4	0.868343	0.42084	2.06336	0.0390787	0.451139	4	4	FALSE	FALSE	Rnf187
ENSMUSG00000042842.11|Serpinb6b	64.916	-0.934576	0.452983	-2.06316	0.0390973	0.451139	4	4	FALSE	FALSE	Serpinb6b
ENSMUSG00000035561.5|Aldh1b1	2.61885	3.16296	1.53327	2.06289	0.0391232	0.451139	0	0	FALSE	FALSE	Aldh1b1
ENSMUSG00000070883.3|Ccdc173	97.252	-1.18946	0.576634	-2.06277	0.0391343	0.451139	3	4	FALSE	FALSE	Ccdc173
ENSMUSG00000097514.1|Gm17619	2.05042	3.59962	1.74577	2.06191	0.0392167	0.451799	0	0	FALSE	FALSE	Gm17619
ENSMUSG00000031148.14|Gpkow	1245.04	-0.502106	0.243774	-2.05972	0.0394249	0.45367	4	4	FALSE	FALSE	Gpkow
ENSMUSG00000096755.2|Ftl1-ps2	7.20619	1.91945	0.932158	2.05915	0.0394799	0.45367	1	0	FALSE	FALSE	Ftl1-ps2
ENSMUSG00000002289.16|Angptl4	191.184	3.0436	1.4782	2.059	0.0394942	0.45367	3	3	FALSE	FALSE	Angptl4
ENSMUSG00000001942.8|Siae	1722.86	-0.490189	0.238085	-2.05888	0.0395054	0.45367	4	4	FALSE	FALSE	Siae
ENSMUSG00000031988.10|Vps26b	3370.15	0.604562	0.293642	2.05884	0.0395096	0.45367	4	4	FALSE	FALSE	Vps26b
ENSMUSG00000027204.13|Fbn1	7339.86	-1.07542	0.522439	-2.05846	0.0395461	0.45367	4	4	FALSE	FALSE	Fbn1
ENSMUSG00000075705.12|Msrb1	1469.22	0.903571	0.438978	2.05835	0.0395563	0.45367	4	4	FALSE	FALSE	Msrb1
ENSMUSG00000111065.1|Gm47676	1.68954	4.18723	2.03442	2.0582	0.0395713		0	0	FALSE	FALSE	Gm47676
ENSMUSG00000073795.11|6430531B16Rik	20.5905	-1.49147	0.724911	-2.05745	0.0396431	0.454374	1	3	FALSE	FALSE	6430531B16Rik
ENSMUSG00000093044.1|Snord8	4.83287	1.85684	0.902695	2.05699	0.0396869	0.454586	0	0	FALSE	FALSE	Snord8
ENSMUSG00000054453.11|Sytl5	2.38637	-2.75314	1.33868	-2.05661	0.0397237	0.454717	0	0	FALSE	FALSE	Sytl5
ENSMUSG00000042050.8|Wdr60	4998.83	-0.91884	0.446983	-2.05565	0.0398162	0.455485	4	4	FALSE	FALSE	Wdr60
ENSMUSG00000028621.17|Cyb5rl	204.672	1.57131	0.764819	2.05448	0.0399289	0.456483	4	4	TRUE	TRUE	Cyb5rl
ENSMUSG00000012705.16|Retn	3.68334	2.71803	1.32321	2.05412	0.0399643	0.456596	0	0	FALSE	FALSE	Retn
ENSMUSG00000026792.16|Lrsam1	1459.87	0.762676	0.371364	2.05371	0.0400036	0.456754	4	4	FALSE	FALSE	Lrsam1
ENSMUSG00000029066.12|Mrpl20	2325.85	1.22875	0.598559	2.05284	0.0400877	0.457424	4	4	TRUE	TRUE	Mrpl20
ENSMUSG00000038295.14|Atg9b	1639.27	1.75456	0.855035	2.05203	0.040167	0.457977	4	4	TRUE	TRUE	Atg9b
ENSMUSG00000084817.3|Gm5526	28.6662	0.8894	0.433469	2.05182	0.0401873	0.457977	4	2	FALSE	FALSE	Gm5526
ENSMUSG00000066456.14|Hmgn3	1845.21	0.748549	0.364945	2.05113	0.0402543	0.458449	4	4	FALSE	FALSE	Hmgn3
ENSMUSG00000027463.14|Slc52a3	6.02386	1.70256	0.830297	2.05054	0.0403116	0.45881	0	0	FALSE	FALSE	Slc52a3
ENSMUSG00000019080.8|Mfsd3	392.858	1.2258	0.598262	2.04893	0.0404688	0.46002	4	4	TRUE	TRUE	Mfsd3
ENSMUSG00000024033.10|Rsph1	14.5518	-1.3723	0.669767	-2.04893	0.0404693	0.46002	0	2	FALSE	FALSE	Rsph1
ENSMUSG00000024845.17|Tmem134	3858.91	0.896815	0.437863	2.04816	0.0405441	0.460579	4	4	FALSE	FALSE	Tmem134
ENSMUSG00000022887.9|Masp1	10492.7	-0.814442	0.397772	-2.04751	0.0406079	0.461011	4	4	FALSE	FALSE	Masp1
ENSMUSG00000023885.9|Thbs2	48496.5	-0.745681	0.364278	-2.04701	0.0406571	0.461278	4	4	FALSE	FALSE	Thbs2
ENSMUSG00000026922.13|Agpat2	2111.83	1.31139	0.641257	2.04502	0.0408525	0.46301	4	4	TRUE	TRUE	Agpat2
ENSMUSG00000044576.6|Garem2	8.89859	1.85117	0.905249	2.04493	0.0408614	0.46301	2	0	FALSE	FALSE	Garem2
ENSMUSG00000071042.12|Rasgrp3	82.2926	1.25174	0.612271	2.04443	0.0409116	0.463285	4	3	FALSE	FALSE	Rasgrp3
ENSMUSG00000087088.2|Gm16638	17.6045	-1.12545	0.550645	-2.04388	0.040965	0.463432	0	3	FALSE	FALSE	Gm16638
ENSMUSG00000058831.13|Opn1sw	8.4483	1.50773	0.737717	2.04377	0.0409762	0.463432	0	0	FALSE	FALSE	Opn1sw
ENSMUSG00000086021.1|Gm15767	33.6563	-1.48148	0.725089	-2.04317	0.0410361	0.463795	1	4	FALSE	FALSE	Gm15767
ENSMUSG00000043801.7|Oaz1-ps	92.3292	1.13939	0.557726	2.04292	0.04106	0.463795	4	4	FALSE	FALSE	Oaz1-ps
ENSMUSG00000029814.10|Igf2bp3	1356.25	-0.786881	0.385262	-2.04246	0.0411062	0.464023	4	4	FALSE	FALSE	Igf2bp3
ENSMUSG00000014503.15|Pkd2l2	2.80135	2.25525	1.10436	2.04214	0.0411379	0.46409	0	0	FALSE	FALSE	Pkd2l2
ENSMUSG00000046808.17|Atp10d	74.9841	1.22799	0.601441	2.04174	0.0411773	0.464161	3	4	FALSE	TRUE	Atp10d
ENSMUSG00000025503.5|Taldo1	12274.2	0.863539	0.422982	2.04155	0.041196	0.464161	4	4	FALSE	FALSE	Taldo1
ENSMUSG00000042367.12|Gjb3	16.6687	2.28455	1.11919	2.04126	0.0412248	0.464194	2	0	FALSE	FALSE	Gjb3
ENSMUSG00000027386.9|Fbln7	9.09447	2.62089	1.28412	2.04099	0.0412514	0.464201	2	0	FALSE	FALSE	Fbln7
ENSMUSG00000057060.8|Slc35f3	51.7066	-1.11054	0.544381	-2.04001	0.0413492	0.46501	3	4	FALSE	FALSE	Slc35f3
ENSMUSG00000041488.16|Stx3	568.185	0.998727	0.48969	2.03951	0.0413992	0.465281	4	4	FALSE	FALSE	Stx3
ENSMUSG00000040855.15|Reps2	13.2311	-1.61248	0.79195	-2.03609	0.0417418	0.468717	0	1	FALSE	FALSE	Reps2
ENSMUSG00000030474.9|Siglece	5.10411	2.11791	1.04027	2.03593	0.0417573	0.468717	0	0	FALSE	FALSE	Siglece
ENSMUSG00000020473.13|Aebp1	15202.1	0.640019	0.314543	2.03476	0.0418752	0.469746	4	4	FALSE	FALSE	Aebp1
ENSMUSG00000032523.11|Hhatl	1.68837	3.26294	1.60384	2.03446	0.0419054		0	0	FALSE	FALSE	Hhatl
ENSMUSG00000011832.15|Evi5l	686.46	0.703361	0.34596	2.03307	0.0420452	0.471359	4	4	FALSE	FALSE	Evi5l
ENSMUSG00000003420.8|Fcgrt	2526.74	1.15637	0.568913	2.0326	0.0420928	0.471597	4	4	FALSE	FALSE	Fcgrt
ENSMUSG00000079627.2|Rhox2h	3107.04	0.572942	0.282062	2.03126	0.0422281	0.472818	4	4	FALSE	FALSE	Rhox2h
ENSMUSG00000039542.16|Ncam1	472.266	-0.686051	0.337941	-2.03009	0.0423473	0.473794	4	4	FALSE	FALSE	Ncam1
ENSMUSG00000031099.16|Smarca1	42.3965	1.50979	0.743799	2.02984	0.0423732	0.473794	2	2	FALSE	FALSE	Smarca1
ENSMUSG00000031458.8|Coprs	363.227	0.717802	0.35367	2.02958	0.0423989	0.473794	4	4	FALSE	FALSE	Coprs
ENSMUSG00000037979.13|Ccdc92	186.463	1.29281	0.637102	2.0292	0.0424374	0.473794	4	4	TRUE	TRUE	Ccdc92
ENSMUSG00000036908.17|Unc93b1	1140.07	0.94551	0.465974	2.02911	0.0424474	0.473794	4	4	FALSE	FALSE	Unc93b1
ENSMUSG00000103308.5|Gm37800	84.0005	-0.995747	0.490891	-2.02845	0.0425143	0.474245	4	4	FALSE	FALSE	Gm37800
ENSMUSG00000035441.14|Myo1d	296.722	1.02173	0.503816	2.02798	0.0425618	0.47448	4	4	FALSE	FALSE	Myo1d
ENSMUSG00000035279.8|Ssc5d	419.343	1.16625	0.575567	2.02625	0.0427387	0.476156	4	4	FALSE	FALSE	Ssc5d
ENSMUSG00000027834.15|Serpini1	23.3789	1.45267	0.717087	2.0258	0.0427856	0.476382	3	0	FALSE	FALSE	Serpini1
ENSMUSG00000023286.16|Ube2j2	2700.92	0.639937	0.315966	2.02533	0.0428332	0.476615	4	4	FALSE	FALSE	Ube2j2
ENSMUSG00000006356.10|Crip2	998.269	1.25467	0.619605	2.02496	0.0428716	0.476747	4	4	TRUE	TRUE	Crip2
ENSMUSG00000063696.7|Gm8730	233.034	0.957709	0.473277	2.02357	0.0430143	0.477328	4	4	FALSE	FALSE	Gm8730
ENSMUSG00000004127.12|Trmt10a	867.141	-0.734718	0.363106	-2.02343	0.0430291	0.477328	4	4	FALSE	FALSE	Trmt10a
ENSMUSG00000042567.20|Nek10	7.22752	1.55393	0.76803	2.02327	0.0430452	0.477328	1	0	FALSE	FALSE	Nek10
ENSMUSG00000042726.14|Trafd1	1580.83	0.627749	0.310296	2.02306	0.0430667	0.477328	4	4	FALSE	FALSE	Trafd1
ENSMUSG00000035984.14|Nme5	14.6689	-1.13034	0.558769	-2.0229	0.0430833	0.477328	0	2	FALSE	FALSE	Nme5
ENSMUSG00000068747.14|Sort1	1394.99	1.09069	0.539174	2.0229	0.0430836	0.477328	4	4	FALSE	FALSE	Sort1
ENSMUSG00000053004.9|Hrh1	110.426	-0.727429	0.359676	-2.02245	0.0431295	0.477415	4	4	FALSE	FALSE	Hrh1
ENSMUSG00000024399.5|Ltb	22.6479	1.42728	0.705814	2.02218	0.0431581	0.477415	2	0	FALSE	FALSE	Ltb
ENSMUSG00000033720.12|Sfxn5	622.048	-0.714918	0.353561	-2.02205	0.0431714	0.477415	4	4	FALSE	FALSE	Sfxn5
ENSMUSG00000028107.14|Tars2	2264.7	0.825943	0.408566	2.02157	0.0432212	0.477672	4	4	FALSE	FALSE	Tars2
ENSMUSG00000027087.11|Itgav	10684.7	-0.879542	0.435213	-2.02095	0.043285	0.477807	4	4	FALSE	FALSE	Itgav
ENSMUSG00000024535.16|Snx24	1687.96	-0.838804	0.415058	-2.02093	0.0432867	0.477807	4	4	FALSE	FALSE	Snx24
ENSMUSG00000022671.13|Mzt2	883.814	0.949432	0.469997	2.02008	0.0433748	0.478484	4	4	FALSE	FALSE	Mzt2
ENSMUSG00000030598.15|Fbxo17	566.377	0.752265	0.372918	2.01724	0.0436702	0.481446	4	4	FALSE	FALSE	Fbxo17
ENSMUSG00000041362.17|Shtn1	11.6171	1.91049	0.948845	2.01349	0.044063	0.485436	2	0	FALSE	FALSE	Shtn1
ENSMUSG00000031489.15|Adrb3	4.15433	3.16805	1.57369	2.01314	0.0441002	0.485436	0	0	FALSE	FALSE	Adrb3
ENSMUSG00000053158.10|Fes	429.653	1.08817	0.54057	2.01301	0.0441133	0.485436	4	4	FALSE	FALSE	Fes
ENSMUSG00000005045.16|Chd5	633.433	-0.612332	0.304241	-2.01265	0.0441509	0.485552	4	4	FALSE	FALSE	Chd5
ENSMUSG00000101662.1|Gm28499	4.38537	1.99777	0.993278	2.01129	0.0442945	0.486832	0	0	FALSE	FALSE	Gm28499
ENSMUSG00000002580.7|Mien1	1198.63	0.830753	0.413111	2.01097	0.0443288	0.48691	4	4	FALSE	FALSE	Mien1
ENSMUSG00000085272.7|Sbk3	20.6045	1.6146	0.803113	2.01042	0.0443866	0.487247	2	1	FALSE	FALSE	Sbk3
ENSMUSG00000022013.4|Dnajc15	1444.94	-0.61132	0.304214	-2.0095	0.0444836	0.488013	4	4	FALSE	FALSE	Dnajc15
ENSMUSG00000002741.9|Ykt6	4194.68	0.581974	0.289654	2.0092	0.0445157	0.488066	4	4	FALSE	FALSE	Ykt6
ENSMUSG00000025956.10|Mettl21a	1118.59	0.434309	0.216257	2.0083	0.0446119	0.488822	4	4	FALSE	FALSE	Mettl21a
ENSMUSG00000007038.5|Neu1	1194.92	0.805186	0.400999	2.00795	0.0446487	0.488901	4	4	FALSE	FALSE	Neu1
ENSMUSG00000048232.12|Fbxo10	1282.05	0.894391	0.445509	2.00757	0.0446888	0.488901	4	4	FALSE	FALSE	Fbxo10
ENSMUSG00000036139.6|Hoxc9	1.64268	4.06615	2.02553	2.00745	0.0447021		0	0	FALSE	FALSE	Hoxc9
ENSMUSG00000031167.16|Rbm3	9324.73	-0.881302	0.439026	-2.0074	0.0447067	0.488901	4	4	FALSE	FALSE	Rbm3
ENSMUSG00000071636.8|Rimbp3	1.52166	3.97427	1.98016	2.00705	0.0447447		0	0	FALSE	FALSE	Rimbp3
ENSMUSG00000051413.17|Plagl2	2530.44	-0.68771	0.342658	-2.00699	0.0447511	0.488901	4	4	FALSE	FALSE	Plagl2
ENSMUSG00000085183.1|Wincr1	331.185	-1.16248	0.579227	-2.00695	0.0447554	0.488901	4	4	FALSE	FALSE	Wincr1
ENSMUSG00000030878.11|Cdr2	1674.07	0.850794	0.424185	2.00571	0.0448869	0.490038	4	4	FALSE	FALSE	Cdr2
ENSMUSG00000083087.1|Gm11249	34.7796	1.2833	0.640003	2.00514	0.0449477	0.490404	4	2	FALSE	FALSE	Gm11249
ENSMUSG00000018209.15|Stk4	3896.97	-0.753686	0.375982	-2.00458	0.0450079	0.490761	4	4	FALSE	FALSE	Stk4
ENSMUSG00000026188.11|Tmem169	38.1173	1.02484	0.511315	2.00432	0.0450358	0.490767	4	2	FALSE	FALSE	Tmem169
ENSMUSG00000033610.16|Pank1	204.946	-0.938232	0.468281	-2.00357	0.0451165	0.491347	4	4	FALSE	FALSE	Pank1
ENSMUSG00000027381.16|Bcl2l11	3863.08	-0.843045	0.420826	-2.00331	0.0451441	0.49135	4	4	FALSE	FALSE	Bcl2l11
ENSMUSG00000078789.9|Dph1	810.749	0.81661	0.407745	2.00275	0.0452045	0.491708	4	4	FALSE	FALSE	Dph1
ENSMUSG00000079605.5|Zbtb9	1.39536	-3.17738	1.58784	-2.00107	0.0453846		0	0	FALSE	FALSE	Zbtb9
ENSMUSG00000033386.10|Frrs1	2629.62	-0.878952	0.439255	-2.00101	0.0453917	0.493446	4	4	FALSE	FALSE	Frrs1
ENSMUSG00000074580.11|4931440P22Rik	51.8228	0.882656	0.441418	1.99959	0.0455444	0.494805	4	4	FALSE	FALSE	4931440P22Rik
ENSMUSG00000028850.2|Gpatch3	284.652	1.19441	0.597658	1.99849	0.045664	0.495599	4	4	FALSE	FALSE	Gpatch3
ENSMUSG00000028551.14|Cdkn2c	1370.41	0.703945	0.352253	1.99841	0.0456727	0.495599	4	4	FALSE	FALSE	Cdkn2c
ENSMUSG00000022075.7|Rhobtb2	1502.31	0.669671	0.335205	1.99779	0.0457391	0.495749	4	4	FALSE	FALSE	Rhobtb2
ENSMUSG00000028480.14|Glipr2	1326.63	0.928272	0.464655	1.99777	0.0457419	0.495749	4	4	FALSE	FALSE	Glipr2
ENSMUSG00000044442.11|N6amt1	767.295	-0.499139	0.249895	-1.9974	0.045782	0.495884	4	4	FALSE	FALSE	N6amt1
ENSMUSG00000106981.1|Gm45495	71.8724	-0.825835	0.413564	-1.99687	0.0458389	0.496201	4	4	FALSE	FALSE	Gm45495
ENSMUSG00000034194.17|R3hcc1	1106.26	1.01769	0.509898	1.99587	0.0459484	0.496633	4	4	FALSE	FALSE	R3hcc1
ENSMUSG00000032850.16|Rnft2	159.672	0.642263	0.321804	1.99582	0.0459536	0.496633	4	4	FALSE	FALSE	Rnft2
ENSMUSG00000097013.1|Gm26710	12.2527	1.25201	0.627341	1.99574	0.0459619	0.496633	2	0	FALSE	FALSE	Gm26710
ENSMUSG00000022102.13|Dok2	16.9004	1.16334	0.583714	1.99299	0.0462623	0.499428	2	0	FALSE	FALSE	Dok2
ENSMUSG00000069456.4|Rdh16	4.34531	3.28704	1.64944	1.99282	0.0462809	0.499428	0	0	FALSE	FALSE	Rdh16
ENSMUSG00000054580.14|Pla2r1	3.93363	2.32501	1.16682	1.99261	0.0463042	0.499428	0	0	FALSE	FALSE	Pla2r1
ENSMUSG00000031654.16|Cbln1	1.20069	3.6672	1.84051	1.99249	0.0463175		0	0	FALSE	FALSE	Cbln1
ENSMUSG00000029851.5|Tcaf2	76.8	-0.949175	0.476443	-1.99221	0.046348	0.499599	4	4	FALSE	FALSE	Tcaf2
ENSMUSG00000051444.9|Bbs12	652.676	-0.942506	0.473261	-1.99151	0.0464246	0.499864	4	4	FALSE	FALSE	Bbs12
ENSMUSG00000020843.15|Timm22	1443.67	0.973764	0.489004	1.99132	0.0464456	0.499864	4	4	FALSE	FALSE	Timm22
ENSMUSG00000055371.17|Stam2	2676.31	-0.540261	0.271373	-1.99084	0.0464984	0.499864	4	4	FALSE	FALSE	Stam2
ENSMUSG00000020900.15|Myh10	2814.46	0.948781	0.476644	1.99054	0.046531	0.499864	4	4	FALSE	FALSE	Myh10
ENSMUSG00000040883.17|Tmem205	1498.26	1.06157	0.533325	1.99047	0.0465386	0.499864	4	4	FALSE	FALSE	Tmem205
ENSMUSG00000020736.12|Nt5c	2299.04	0.934888	0.469684	1.99046	0.0465398	0.499864	4	4	FALSE	FALSE	Nt5c
ENSMUSG00000022362.13|Gm29394	3.91314	2.27512	1.14337	1.98983	0.0466097	0.500315	0	0	FALSE	FALSE	Gm29394
ENSMUSG00000019851.8|Perp	8.46399	-1.74557	0.878092	-1.98792	0.046821	0.502282	0	0	FALSE	FALSE	Perp
ENSMUSG00000105987.4|AI506816	18958.5	0.799833	0.402409	1.98761	0.0468548	0.502344	4	4	FALSE	FALSE	AI506816
ENSMUSG00000057219.11|Armc7	424.194	0.799886	0.402501	1.98729	0.0468901	0.502422	4	4	FALSE	FALSE	Armc7
ENSMUSG00000105879.1|Gm6204	43.9519	1.35161	0.680329	1.98671	0.046955	0.502817	3	3	FALSE	FALSE	Gm6204
ENSMUSG00000075289.5|Carns1	43.1863	1.18391	0.596024	1.98635	0.0469942	0.502894	4	2	FALSE	FALSE	Carns1
ENSMUSG00000022436.16|Sh3bp1	981.935	0.694866	0.349884	1.98599	0.0470344	0.502894	4	4	FALSE	FALSE	Sh3bp1
ENSMUSG00000086937.1|Gm15063	5.65463	-1.56024	0.785667	-1.98588	0.0470463	0.502894	0	0	FALSE	FALSE	Gm15063
ENSMUSG00000069835.10|Sat2	290.698	0.71792	0.361599	1.9854	0.0470996	0.503163	4	4	FALSE	FALSE	Sat2
ENSMUSG00000031570.17|Plpp5	947.499	0.492064	0.247983	1.98426	0.0472266	0.503739	4	4	FALSE	FALSE	Plpp5
ENSMUSG00000034880.7|Mrpl34	1294.02	0.912957	0.460157	1.98401	0.0472545	0.503739	4	4	FALSE	FALSE	Mrpl34
ENSMUSG00000069631.14|Strada	1371.51	0.797284	0.401856	1.984	0.0472553	0.503739	4	4	FALSE	FALSE	Strada
ENSMUSG00000105954.1|Gm42793	125.922	-1.33605	0.673441	-1.98391	0.0472659	0.503739	2	4	FALSE	FALSE	Gm42793
ENSMUSG00000051984.13|Sec31b	116.334	1.05326	0.531089	1.98321	0.0473438	0.504035	4	4	FALSE	FALSE	Sec31b
ENSMUSG00000002771.12|Grin2d	61.7704	1.15366	0.581805	1.9829	0.0473785	0.504035	4	3	FALSE	FALSE	Grin2d
ENSMUSG00000078348.4|Sf3b5	2884.26	1.0125	0.510625	1.98286	0.047383	0.504035	4	4	FALSE	FALSE	Sf3b5
ENSMUSG00000027339.15|Rassf2	80.0067	-0.96171	0.485062	-1.98265	0.0474062	0.504035	4	4	FALSE	FALSE	Rassf2
ENSMUSG00000115491.1|Siah1-ps2	1.11687	-3.65711	1.84458	-1.98263	0.0474089		0	0	FALSE	FALSE	Siah1-ps2
ENSMUSG00000115044.1|Gm48978	1.08147	3.50095	1.76621	1.98218	0.0474595		0	0	FALSE	FALSE	Gm48978
ENSMUSG00000052316.9|Lrrc15	48.3527	1.82029	0.918558	1.98169	0.0475144	0.504137	2	2	FALSE	FALSE	Lrrc15
ENSMUSG00000030824.17|Nucb1	14218.4	0.714897	0.360771	1.98158	0.0475264	0.504137	4	4	FALSE	FALSE	Nucb1
ENSMUSG00000021097.15|Clmn	6.00191	1.64115	0.828253	1.98146	0.0475396	0.504137	0	0	FALSE	FALSE	Clmn
ENSMUSG00000043015.15|Nemp2	603.733	-0.504093	0.254431	-1.98126	0.0475623	0.504137	4	4	FALSE	FALSE	Nemp2
ENSMUSG00000118107.1|AC122252.2	16.102	1.93192	0.975239	1.98097	0.0475942	0.504137	2	0	FALSE	FALSE	AC122252.2
ENSMUSG00000032565.9|Nudt16	527.701	0.598197	0.301984	1.98089	0.0476034	0.504137	4	4	FALSE	FALSE	Nudt16
ENSMUSG00000041889.7|Shisa4	808.658	0.825086	0.416578	1.98063	0.0476332	0.504137	4	4	FALSE	FALSE	Shisa4
ENSMUSG00000069171.14|Nr2f1	1222.72	0.711185	0.359084	1.98055	0.0476414	0.504137	4	4	FALSE	FALSE	Nr2f1
ENSMUSG00000068923.14|Syt11	111.899	0.923677	0.466431	1.98031	0.0476688	0.504137	4	4	FALSE	FALSE	Syt11
ENSMUSG00000058626.16|Capn11	158.62	0.587763	0.296925	1.9795	0.0477599	0.504801	4	4	FALSE	FALSE	Capn11
ENSMUSG00000092512.2|Gm4152	1.5433	3.19153	1.61268	1.97902	0.0478141		0	0	FALSE	FALSE	Gm4152
ENSMUSG00000036944.6|Tmem71	81.6481	-0.872753	0.441116	-1.97851	0.0478709	0.505677	4	4	FALSE	FALSE	Tmem71
ENSMUSG00000022894.6|Adamts5	5.94259	2.09393	1.05884	1.97758	0.047976	0.506238	0	0	FALSE	FALSE	Adamts5
ENSMUSG00000107035.1|Ybx1-ps2	30.2653	0.786827	0.397881	1.97754	0.0479805	0.506238	4	2	FALSE	FALSE	Ybx1-ps2
ENSMUSG00000044903.15|Psg22	1.31126	-3.92438	1.98456	-1.97746	0.0479902		0	0	FALSE	FALSE	Psg22
ENSMUSG00000037280.12|Galnt6	2.20281	2.88017	1.45693	1.97688	0.0480552	0.506728	0	0	FALSE	FALSE	Galnt6
ENSMUSG00000034685.4|Fam171a2	967.192	0.881486	0.446193	1.97557	0.0482031	0.507544	4	4	FALSE	FALSE	Fam171a2
ENSMUSG00000026576.12|Atp1b1	771.581	-1.10578	0.559749	-1.97549	0.048213	0.507544	4	4	FALSE	FALSE	Atp1b1
ENSMUSG00000026222.16|Sp100	157.361	0.736005	0.372577	1.97545	0.0482175	0.507544	4	4	FALSE	FALSE	Sp100
ENSMUSG00000115148.1|Gm49125	32.8053	1.52661	0.773033	1.97483	0.0482879	0.507986	2	1	FALSE	FALSE	Gm49125
ENSMUSG00000104383.1|Gm37553	5.89992	2.01371	1.02005	1.97413	0.0483666	0.508091	1	0	FALSE	FALSE	Gm37553
ENSMUSG00000038010.9|Ccdc138	158.18	-0.808551	0.409642	-1.9738	0.0484043	0.508091	4	4	FALSE	FALSE	Ccdc138
ENSMUSG00000039376.13|Synpo2l	6.6266	1.60235	0.81182	1.97377	0.0484074	0.508091	0	0	FALSE	FALSE	Synpo2l
ENSMUSG00000025170.13|Rab40b	3.37258	2.17954	1.10427	1.97374	0.0484113	0.508091	0	0	FALSE	FALSE	Rab40b
ENSMUSG00000096975.1|Gm16386	15.0906	1.20311	0.609794	1.97298	0.0484983	0.508459	2	0	FALSE	FALSE	Gm16386
ENSMUSG00000047238.4|Mageh1	64.3383	-1.03554	0.524918	-1.97276	0.0485225	0.508459	3	4	FALSE	FALSE	Mageh1
ENSMUSG00000034614.14|Pik3ip1	248.566	0.93282	0.472904	1.97253	0.0485487	0.508459	4	4	FALSE	FALSE	Pik3ip1
ENSMUSG00000026090.16|2010300C02Rik	37.7183	1.12731	0.571564	1.97232	0.0485728	0.508459	3	3	FALSE	FALSE	2010300C02Rik
ENSMUSG00000028464.16|Tpm2	4550.53	0.726026	0.368132	1.97219	0.0485881	0.508459	4	4	FALSE	FALSE	Tpm2
ENSMUSG00000059149.17|Mfsd4a	7.55836	-2.0521	1.0407	-1.97185	0.0486272	0.508571	0	1	FALSE	FALSE	Mfsd4a
ENSMUSG00000019917.10|Sept10	1687.88	-0.860398	0.436519	-1.97104	0.0487189	0.508987	4	4	FALSE	FALSE	Sept10
ENSMUSG00000025429.9|Pstpip2	177.191	1.56066	0.791812	1.971	0.0487237	0.508987	4	4	TRUE	TRUE	Pstpip2
ENSMUSG00000104965.1|Gm43437	19.3509	-1.37491	0.697754	-1.97048	0.0487839	0.509318	1	3	FALSE	FALSE	Gm43437
ENSMUSG00000079557.11|March2	1426.93	0.848809	0.430901	1.96985	0.0488558	0.509773	4	4	FALSE	FALSE	March2
ENSMUSG00000118383.1|AC132253.9	26.36	1.36959	0.695936	1.96798	0.0490702	0.510913	3	0	FALSE	FALSE	AC132253.9
ENSMUSG00000014786.8|Slc9a5	2927.87	0.595392	0.3026	1.96758	0.0491159	0.510913	4	4	FALSE	FALSE	Slc9a5
ENSMUSG00000058173.12|Smco4	171.151	0.873702	0.444072	1.96748	0.0491283	0.510913	4	4	FALSE	FALSE	Smco4
ENSMUSG00000000127.15|Fer	2300.51	-0.767967	0.390381	-1.96722	0.0491573	0.510913	4	4	FALSE	FALSE	Fer
ENSMUSG00000033327.17|Tnxb	1310.69	-0.953788	0.484843	-1.96721	0.0491591	0.510913	4	4	FALSE	FALSE	Tnxb
ENSMUSG00000074480.4|Mex3a	2587.68	-0.732135	0.372211	-1.96699	0.0491848	0.510913	4	4	FALSE	FALSE	Mex3a
ENSMUSG00000032067.6|Pts	1291.66	-0.556051	0.2827	-1.96693	0.0491911	0.510913	4	4	FALSE	FALSE	Pts
ENSMUSG00000107842.1|Gm44089	47.337	-1.19913	0.609652	-1.96691	0.0491931	0.510913	3	4	FALSE	FALSE	Gm44089
ENSMUSG00000112848.1|Gm32023	12.4743	1.65953	0.843916	1.96647	0.0492448	0.511153	2	0	FALSE	FALSE	Gm32023
ENSMUSG00000019368.13|Sec14l4	1.97228	2.76353	1.40542	1.96633	0.0492602		0	0	FALSE	FALSE	Sec14l4
ENSMUSG00000111100.1|Gm47535	5.15993	2.48884	1.26592	1.96604	0.0492943	0.511371	1	0	FALSE	FALSE	Gm47535
ENSMUSG00000041187.16|Prkd2	1205.7	0.764063	0.388803	1.96517	0.0493948	0.512118	4	4	FALSE	FALSE	Prkd2
ENSMUSG00000075027.10|4631405J19Rik	1.48694	-3.19868	1.62823	-1.96452	0.0494697		0	0	FALSE	FALSE	4631405J19Rik
ENSMUSG00000106461.1|Gm20755	2.36786	-3.08537	1.57098	-1.96398	0.0495326	0.513071	0	0	FALSE	FALSE	Gm20755
ENSMUSG00000000605.9|Clcn4	1490.41	-0.697854	0.355368	-1.96375	0.0495593	0.513071	4	4	FALSE	FALSE	Clcn4
ENSMUSG00000096847.2|Tmem151b	23.0642	1.64641	0.838551	1.9634	0.0496	0.513071	2	1	FALSE	FALSE	Tmem151b
ENSMUSG00000020774.9|Aspa	11.3846	1.16417	0.593022	1.96311	0.0496338	0.513071	1	0	FALSE	FALSE	Aspa
ENSMUSG00000064936.1|Gm23722	2.24099	3.03479	1.54607	1.9629	0.049658	0.513071	0	0	FALSE	FALSE	Gm23722
ENSMUSG00000015289.4|Lage3	786.641	0.72642	0.370085	1.96285	0.0496641	0.513071	4	4	FALSE	FALSE	Lage3
ENSMUSG00000024604.7|Rbm22	3628.28	0.536468	0.273401	1.9622	0.0497394	0.513071	4	4	FALSE	FALSE	Rbm22
ENSMUSG00000053615.1|Gm9913	7.71008	-1.43387	0.730864	-1.96188	0.0497763	0.513071	0	0	FALSE	FALSE	Gm9913
ENSMUSG00000090136.4|Gm10177	95.1506	0.749956	0.382264	1.96188	0.0497765	0.513071	4	4	FALSE	FALSE	Gm10177
ENSMUSG00000108435.1|Gm45051	50.4691	0.888196	0.452757	1.96175	0.0497918	0.513071	4	4	FALSE	FALSE	Gm45051
ENSMUSG00000000567.5|Sox9	1630.67	-0.962595	0.490703	-1.96166	0.0498016	0.513071	4	4	FALSE	FALSE	Sox9
ENSMUSG00000022214.15|Dcaf11	985.554	0.824256	0.420417	1.96057	0.0499296	0.513858	4	4	FALSE	FALSE	Dcaf11
ENSMUSG00000084843.1|B230312C02Rik	40.4988	0.983308	0.501555	1.96052	0.0499353	0.513858	4	3	FALSE	FALSE	B230312C02Rik
ENSMUSG00000087684.1|1200007C13Rik	3.23214	2.5096	1.28041	1.95999	0.0499968	0.514196	0	0	FALSE	FALSE	1200007C13Rik
ENSMUSG00000104591.1|Gm43145	1.25506	3.77825	1.92787	1.9598	0.0500193		0	0	FALSE	FALSE	Gm43145
ENSMUSG00000022793.17|B4galt4	11.0975	1.47639	0.75351	1.95935	0.050072	0.514245	2	0	FALSE	FALSE	B4galt4
ENSMUSG00000047965.9|Rpl9-ps7	11.9761	-1.19405	0.609432	-1.95928	0.0500802	0.514245	0	1	FALSE	FALSE	Rpl9-ps7
ENSMUSG00000059939.13|9430015G10Rik	1704.48	0.452575	0.230999	1.95921	0.0500882	0.514245	4	4	FALSE	FALSE	9430015G10Rik
ENSMUSG00000038976.12|Ppp1r9b	7832.6	0.549467	0.280488	1.95897	0.0501164	0.514245	4	4	FALSE	FALSE	Ppp1r9b
ENSMUSG00000033032.15|Afap1l1	41.0066	1.18113	0.603097	1.95844	0.0501787	0.514473	3	2	FALSE	FALSE	Afap1l1
ENSMUSG00000018861.8|Fdxr	1159.97	0.917972	0.468779	1.95822	0.0502045	0.514473	4	4	FALSE	FALSE	Fdxr
ENSMUSG00000042814.8|Mcts2	548.093	-0.507719	0.259326	-1.95784	0.0502488	0.514473	4	4	FALSE	FALSE	Mcts2
ENSMUSG00000066487.3|Gm5786	46.2097	1.13325	0.578839	1.9578	0.0502534	0.514473	4	4	FALSE	FALSE	Gm5786
ENSMUSG00000034664.13|Itga2b	388.051	0.820975	0.419492	1.95707	0.0503395	0.514692	4	4	FALSE	FALSE	Itga2b
ENSMUSG00000042807.15|Hecw2	125.932	-1.0376	0.530204	-1.95697	0.0503507	0.514692	4	4	FALSE	FALSE	Hecw2
ENSMUSG00000090877.3|Hspa1b	137.02	0.72497	0.370499	1.95674	0.0503782	0.514692	4	4	FALSE	FALSE	Hspa1b
ENSMUSG00000043067.15|Dpy19l1	3533.44	-0.747618	0.382093	-1.95664	0.0503896	0.514692	4	4	FALSE	FALSE	Dpy19l1
ENSMUSG00000028459.11|Cd72	2.56683	3.12403	1.597	1.95619	0.050443	0.514808	0	0	FALSE	FALSE	Cd72
ENSMUSG00000080885.1|Rpl10-ps6	16.8148	1.26337	0.645875	1.95606	0.0504584	0.514808	1	0	FALSE	FALSE	Rpl10-ps6
ENSMUSG00000091215.3|Pate1	6.4933	1.78172	0.91105	1.95568	0.0505029	0.514969	0	0	FALSE	FALSE	Pate1
ENSMUSG00000039903.17|Eva1c	83.5697	1.07214	0.54848	1.95474	0.0506132	0.5158	4	4	FALSE	FALSE	Eva1c
ENSMUSG00000024442.6|Dele1	3058.39	0.757858	0.387783	1.95434	0.0506612	0.515996	4	4	FALSE	FALSE	Dele1
ENSMUSG00000062729.11|Ppox	2141.66	0.608382	0.311349	1.95402	0.050699	0.516087	4	4	FALSE	FALSE	Ppox
ENSMUSG00000005823.9|Gpr108	3041.43	0.748839	0.383326	1.95353	0.0507567	0.516381	4	4	FALSE	FALSE	Gpr108
ENSMUSG00000028700.14|Pomgnt1	2917.64	0.9351	0.479093	1.95181	0.0509602	0.518158	4	4	FALSE	FALSE	Pomgnt1
ENSMUSG00000100975.2|Gm28875	1145.1	-0.888021	0.455143	-1.95108	0.0510473	0.518187	4	4	FALSE	FALSE	Gm28875
ENSMUSG00000020781.14|Tsen54	1347.29	0.97132	0.497853	1.95102	0.0510551	0.518187	4	4	FALSE	FALSE	Tsen54
ENSMUSG00000027253.15|Lrp4	184.785	1.30731	0.67012	1.95086	0.0510737	0.518187	4	4	FALSE	FALSE	Lrp4
ENSMUSG00000113302.1|Gm32219	24.5042	-1.0745	0.550797	-1.95081	0.0510799	0.518187	2	4	FALSE	FALSE	Gm32219
ENSMUSG00000039954.9|Stk32a	2.38	-2.7219	1.39544	-1.95058	0.0511076	0.518187	0	0	FALSE	FALSE	Stk32a
ENSMUSG00000108900.1|Ccdc194	7.48862	-1.93315	0.991305	-1.9501	0.0511637	0.518248	0	1	FALSE	FALSE	Ccdc194
ENSMUSG00000092224.2|Gm8815	7.94594	-1.47193	0.754895	-1.94985	0.0511938	0.518248	0	0	FALSE	FALSE	Gm8815
ENSMUSG00000053329.7|Gatd3a	1413.19	0.841688	0.431736	1.94954	0.0512306	0.518248	4	4	FALSE	FALSE	Gatd3a
ENSMUSG00000027993.16|Trim2	794.224	-0.872881	0.447838	-1.9491	0.0512838	0.518248	4	4	FALSE	FALSE	Trim2
ENSMUSG00000007892.8|Rplp1	100177	0.904891	0.464269	1.94907	0.0512874	0.518248	4	4	FALSE	FALSE	Rplp1
ENSMUSG00000056771.7|Gm10010	23.0596	1.51774	0.778737	1.94897	0.0512985	0.518248	2	0	FALSE	FALSE	Gm10010
ENSMUSG00000110266.1|Gm32742	6.91851	1.76286	0.904625	1.94872	0.0513293	0.518248	1	0	FALSE	FALSE	Gm32742
ENSMUSG00000066270.3|Gm10157	6.13706	1.39036	0.713524	1.94859	0.0513449	0.518248	0	0	FALSE	FALSE	Gm10157
ENSMUSG00000028833.13|Ncdn	2552.63	0.828344	0.425262	1.94785	0.0514335	0.518679	4	4	FALSE	FALSE	Ncdn
ENSMUSG00000019710.13|Mrpl24	2701.84	0.515068	0.264443	1.94775	0.0514454	0.518679	4	4	FALSE	FALSE	Mrpl24
ENSMUSG00000069763.3|Tmem100	2.45569	2.44216	1.25436	1.94694	0.0515416	0.519039	0	0	FALSE	FALSE	Tmem100
ENSMUSG00000039936.18|Pik3cd	814.931	0.755194	0.387893	1.94691	0.0515454	0.519039	4	4	FALSE	FALSE	Pik3cd
ENSMUSG00000074785.5|Plxnc1	13.2416	-1.40236	0.720461	-1.94647	0.0515982	0.519039	0	2	FALSE	FALSE	Plxnc1
ENSMUSG00000047867.11|Gimap6	4.05444	1.89347	0.972862	1.94629	0.05162	0.519039	0	0	FALSE	FALSE	Gimap6
ENSMUSG00000116825.1|Rps2-ps7	10.7605	1.4865	0.763781	1.94624	0.0516259	0.519039	1	0	FALSE	FALSE	Rps2-ps7
ENSMUSG00000040310.12|Alx4	9.90889	2.13845	1.09944	1.94504	0.0517705	0.520096	1	0	FALSE	FALSE	Alx4
ENSMUSG00000022096.14|Hr	60.1619	0.71639	0.368376	1.94473	0.0518078	0.520096	4	4	FALSE	FALSE	Hr
ENSMUSG00000106287.1|Gm43585	9.00342	1.62226	0.834355	1.94432	0.0518563	0.520096	1	0	FALSE	FALSE	Gm43585
ENSMUSG00000023009.14|Nckap5l	1167.38	0.838872	0.431528	1.94396	0.0519005	0.520096	4	4	FALSE	FALSE	Nckap5l
ENSMUSG00000046324.12|Ermp1	10170.8	-0.944	0.485611	-1.94394	0.0519025	0.520096	4	4	FALSE	FALSE	Ermp1
ENSMUSG00000075588.6|Hoxb2	431.886	0.721202	0.371004	1.94392	0.0519052	0.520096	4	4	FALSE	FALSE	Hoxb2
ENSMUSG00000001076.7|C1ql4	3.06144	2.63704	1.35678	1.94359	0.0519444	0.520198	0	0	FALSE	FALSE	C1ql4
ENSMUSG00000025731.16|Mettl26	1231.96	0.769015	0.395775	1.94306	0.0520087	0.520552	4	4	FALSE	FALSE	Mettl26
ENSMUSG00000030340.16|Scnn1a	40.0277	0.977562	0.503573	1.94125	0.0522277	0.52224	4	3	FALSE	FALSE	Scnn1a
ENSMUSG00000041716.7|Gm20604	126.95	-0.834142	0.429707	-1.94119	0.0522356	0.52224	4	4	FALSE	FALSE	Gm20604
ENSMUSG00000078676.9|Casc3	4746.97	0.581777	0.299874	1.94007	0.052371	0.523302	4	4	FALSE	FALSE	Casc3
ENSMUSG00000081094.4|Rpl19-ps11	291.238	0.872174	0.44978	1.93911	0.0524877	0.524175	4	4	FALSE	FALSE	Rpl19-ps11
ENSMUSG00000101503.1|Gm28364	5.06767	2.57356	1.3278	1.93821	0.0525974	0.524736	1	0	FALSE	FALSE	Gm28364
ENSMUSG00000097971.3|Gm26917	4888.7	0.960047	0.495337	1.93817	0.0526024	0.524736	4	4	FALSE	FALSE	Gm26917
ENSMUSG00000117429.1|A430019L02Rik	5.19461	2.34129	1.2082	1.93783	0.0526439	0.524857	1	0	FALSE	FALSE	A430019L02Rik
ENSMUSG00000039670.2|Oxld1	480.555	0.872898	0.450569	1.93732	0.052706	0.524946	4	4	FALSE	FALSE	Oxld1
ENSMUSG00000019734.16|Tmc4	346.72	0.550699	0.284264	1.93728	0.0527113	0.524946	4	4	FALSE	FALSE	Tmc4
ENSMUSG00000081251.1|Gm12164	2.65702	2.49664	1.2893	1.93642	0.0528158	0.525272	0	0	FALSE	FALSE	Gm12164
ENSMUSG00000021186.9|Fbln5	112.349	1.38924	0.71747	1.93631	0.05283	0.525272	4	3	FALSE	FALSE	Fbln5
ENSMUSG00000028926.15|Cdk14	4614.01	-0.690965	0.356878	-1.93613	0.0528513	0.525272	4	4	FALSE	FALSE	Cdk14
ENSMUSG00000003581.14|Rnf215	633.532	0.708788	0.3661	1.93605	0.0528613	0.525272	4	4	FALSE	FALSE	Rnf215
ENSMUSG00000041143.16|Tmco4	398.067	1.08249	0.559222	1.93571	0.0529036	0.525307	4	4	FALSE	FALSE	Tmco4
ENSMUSG00000059479.7|B3gnt8	10.4476	1.99995	1.03327	1.93555	0.0529234	0.525307	1	0	FALSE	FALSE	B3gnt8
ENSMUSG00000020477.10|Mrps24	2265.64	0.976118	0.504477	1.93491	0.0530012	0.525788	4	4	FALSE	FALSE	Mrps24
ENSMUSG00000102588.1|Gm37444	1.76686	4.25706	2.20032	1.93474	0.0530219		0	0	FALSE	FALSE	Gm37444
ENSMUSG00000091055.2|Siglec15	8.60402	-1.97841	1.02285	-1.9342	0.0530879	0.526335	0	1	FALSE	FALSE	Siglec15
ENSMUSG00000028637.16|Ccdc30	8.72827	-1.33402	0.689839	-1.93382	0.0531356	0.526335	0	1	FALSE	FALSE	Ccdc30
ENSMUSG00000107086.1|Gm43808	8.80153	1.41756	0.733115	1.93361	0.053161	0.526335	1	0	FALSE	FALSE	Gm43808
ENSMUSG00000032489.17|Kif9	76.1448	-0.788491	0.407804	-1.93351	0.0531737	0.526335	4	4	FALSE	FALSE	Kif9
ENSMUSG00000049699.4|Ucn2	13.8892	-1.26831	0.656296	-1.93252	0.053295	0.527184	0	2	FALSE	FALSE	Ucn2
ENSMUSG00000107383.1|Gm4366	361.179	0.888376	0.459777	1.93219	0.053336	0.527184	4	4	FALSE	FALSE	Gm4366
ENSMUSG00000010607.8|Pigyl	469.048	1.06466	0.551037	1.93209	0.0533478	0.527184	4	4	FALSE	FALSE	Pigyl
ENSMUSG00000038489.8|Polr2l	1378.9	0.957084	0.495672	1.93088	0.0534975	0.528372	4	4	FALSE	FALSE	Polr2l
ENSMUSG00000075334.2|Rprm	51.1917	1.46799	0.760881	1.92932	0.0536907	0.529916	3	2	FALSE	FALSE	Rprm
ENSMUSG00000024187.15|Fam234a	4516.99	0.766595	0.397388	1.92908	0.0537208	0.529916	4	4	FALSE	FALSE	Fam234a
ENSMUSG00000039671.18|Zmynd8	5130.89	-0.602448	0.312326	-1.92891	0.0537424	0.529916	4	4	FALSE	FALSE	Zmynd8
ENSMUSG00000044340.7|Phlpp1	2940.49	0.481926	0.249905	1.92844	0.0538007	0.530199	4	4	FALSE	FALSE	Phlpp1
ENSMUSG00000025484.9|Bet1l	598.685	0.782795	0.406278	1.92675	0.054011	0.531979	4	4	FALSE	FALSE	Bet1l
ENSMUSG00000105528.1|Gm43519	4.49296	1.88878	0.980572	1.92621	0.0540788	0.532262	0	0	FALSE	FALSE	Gm43519
ENSMUSG00000072774.10|Zfp951	98.3012	-1.05586	0.548205	-1.92604	0.0540992	0.532262	3	4	FALSE	FALSE	Zfp951
ENSMUSG00000030208.15|Emp1	23043.1	-0.729719	0.378982	-1.92547	0.0541703	0.53267	4	4	FALSE	FALSE	Emp1
ENSMUSG00000074037.3|Mc1r	1.05224	3.46809	1.80152	1.92509	0.0542176		0	0	FALSE	FALSE	Mc1r
ENSMUSG00000010358.13|Ifi35	1651.22	0.717164	0.372712	1.92418	0.0543323	0.53397	4	4	FALSE	FALSE	Ifi35
ENSMUSG00000058620.5|Adra2b	2.13541	2.79771	1.4543	1.92375	0.0543861	0.533977	0	0	FALSE	FALSE	Adra2b
ENSMUSG00000065434.1|Mir7-1	28.5721	-0.728079	0.378479	-1.9237	0.0543926	0.533977	3	4	FALSE	FALSE	Mir7-1
ENSMUSG00000038453.17|Srcin1	21.039	1.6981	0.882912	1.92329	0.0544437	0.534186	1	0	FALSE	FALSE	Srcin1
ENSMUSG00000096992.3|Gm26788	4.0887	2.42766	1.26266	1.92265	0.0545243	0.534684	1	0	FALSE	FALSE	Gm26788
ENSMUSG00000066592.3|Gm7589	6.38552	1.5553	0.809076	1.92232	0.0545658	0.534798	0	0	FALSE	FALSE	Gm7589
ENSMUSG00000030600.15|Lrfn1	134.585	1.0124	0.526726	1.92206	0.0545982	0.534823	4	4	FALSE	FALSE	Lrfn1
ENSMUSG00000057182.15|Scn3a	7.33719	1.66422	0.865977	1.92178	0.0546328	0.534871	1	0	FALSE	FALSE	Scn3a
ENSMUSG00000033585.5|Ndn	291.132	-1.40574	0.731713	-1.92117	0.0547105	0.535209	3	4	FALSE	FALSE	Ndn
ENSMUSG00000044041.4|Krt13	42.7718	1.51363	0.788053	1.92072	0.0547669	0.535209	3	2	FALSE	FALSE	Krt13
ENSMUSG00000045827.10|Serpinb9	636.025	-0.718012	0.373831	-1.92068	0.0547716	0.535209	4	4	FALSE	FALSE	Serpinb9
ENSMUSG00000106820.1|D5Ertd605e	79.8465	1.45849	0.759408	1.92056	0.0547868	0.535209	3	3	FALSE	FALSE	D5Ertd605e
ENSMUSG00000032666.16|1700025G04Rik	2285.63	-0.681231	0.354761	-1.92025	0.0548261	0.535301	4	4	FALSE	FALSE	1700025G04Rik
ENSMUSG00000030792.8|Dkkl1	1.35543	3.8599	2.01041	1.91995	0.0548639		0	0	FALSE	FALSE	Dkkl1
ENSMUSG00000005413.8|Hmox1	2068.58	1.18259	0.616108	1.91945	0.0549278	0.536002	4	4	FALSE	FALSE	Hmox1
ENSMUSG00000027984.8|Hadh	4969.28	0.687425	0.358209	1.91906	0.0549764	0.536184	4	4	FALSE	FALSE	Hadh
ENSMUSG00000030406.7|Gipr	5.04915	2.0604	1.07431	1.91789	0.0551254	0.537079	0	0	FALSE	FALSE	Gipr
ENSMUSG00000021669.15|Col4a3bp	2178.35	-0.99072	0.516612	-1.91773	0.0551457	0.537079	4	4	FALSE	FALSE	Col4a3bp
ENSMUSG00000039824.4|Myl6b	483.437	1.21345	0.632787	1.91763	0.055158	0.537079	4	4	FALSE	FALSE	Myl6b
ENSMUSG00000040483.15|Xaf1	81.1427	-0.859476	0.448537	-1.91618	0.0553427	0.538585	4	4	FALSE	FALSE	Xaf1
ENSMUSG00000022537.18|Tmem44	46.7777	0.961441	0.502009	1.91519	0.0554684	0.538648	4	3	FALSE	FALSE	Tmem44
ENSMUSG00000031969.16|Acad8	1118.01	0.532181	0.277878	1.91516	0.0554719	0.538648	4	4	FALSE	FALSE	Acad8
ENSMUSG00000028378.6|Ptgr1	1606.97	0.626404	0.327106	1.91498	0.0554945	0.538648	4	4	FALSE	FALSE	Ptgr1
ENSMUSG00000028973.18|Abcb8	1826.67	1.0015	0.522986	1.91497	0.0554966	0.538648	4	4	FALSE	FALSE	Abcb8
ENSMUSG00000030609.18|Aen	3676.2	0.560187	0.292567	1.91473	0.0555269	0.538648	4	4	FALSE	FALSE	Aen
ENSMUSG00000059534.8|Uqcr10	3955.08	0.731788	0.382216	1.91459	0.0555443	0.538648	4	4	FALSE	FALSE	Uqcr10
ENSMUSG00000046709.17|Mapk10	8.7528	-1.30827	0.683414	-1.91432	0.0555794	0.538648	0	1	FALSE	FALSE	Mapk10
ENSMUSG00000020838.12|Slc6a4	2.49684	2.64889	1.38378	1.91424	0.0555896	0.538648	0	0	FALSE	FALSE	Slc6a4
ENSMUSG00000048240.14|Gng7	219.732	0.750601	0.392366	1.91301	0.0557464	0.539586	4	4	FALSE	FALSE	Gng7
ENSMUSG00000065353.1|Snora73b	111.83	0.655015	0.3424	1.91301	0.0557466	0.539586	4	4	FALSE	FALSE	Snora73b
ENSMUSG00000040441.11|Slc26a10	138.312	0.607136	0.317411	1.91277	0.0557771	0.53959	4	4	FALSE	FALSE	Slc26a10
ENSMUSG00000106607.1|Gm43178	2.58304	2.61125	1.36586	1.9118	0.0559017	0.540299	0	0	FALSE	FALSE	Gm43178
ENSMUSG00000090698.2|Apold1	119.694	-0.760666	0.397934	-1.91154	0.0559353	0.540299	4	4	FALSE	FALSE	Apold1
ENSMUSG00000042745.9|Id1	1305.79	0.844733	0.441922	1.9115	0.0559408	0.540299	4	4	FALSE	FALSE	Id1
ENSMUSG00000032667.17|Pon2	2394.62	-0.762358	0.398896	-1.91117	0.0559829	0.540414	4	4	FALSE	FALSE	Pon2
ENSMUSG00000038192.5|Cer1	1.24414	-3.84015	2.01028	-1.91026	0.0561001		0	0	FALSE	FALSE	Cer1
ENSMUSG00000025737.5|Wdr24	2069.69	0.747542	0.39148	1.90953	0.0561939	0.541827	4	4	FALSE	FALSE	Wdr24
ENSMUSG00000038415.10|Foxq1	75.7142	-1.06724	0.558917	-1.90948	0.0562001	0.541827	3	4	FALSE	FALSE	Foxq1
ENSMUSG00000021608.15|Lpcat1	2630.44	-0.792979	0.415319	-1.90933	0.0562199	0.541827	4	4	FALSE	FALSE	Lpcat1
ENSMUSG00000014773.13|Dll1	532.784	-0.982092	0.514667	-1.90821	0.0563641	0.542925	4	4	FALSE	FALSE	Dll1
ENSMUSG00000097440.2|Gm6277	1.40306	3.86488	2.02576	1.90787	0.0564079		0	0	FALSE	FALSE	Gm6277
ENSMUSG00000113223.1|Gm48147	1.57742	3.2566	1.70705	1.90774	0.0564253		0	0	FALSE	FALSE	Gm48147
ENSMUSG00000032020.15|Ubash3b	899.079	-0.635381	0.333056	-1.90773	0.0564261	0.542984	4	4	FALSE	FALSE	Ubash3b
ENSMUSG00000025271.13|Pfkfb1	293.238	-0.771912	0.404631	-1.90769	0.0564309	0.542984	4	4	FALSE	FALSE	Pfkfb1
ENSMUSG00000059895.13|Ptp4a3	2712.92	0.894708	0.469058	1.90746	0.0564615	0.542988	4	4	FALSE	FALSE	Ptp4a3
ENSMUSG00000034758.12|Tle6	421.537	1.00229	0.525538	1.90717	0.0564986	0.543053	4	4	FALSE	FALSE	Tle6
ENSMUSG00000031775.5|Pllp	29.7947	1.50708	0.790543	1.90639	0.0565999	0.543629	3	2	FALSE	FALSE	Pllp
ENSMUSG00000033161.10|Atp1a1	18075.9	0.629984	0.330485	1.90624	0.0566192	0.543629	4	4	FALSE	FALSE	Atp1a1
ENSMUSG00000001098.15|Kctd10	10213.5	0.752551	0.395047	1.90496	0.0567848	0.544826	4	4	FALSE	FALSE	Kctd10
ENSMUSG00000056498.13|Tmem154	30.5212	0.944229	0.495708	1.90481	0.0568047	0.544826	3	1	FALSE	FALSE	Tmem154
ENSMUSG00000018012.11|Rac3	612.991	0.967997	0.508318	1.90431	0.0568692	0.544949	4	4	FALSE	FALSE	Rac3
ENSMUSG00000104078.1|Gm37023	2.21368	3.75573	1.97229	1.90425	0.0568782	0.544949	0	0	FALSE	FALSE	Gm37023
ENSMUSG00000029660.10|Tex26	7.26918	1.39739	0.733924	1.904	0.0569108	0.544969	0	0	FALSE	FALSE	Tex26
ENSMUSG00000100199.1|Gm20324	87.282	1.33355	0.700567	1.90353	0.056971	0.545141	3	4	FALSE	FALSE	Gm20324
ENSMUSG00000091985.1|Gm17354	46.8698	-1.11163	0.584028	-1.90339	0.0569896	0.545141	2	4	FALSE	FALSE	Gm17354
ENSMUSG00000073616.10|Cops9	2190.22	0.812051	0.426701	1.90309	0.0570286	0.545224	4	4	FALSE	FALSE	Cops9
ENSMUSG00000055865.8|Tafa3	5.34463	1.96174	1.03104	1.90269	0.0570816	0.545439	0	0	FALSE	FALSE	Tafa3
ENSMUSG00000002068.16|Ccne1	1164.1	0.939486	0.493985	1.90185	0.0571905	0.546189	4	4	FALSE	FALSE	Ccne1
ENSMUSG00000028600.15|Podn	11.406	1.40033	0.736909	1.90028	0.0573966	0.547622	1	0	FALSE	FALSE	Podn
ENSMUSG00000020532.18|Acaca	5952.85	-0.594572	0.312931	-1.90001	0.0574313	0.547622	4	4	FALSE	FALSE	Acaca
ENSMUSG00000025784.5|Clec3b	2.97074	2.16638	1.14019	1.90001	0.0574321	0.547622	0	0	FALSE	FALSE	Clec3b
ENSMUSG00000063804.8|Lin28b	116.029	1.37068	0.72153	1.89968	0.0574748	0.547737	3	4	FALSE	FALSE	Lin28b
ENSMUSG00000078954.9|Arhgap8	44.0863	1.38997	0.731904	1.89911	0.0575497	0.547818	3	2	FALSE	FALSE	Arhgap8
ENSMUSG00000044359.1|P2ry4	1.67972	3.37305	1.77617	1.89906	0.0575567		0	0	FALSE	FALSE	P2ry4
ENSMUSG00000019254.16|Ppp1r12c	3380.07	0.654467	0.344627	1.89906	0.057557	0.547818	4	4	FALSE	FALSE	Ppp1r12c
ENSMUSG00000037621.8|Atoh8	159.4	3.0713	1.61752	1.89877	0.0575946	0.547818	3	2	FALSE	FALSE	Atoh8
ENSMUSG00000028468.15|Rgp1	2950.42	0.635491	0.3347	1.89869	0.0576055	0.547818	4	4	FALSE	FALSE	Rgp1
ENSMUSG00000007570.16|Fance	1999.86	0.870674	0.45893	1.89718	0.0578041	0.549414	4	4	FALSE	FALSE	Fance
ENSMUSG00000042992.15|Borcs5	414.664	0.772403	0.407213	1.8968	0.0578542	0.549516	4	4	FALSE	FALSE	Borcs5
ENSMUSG00000018659.12|Pnpo	370.655	0.805055	0.424465	1.89664	0.0578761	0.549516	4	4	FALSE	FALSE	Pnpo
ENSMUSG00000074766.10|Ism1	16.0848	-1.41403	0.745907	-1.89571	0.0579979	0.550381	0	2	FALSE	FALSE	Ism1
ENSMUSG00000051517.14|Arhgef39	633.133	0.525842	0.277499	1.89493	0.0581012	0.550781	4	4	FALSE	FALSE	Arhgef39
ENSMUSG00000057863.6|Rpl36	32471	0.969435	0.511593	1.89493	0.0581015	0.550781	4	4	FALSE	FALSE	Rpl36
ENSMUSG00000026791.14|Slc2a8	851.34	0.901375	0.475936	1.8939	0.0582382	0.55165	4	4	FALSE	FALSE	Slc2a8
ENSMUSG00000022526.8|Zfp251	1407.92	0.498184	0.263064	1.89378	0.0582547	0.55165	4	4	FALSE	FALSE	Zfp251
ENSMUSG00000070394.10|Tmem256	1621.44	0.8165	0.431458	1.89242	0.0584348	0.553063	4	4	FALSE	FALSE	Tmem256
ENSMUSG00000115808.1|Gm18949	3.1957	2.10356	1.11234	1.89111	0.0586093	0.554367	0	0	FALSE	FALSE	Gm18949
ENSMUSG00000020635.8|Fkbp1b	210.341	0.717422	0.379403	1.89092	0.0586344	0.554367	4	4	FALSE	FALSE	Fkbp1b
ENSMUSG00000039357.2|Fut11	1603.98	-0.540384	0.285962	-1.88971	0.0587974	0.555312	4	4	FALSE	FALSE	Fut11
ENSMUSG00000060376.7|Bckdha	2221.2	1.04251	0.5517	1.88963	0.0588074	0.555312	4	4	FALSE	FALSE	Bckdha
ENSMUSG00000030498.15|Gas2	1213.44	-0.743398	0.393522	-1.88909	0.0588802	0.555312	4	4	FALSE	FALSE	Gas2
ENSMUSG00000040345.10|Arhgap9	563.163	1.06768	0.565191	1.88905	0.0588845	0.555312	4	4	FALSE	FALSE	Arhgap9
ENSMUSG00000031925.17|Maml2	823.416	-0.891068	0.471709	-1.88902	0.0588892	0.555312	4	4	FALSE	FALSE	Maml2
ENSMUSG00000026822.14|Lcn2	1.28212	3.74809	1.9846	1.88859	0.0589467		0	0	FALSE	FALSE	Lcn2
ENSMUSG00000029831.7|Npvf	5.45576	-1.78915	0.947453	-1.88838	0.0589755	0.555573	0	0	FALSE	FALSE	Npvf
ENSMUSG00000028972.11|Car6	39.7214	2.9719	1.57391	1.88823	0.0589957	0.555573	2	0	FALSE	FALSE	Car6
ENSMUSG00000028780.13|Sema3c	123.752	0.864478	0.4579	1.88792	0.0590368	0.555573	4	4	FALSE	FALSE	Sema3c
ENSMUSG00000022542.7|Sept12	4.79464	1.7676	0.936282	1.88789	0.0590409	0.555573	0	0	FALSE	FALSE	Sept12
ENSMUSG00000035834.11|Polr3g	1488.76	-0.932503	0.494028	-1.88755	0.0590861	0.555707	4	4	FALSE	FALSE	Polr3g
ENSMUSG00000071531.3|Gprin2	4.55316	1.80478	0.95666	1.88655	0.0592211	0.555808	0	0	FALSE	FALSE	Gprin2
ENSMUSG00000079244.3|Gm5622	1.65046	3.36163	1.782	1.88644	0.0592359		0	0	FALSE	FALSE	Gm5622
ENSMUSG00000022176.11|Rem2	20.8996	1.09558	0.580801	1.88633	0.0592507	0.555808	2	0	FALSE	FALSE	Rem2
ENSMUSG00000030431.8|Tmem238	318.821	1.27108	0.673851	1.88629	0.0592561	0.555808	4	4	FALSE	FALSE	Tmem238
ENSMUSG00000050002.14|Idnk	736.881	0.760883	0.403424	1.88607	0.059286	0.555808	4	4	FALSE	FALSE	Idnk
ENSMUSG00000003380.11|Rabac1	3487.29	0.951835	0.50476	1.88572	0.0593329	0.555808	4	4	FALSE	FALSE	Rabac1
ENSMUSG00000096968.1|Gm26620	19.4296	-0.989257	0.524606	-1.88572	0.0593333	0.555808	1	3	FALSE	FALSE	Gm26620
ENSMUSG00000015202.13|Cnksr3	277.816	0.663562	0.351893	1.88569	0.0593366	0.555808	4	4	FALSE	FALSE	Cnksr3
ENSMUSG00000005804.14|Bloc1s6	4044.79	-0.454357	0.240958	-1.88563	0.0593449	0.555808	4	4	FALSE	FALSE	Bloc1s6
ENSMUSG00000112300.1|Gm47976	19.7583	-0.867999	0.460528	-1.88479	0.0594582	0.556295	0	3	FALSE	FALSE	Gm47976
ENSMUSG00000037940.17|Inpp4b	307.333	-1.67685	0.889689	-1.88476	0.0594625	0.556295	3	4	FALSE	FALSE	Inpp4b
ENSMUSG00000051355.18|Commd1	860.48	0.883857	0.469001	1.88455	0.05949	0.556295	4	4	FALSE	FALSE	Commd1
ENSMUSG00000031521.5|Aga	1377.85	-0.549909	0.291925	-1.88373	0.0596011	0.557043	4	4	FALSE	FALSE	Aga
ENSMUSG00000041548.4|Hspb8	3864.73	0.895352	0.475435	1.88323	0.0596697	0.557394	4	4	FALSE	FALSE	Hspb8
ENSMUSG00000057229.11|Dmac2	450.979	0.829789	0.440784	1.88253	0.0597644	0.557988	4	4	FALSE	FALSE	Dmac2
ENSMUSG00000040097.16|Flywch1	4629.7	0.94692	0.503313	1.88137	0.0599212	0.559019	4	4	FALSE	FALSE	Flywch1
ENSMUSG00000028070.7|Naxe	3636.41	0.899823	0.47831	1.88126	0.0599372	0.559019	4	4	FALSE	FALSE	Naxe
ENSMUSG00000001436.15|Slc19a1	1984.69	0.878367	0.467039	1.88071	0.0600108	0.559414	4	4	FALSE	FALSE	Slc19a1
ENSMUSG00000022766.14|Serpind1	1.85788	-2.77023	1.47303	-1.88063	0.0600219		0	0	FALSE	FALSE	Serpind1
ENSMUSG00000064494.1|Gm22063	4.37674	2.02014	1.07464	1.87983	0.0601307	0.560021	0	0	FALSE	FALSE	Gm22063
ENSMUSG00000051029.8|Serpinb1b	7.23857	2.36111	1.25606	1.87978	0.0601383	0.560021	1	0	FALSE	FALSE	Serpinb1b
ENSMUSG00000027722.14|Spata5	1372.46	-0.713477	0.379682	-1.87914	0.0602252	0.560538	4	4	FALSE	FALSE	Spata5
ENSMUSG00000031153.16|Gripap1	918.08	-0.579424	0.308438	-1.87857	0.0603029	0.560768	4	4	FALSE	FALSE	Gripap1
ENSMUSG00000073650.8|Catip	118.09	-0.998648	0.531647	-1.8784	0.0603258	0.560768	4	4	FALSE	FALSE	Catip
ENSMUSG00000021379.2|Id4	12.456	1.22341	0.651348	1.87827	0.0603437	0.560768	2	0	FALSE	FALSE	Id4
ENSMUSG00000025608.9|Podxl	3122.77	-0.563665	0.300158	-1.87789	0.0603958	0.560962	4	4	FALSE	FALSE	Podxl
ENSMUSG00000056228.10|Cars2	756.592	1.10715	0.589924	1.87676	0.0605509	0.561851	4	4	FALSE	FALSE	Cars2
ENSMUSG00000085665.1|Gm12059	5.08869	1.95891	1.0438	1.8767	0.0605587	0.561851	0	0	FALSE	FALSE	Gm12059
ENSMUSG00000038370.6|Pcp4l1	50.5677	1.4373	0.765943	1.87651	0.0605856	0.561851	4	2	FALSE	FALSE	Pcp4l1
ENSMUSG00000111942.1|Gm5182	37.0578	-0.71414	0.380681	-1.87595	0.0606615	0.562264	4	4	FALSE	FALSE	Gm5182
ENSMUSG00000091243.2|Vgll3	1.81505	4.29087	2.28765	1.87566	0.0607013		0	0	FALSE	FALSE	Vgll3
ENSMUSG00000032305.15|Fam219b	1066.26	0.554559	0.295663	1.87564	0.0607042	0.56228	4	4	FALSE	FALSE	Fam219b
ENSMUSG00000002957.11|Ap2a2	8479.75	0.726191	0.387202	1.87549	0.060726	0.56228	4	4	FALSE	FALSE	Ap2a2
ENSMUSG00000027479.14|Mapre1	10019.8	-0.549213	0.292882	-1.8752	0.0607648	0.562349	4	4	FALSE	FALSE	Mapre1
ENSMUSG00000114721.1|Gm47938	1.55058	-3.34775	1.78537	-1.8751	0.0607788		0	0	FALSE	FALSE	Gm47938
ENSMUSG00000071540.4|3425401B19Rik	1.90983	2.65672	1.41706	1.87481	0.060819		0	0	FALSE	FALSE	3425401B19Rik
[truncated: 53,488 more rows]

## Sheet: KO.vs.WT_invitro
Ensembl_ID.Gene	baseMean	log2FoldChange	lfcSE	stat	pvalue	padj	WT	KO	valid	validKO	GeneName
ENSMUSG00000032372.14|Plscr2	857.292	3.83992	0.346057	11.0962	1.30863e-28	2.34585e-24	4	4	TRUE	TRUE	Plscr2
ENSMUSG00000047793.13|Sned1	229.793	-3.56245	0.404399	-8.80924	1.26001e-18	1.12935e-14	4	4	TRUE	FALSE	Sned1
ENSMUSG00000022754.6|Tmem45a	94.149	-7.18992	0.8253	-8.71189	2.98845e-18	1.7857e-14	4	0	FALSE	FALSE	Tmem45a
ENSMUSG00000011256.16|Adam19	164.38	-10.048	1.192	-8.42953	3.47044e-17	1.55528e-13	4	0	FALSE	FALSE	Adam19
ENSMUSG00000018263.11|Tbx5	91.9481	-9.93051	1.19714	-8.29521	1.08394e-16	3.88614e-13	4	0	FALSE	FALSE	Tbx5
ENSMUSG00000063011.7|Msln	329.261	5.1401	0.623947	8.23804	1.75052e-16	5.22997e-13	1	4	FALSE	TRUE	Msln
ENSMUSG00000002107.18|Celf2	187.479	2.91266	0.356435	8.17162	3.04264e-16	7.79176e-13	4	4	TRUE	TRUE	Celf2
ENSMUSG00000078706.4|Gm53	92.5397	-9.21668	1.14641	-8.03959	9.01372e-16	2.01975e-12	4	0	FALSE	FALSE	Gm53
ENSMUSG00000031119.4|Gpc4	38.3347	-8.67491	1.11501	-7.78013	7.24511e-15	1.44307e-11	4	0	FALSE	FALSE	Gpc4
ENSMUSG00000024420.9|Zfp521	107.435	-3.2316	0.430321	-7.50973	5.92481e-14	9.984e-11	4	3	FALSE	FALSE	Zfp521
ENSMUSG00000021509.5|Slc25a48	34.1447	4.99724	0.665824	7.50535	6.12652e-14	9.984e-11	0	4	FALSE	TRUE	Slc25a48
ENSMUSG00000069662.5|Marcks	207.887	-4.08373	0.556467	-7.33868	2.15715e-13	3.22242e-10	4	1	FALSE	FALSE	Marcks
ENSMUSG00000049420.9|Tmem200a	70.0735	4.22612	0.586679	7.20346	5.87017e-13	8.09452e-10	0	4	FALSE	TRUE	Tmem200a
ENSMUSG00000029126.7|Nsg1	64.1508	-5.53103	0.780943	-7.08251	1.41571e-12	1.81272e-09	4	0	FALSE	FALSE	Nsg1
ENSMUSG00000029636.11|Wasf3	38.5396	-7.95359	1.14419	-6.95127	3.62006e-12	4.32621e-09	4	0	FALSE	FALSE	Wasf3
ENSMUSG00000049086.8|Bmyc	55.3066	-9.19278	1.33327	-6.89493	5.38897e-12	6.03767e-09	4	0	FALSE	FALSE	Bmyc
ENSMUSG00000025407.7|Gli1	45.4211	-4.08014	0.605713	-6.73608	1.62715e-11	1.71578e-08	4	0	FALSE	FALSE	Gli1
ENSMUSG00000043259.15|Fam13c	34.0607	-3.05672	0.455439	-6.71159	1.92515e-11	1.91724e-08	4	0	FALSE	FALSE	Fam13c
ENSMUSG00000087028.7|Gm13387	38.9729	4.45375	0.669885	6.64852	2.96047e-11	2.79313e-08	0	4	FALSE	TRUE	Gm13387
ENSMUSG00000106968.1|C78283	215.342	2.28148	0.347438	6.56659	5.14822e-11	4.61435e-08	4	4	TRUE	TRUE	C78283
ENSMUSG00000085645.1|Hoxb5os	48.2669	-6.96394	1.06349	-6.54822	5.8228e-11	4.97045e-08	4	0	FALSE	FALSE	Hoxb5os
ENSMUSG00000031297.14|Slc7a3	215.888	-2.69856	0.416591	-6.4777	9.31289e-11	7.58831e-08	4	4	TRUE	FALSE	Slc7a3
ENSMUSG00000047496.6|Rnf152	23.8938	3.9656	0.613487	6.46404	1.01947e-10	7.94567e-08	0	4	FALSE	TRUE	Rnf152
ENSMUSG00000056427.10|Slit3	31.5524	-4.17489	0.650018	-6.42274	1.33844e-10	9.99703e-08	4	0	FALSE	FALSE	Slit3
ENSMUSG00000000247.11|Lhx2	30.0239	-5.5162	0.861273	-6.4047	1.50666e-10	1.08033e-07	4	0	FALSE	FALSE	Lhx2
ENSMUSG00000052062.14|Pard3b	142.692	2.64873	0.417659	6.34186	2.27008e-10	1.56513e-07	4	4	TRUE	TRUE	Pard3b
ENSMUSG00000051855.15|Mest	247.602	-2.45125	0.387664	-6.32312	2.56329e-10	1.70183e-07	4	4	TRUE	FALSE	Mest
ENSMUSG00000037035.5|Inhbb	35.5256	-7.83209	1.24639	-6.2838	3.30393e-10	2.11522e-07	3	0	FALSE	FALSE	Inhbb
ENSMUSG00000097289.1|2010300F17Rik	86.8798	2.91535	0.466862	6.24456	4.24993e-10	2.62704e-07	3	4	FALSE	TRUE	2010300F17Rik
ENSMUSG00000031343.13|Gabra3	18.5775	4.75548	0.765277	6.21406	5.16324e-10	3.08521e-07	0	4	FALSE	TRUE	Gabra3
ENSMUSG00000037254.18|Itih2	41.9418	-5.06694	0.818279	-6.19219	5.93329e-10	3.43097e-07	3	0	FALSE	FALSE	Itih2
ENSMUSG00000056124.5|B4galt6	83.5219	-3.25794	0.52784	-6.1722	6.73441e-10	3.77253e-07	4	1	FALSE	FALSE	B4galt6
ENSMUSG00000043263.13|Ifi209	30.886	4.12417	0.678477	6.07857	1.21261e-09	6.58702e-07	0	4	FALSE	TRUE	Ifi209
ENSMUSG00000034205.16|Loxl2	203.899	-5.4687	0.905644	-6.03846	1.5559e-09	8.20325e-07	4	1	FALSE	FALSE	Loxl2
ENSMUSG00000046314.16|Stxbp6	276.116	-2.43433	0.406189	-5.9931	2.05884e-09	1.05448e-06	4	4	TRUE	FALSE	Stxbp6
ENSMUSG00000030306.14|Tmtc1	29.2059	-7.55236	1.26193	-5.98475	2.16721e-09	1.07915e-06	3	0	FALSE	FALSE	Tmtc1
ENSMUSG00000026249.10|Serpine2	483.217	-2.74787	0.460181	-5.97127	2.35415e-09	1.14055e-06	4	4	TRUE	FALSE	Serpine2
ENSMUSG00000039081.10|Zfp503	51.2751	-3.71431	0.624979	-5.94309	2.79698e-09	1.31944e-06	4	0	FALSE	FALSE	Zfp503
ENSMUSG00000063975.13|Slco1a5	23.9105	3.69201	0.624072	5.916	3.29857e-09	1.51616e-06	0	4	FALSE	TRUE	Slco1a5
ENSMUSG00000018654.17|Ikzf1	11.5902	-6.96055	1.18032	-5.89716	3.69819e-09	1.65734e-06	2	0	FALSE	FALSE	Ikzf1
ENSMUSG00000046818.7|Ddit4l	29.3687	-4.16753	0.711639	-5.85624	4.73464e-09	2.07008e-06	3	0	FALSE	FALSE	Ddit4l
ENSMUSG00000043102.2|Qrfp	20.7479	5.40715	0.925681	5.84127	5.18048e-09	2.21108e-06	0	3	FALSE	FALSE	Qrfp
ENSMUSG00000056004.16|9330182L06Rik	37.967	-4.55525	0.781285	-5.83045	5.52769e-09	2.3044e-06	3	0	FALSE	FALSE	9330182L06Rik
ENSMUSG00000024868.8|Dkk1	204.453	-9.24483	1.59391	-5.80008	6.62831e-09	2.70043e-06	4	0	FALSE	FALSE	Dkk1
ENSMUSG00000058550.15|Dppa4	122.821	-2.95305	0.510519	-5.7844	7.2771e-09	2.89887e-06	4	3	FALSE	FALSE	Dppa4
ENSMUSG00000020340.16|Cyfip2	18.3418	-6.87941	1.19184	-5.77209	7.82947e-09	3.05111e-06	3	0	FALSE	FALSE	Cyfip2
ENSMUSG00000022309.9|Angpt1	17.4427	-7.54575	1.31145	-5.75373	8.72958e-09	3.23935e-06	1	0	FALSE	FALSE	Angpt1
ENSMUSG00000001661.5|Hoxc6	45.9499	-3.2297	0.561401	-5.75294	8.77072e-09	3.23935e-06	4	0	FALSE	FALSE	Hoxc6
ENSMUSG00000032179.7|Bmp5	72.0184	3.16017	0.549593	5.75002	8.92316e-09	3.23935e-06	1	4	FALSE	TRUE	Bmp5
ENSMUSG00000030782.16|Tgfb1i1	104.099	-4.60867	0.801799	-5.74791	9.03534e-09	3.23935e-06	4	0	FALSE	FALSE	Tgfb1i1
ENSMUSG00000037605.16|Adgrl3	50.9029	-2.68863	0.469991	-5.7206	1.06149e-08	3.73104e-06	4	1	FALSE	FALSE	Adgrl3
ENSMUSG00000054263.12|Lifr	94.2283	-4.38123	0.768773	-5.69899	1.20518e-08	4.15461e-06	4	0	FALSE	FALSE	Lifr
ENSMUSG00000031216.13|Stard8	31.0596	-7.64027	1.34737	-5.67052	1.42362e-08	4.81506e-06	3	0	FALSE	FALSE	Stard8
ENSMUSG00000001802.16|Lrp3	25.8531	-7.36731	1.30521	-5.64452	1.65642e-08	5.49871e-06	3	0	FALSE	FALSE	Lrp3
ENSMUSG00000020875.9|Hoxb9	320.251	-3.00715	0.533458	-5.63708	1.72959e-08	5.63721e-06	4	4	TRUE	FALSE	Hoxb9
ENSMUSG00000106795.2|Gm43050	16.2517	-7.41878	1.32375	-5.60435	2.09037e-08	6.69143e-06	3	0	FALSE	FALSE	Gm43050
ENSMUSG00000039246.8|Lyplal1	15.5116	-6.60852	1.18667	-5.56898	2.56237e-08	8.05842e-06	3	0	FALSE	FALSE	Lyplal1
ENSMUSG00000079056.12|Kcnip3	27.8638	-2.85884	0.51709	-5.5287	3.22605e-08	9.97072e-06	4	0	FALSE	FALSE	Kcnip3
ENSMUSG00000058656.13|Samd12	239.866	3.5475	0.642216	5.52385	3.31658e-08	1.00768e-05	2	4	FALSE	TRUE	Samd12
ENSMUSG00000026315.13|Serpinb8	52.1159	-3.9766	0.722926	-5.5007	3.78288e-08	1.1302e-05	4	0	FALSE	FALSE	Serpinb8
ENSMUSG00000027188.8|Pamr1	32.4536	-4.85799	0.889964	-5.45864	4.79804e-08	1.40999e-05	3	0	FALSE	FALSE	Pamr1
ENSMUSG00000034586.14|Hid1	1598.98	-2.82999	0.519142	-5.45128	5.00095e-08	1.44592e-05	4	4	TRUE	FALSE	Hid1
ENSMUSG00000019577.6|Pdk4	129.984	-2.49999	0.459821	-5.43688	5.42221e-08	1.54283e-05	4	4	TRUE	FALSE	Pdk4
ENSMUSG00000035783.9|Acta2	1044.88	-7.04432	1.30722	-5.38878	7.09367e-08	1.98689e-05	4	2	FALSE	FALSE	Acta2
ENSMUSG00000035357.16|Pdzrn3	64.7594	-3.37815	0.627718	-5.38165	7.3808e-08	1.99645e-05	4	1	FALSE	FALSE	Pdzrn3
ENSMUSG00000049871.14|Nlrc3	379.048	2.22009	0.412557	5.3813	7.39517e-08	1.99645e-05	4	4	TRUE	TRUE	Nlrc3
ENSMUSG00000032135.15|Mcam	184.996	-2.78585	0.517848	-5.37968	7.46191e-08	1.99645e-05	4	3	FALSE	FALSE	Mcam
ENSMUSG00000000690.5|Hoxb6	86.5409	-2.98774	0.56204	-5.31588	1.06144e-07	2.79814e-05	4	1	FALSE	FALSE	Hoxb6
ENSMUSG00000038143.16|Stox2	245.11	2.4041	0.452634	5.31137	1.08806e-07	2.82675e-05	4	4	TRUE	TRUE	Stox2
ENSMUSG00000052920.15|Prkg1	29.5277	-5.20271	0.980056	-5.30858	1.1048e-07	2.82924e-05	3	0	FALSE	FALSE	Prkg1
ENSMUSG00000061535.11|C1qtnf7	18.1882	-6.84862	1.29299	-5.29673	1.17892e-07	2.9721e-05	2	0	FALSE	FALSE	C1qtnf7
ENSMUSG00000075394.4|Hoxc4	15.067	-5.86193	1.10718	-5.29445	1.19375e-07	2.9721e-05	4	0	FALSE	FALSE	Hoxc4
ENSMUSG00000033768.17|Nrxn2	395.331	-2.55929	0.483716	-5.2909	1.21713e-07	2.9888e-05	4	4	TRUE	FALSE	Nrxn2
ENSMUSG00000022762.18|Ncam2	48.1952	4.57534	0.871868	5.24775	1.53972e-07	3.72986e-05	0	4	FALSE	TRUE	Ncam2
ENSMUSG00000062151.13|Unc13c	127.84	2.71244	0.517807	5.23831	1.62054e-07	3.87331e-05	3	4	FALSE	TRUE	Unc13c
ENSMUSG00000043144.6|Aqp6	10.5515	6.17202	1.17924	5.23389	1.65979e-07	3.91493e-05	0	3	FALSE	FALSE	Aqp6
ENSMUSG00000045092.8|S1pr1	62.0752	-2.25853	0.434208	-5.2015	1.97682e-07	4.60214e-05	4	2	FALSE	FALSE	S1pr1
ENSMUSG00000054256.11|Msi1	31.3514	-5.5452	1.07082	-5.17847	2.23719e-07	5.14152e-05	3	0	FALSE	FALSE	Msi1
ENSMUSG00000101316.1|Gm12663	15.3911	-3.10984	0.601278	-5.17205	2.31539e-07	5.21113e-05	4	0	FALSE	FALSE	Gm12663
ENSMUSG00000078945.10|Naip2	444.221	1.91792	0.371004	5.16953	2.34687e-07	5.21113e-05	4	4	TRUE	TRUE	Naip2
ENSMUSG00000034551.12|Hdx	21.925	-7.14043	1.38142	-5.16891	2.35469e-07	5.21113e-05	2	0	FALSE	FALSE	Hdx
ENSMUSG00000031709.15|Tbc1d9	24.9286	-5.5954	1.0875	-5.14521	2.67225e-07	5.84181e-05	2	0	FALSE	FALSE	Tbc1d9
ENSMUSG00000072964.14|Bhlhb9	9.43889	-6.64769	1.30482	-5.09471	3.49268e-07	7.54334e-05	2	0	FALSE	FALSE	Bhlhb9
ENSMUSG00000016028.10|Celsr1	186.742	2.49561	0.490194	5.09108	3.56037e-07	7.59799e-05	4	4	TRUE	TRUE	Celsr1
ENSMUSG00000100798.1|Gm19589	90.5212	3.36873	0.662283	5.08655	3.6464e-07	7.69004e-05	2	4	FALSE	TRUE	Gm19589
ENSMUSG00000042377.8|Fam83g	26.6357	-4.67792	0.924628	-5.05924	4.20921e-07	8.77375e-05	3	0	FALSE	FALSE	Fam83g
ENSMUSG00000102697.1|Pcdhac2	46.3908	-3.71949	0.738921	-5.03368	4.81151e-07	9.91393e-05	4	0	FALSE	FALSE	Pcdhac2
ENSMUSG00000054626.11|Xlr	13.7306	-4.70902	0.936878	-5.0263	5.00046e-07	0.000101862	3	0	FALSE	FALSE	Xlr
ENSMUSG00000070407.5|Hs3st3b1	17.9706	-6.84866	1.36321	-5.02394	5.06221e-07	0.000101961	2	0	FALSE	FALSE	Hs3st3b1
ENSMUSG00000002204.9|Napsa	29.6308	-2.36792	0.472005	-5.01673	5.25586e-07	0.000104685	4	0	FALSE	FALSE	Napsa
ENSMUSG00000039621.13|Prex1	176.59	-2.43167	0.485108	-5.01263	5.36901e-07	0.000105764	4	4	TRUE	FALSE	Prex1
ENSMUSG00000026365.15|Cfh	47.2	-4.85	0.969463	-5.00277	5.65124e-07	0.000110113	3	0	FALSE	FALSE	Cfh
ENSMUSG00000026435.15|Slc45a3	100.204	-2.52544	0.505737	-4.99359	5.92658e-07	0.000113466	4	4	TRUE	FALSE	Slc45a3
ENSMUSG00000044162.12|Tnip3	36.4665	-5.60975	1.12392	-4.99124	5.99936e-07	0.000113466	2	0	FALSE	FALSE	Tnip3
ENSMUSG00000042035.11|Igsf3	59.7778	-4.10164	0.821842	-4.99079	6.01321e-07	0.000113466	3	0	FALSE	FALSE	Igsf3
ENSMUSG00000061815.11|Rufy4	6.68313	6.2597	1.2622	4.95936	7.07275e-07	0.000132069	0	1	FALSE	FALSE	Rufy4
ENSMUSG00000026896.14|Ifih1	78.4346	2.87556	0.580427	4.95421	7.26242e-07	0.000133144	2	4	FALSE	TRUE	Ifih1
ENSMUSG00000028391.16|Wdr31	42.5629	2.24912	0.454022	4.95377	7.27889e-07	0.000133144	1	4	FALSE	TRUE	Wdr31
ENSMUSG00000022892.11|App	22.6782	-7.19049	1.45384	-4.94586	7.5807e-07	0.000137264	2	0	FALSE	FALSE	App
ENSMUSG00000032796.8|Lama1	11.73	-5.49694	1.12048	-4.90586	9.30194e-07	0.000166747	3	0	FALSE	FALSE	Lama1
ENSMUSG00000079069.1|8430423G03Rik	71.3032	1.65601	0.338734	4.88882	1.01445e-06	0.000177419	4	4	TRUE	TRUE	8430423G03Rik
ENSMUSG00000041263.14|Rusc1	56.638	-2.2279	0.455754	-4.88839	1.01662e-06	0.000177419	4	1	FALSE	FALSE	Rusc1
ENSMUSG00000033737.14|Fndc3c1	12.3398	-6.30598	1.29013	-4.88785	1.01942e-06	0.000177419	2	0	FALSE	FALSE	Fndc3c1
ENSMUSG00000071604.5|Fam189a2	29.938	-4.31826	0.88474	-4.88082	1.05646e-06	0.000182097	3	0	FALSE	FALSE	Fam189a2
ENSMUSG00000055322.15|Tns1	276.327	2.17745	0.446409	4.87769	1.07333e-06	0.000183243	4	4	TRUE	TRUE	Tns1
ENSMUSG00000068196.5|Col8a1	4476.05	2.11894	0.436039	4.85951	1.17676e-06	0.000199006	4	4	TRUE	TRUE	Col8a1
ENSMUSG00000047342.17|Zfp286	11.9225	4.21195	0.869569	4.84372	1.27434e-06	0.000213493	0	2	FALSE	FALSE	Zfp286
ENSMUSG00000028337.14|Coro2a	93.8018	2.55205	0.534905	4.77103	1.83283e-06	0.000304216	2	4	FALSE	TRUE	Coro2a
ENSMUSG00000020892.10|Aloxe3	28.7033	-2.55867	0.537707	-4.75848	1.95054e-06	0.000320783	4	0	FALSE	FALSE	Aloxe3
ENSMUSG00000039607.15|Rbms3	89.325	-2.60358	0.548023	-4.75085	2.02559e-06	0.000330097	4	2	FALSE	FALSE	Rbms3
ENSMUSG00000027358.6|Bmp2	89.8725	-2.29277	0.483221	-4.74477	2.08746e-06	0.000337116	4	2	FALSE	FALSE	Bmp2
ENSMUSG00000057286.6|St6galnac2	23.5316	-5.45918	1.15105	-4.7428	2.10786e-06	0.000337371	2	0	FALSE	FALSE	St6galnac2
ENSMUSG00000020679.11|Hnf1b	19.2311	-4.18465	0.886768	-4.71898	2.37025e-06	0.000376011	3	0	FALSE	FALSE	Hnf1b
ENSMUSG00000109394.2|A230057D06Rik	37.3511	-5.05679	1.07962	-4.68384	2.81545e-06	0.000442717	3	0	FALSE	FALSE	A230057D06Rik
ENSMUSG00000107768.1|Gm44275	44.4944	1.90057	0.406415	4.67643	2.91909e-06	0.000453242	1	4	FALSE	TRUE	Gm44275
ENSMUSG00000024600.8|Slc27a6	13.0208	-5.02157	1.07403	-4.67546	2.93295e-06	0.000453242	3	0	FALSE	FALSE	Slc27a6
ENSMUSG00000074665.10|Bpifb4	176.442	2.23697	0.481088	4.64981	3.32237e-06	0.000509033	4	4	TRUE	TRUE	Bpifb4
ENSMUSG00000040957.15|Cables1	8.73504	-5.77189	1.24782	-4.62557	3.73564e-06	0.0005675	2	0	FALSE	FALSE	Cables1
ENSMUSG00000070719.4|Pla2g4d	9.12032	5.97143	1.29592	4.60787	4.06816e-06	0.000612822	0	1	FALSE	FALSE	Pla2g4d
ENSMUSG00000029864.7|Gstk1	44.874	3.41077	0.743222	4.58917	4.45007e-06	0.000664766	0	4	FALSE	TRUE	Gstk1
ENSMUSG00000025504.14|Eps8l2	1300.04	-1.58136	0.346128	-4.56871	4.90731e-06	0.000727012	4	4	TRUE	FALSE	Eps8l2
ENSMUSG00000017314.12|Mpp2	117.411	-2.86981	0.63229	-4.53876	5.65868e-06	0.000829829	4	2	FALSE	FALSE	Mpp2
ENSMUSG00000041688.16|Amot	3233.53	1.39183	0.306848	4.5359	5.7358e-06	0.000829829	4	4	TRUE	TRUE	Amot
ENSMUSG00000022485.3|Hoxc5	6.57176	-6.11818	1.34888	-4.53574	5.74019e-06	0.000829829	1	0	FALSE	FALSE	Hoxc5
ENSMUSG00000021822.3|Plau	23099.1	1.78157	0.392972	4.53359	5.79891e-06	0.000831611	4	4	TRUE	TRUE	Plau
ENSMUSG00000067855.7|Speer3	33.5927	2.36655	0.522806	4.52664	5.99277e-06	0.000852591	0	4	FALSE	TRUE	Speer3
ENSMUSG00000074227.12|Spint2	6.37624	-6.0557	1.33906	-4.52234	6.11611e-06	0.000863287	1	0	FALSE	FALSE	Spint2
ENSMUSG00000022014.15|Epsti1	92.3429	2.74107	0.606692	4.51806	6.24093e-06	0.000874023	2	4	FALSE	TRUE	Epsti1
ENSMUSG00000028469.15|Npr2	98.4566	-2.04253	0.452415	-4.51472	6.34005e-06	0.000881021	4	4	TRUE	FALSE	Npr2
ENSMUSG00000061751.16|Kalrn	17.8227	-4.26251	0.949517	-4.48914	7.15125e-06	0.000986103	2	0	FALSE	FALSE	Kalrn
ENSMUSG00000021765.9|Fst	189.174	-3.47055	0.77401	-4.48385	7.33076e-06	0.00100314	4	3	FALSE	FALSE	Fst
ENSMUSG00000068327.5|Tlx2	15.2456	-6.58926	1.47909	-4.45494	8.39174e-06	0.00113962	1	0	FALSE	FALSE	Tlx2
ENSMUSG00000061186.15|Sfmbt2	8.15238	-5.71151	1.28438	-4.44692	8.71113e-06	0.00116712	1	0	FALSE	FALSE	Sfmbt2
ENSMUSG00000032291.8|Crabp1	137.61	-5.79049	1.30223	-4.44659	8.72445e-06	0.00116712	2	0	FALSE	FALSE	Crabp1
ENSMUSG00000002489.16|Tiam1	5.7822	6.06463	1.36476	4.44373	8.84144e-06	0.00117401	0	1	FALSE	FALSE	Tiam1
ENSMUSG00000065546.1|Mir196a-1	5.62305	-5.88392	1.32512	-4.44028	8.98418e-06	0.00118419	0	0	FALSE	FALSE	Mir196a-1
ENSMUSG00000009097.10|Tbx1	260.132	3.12567	0.704977	4.43371	9.26233e-06	0.00120975	2	4	FALSE	TRUE	Tbx1
ENSMUSG00000060568.14|Fam78b	73.2805	2.47073	0.557408	4.43254	9.31303e-06	0.00120975	2	4	FALSE	TRUE	Fam78b
ENSMUSG00000032076.19|Cadm1	3210.17	1.39149	0.31426	4.42783	9.51851e-06	0.00122755	4	4	TRUE	TRUE	Cadm1
ENSMUSG00000074505.5|Fat3	7.44838	-5.54602	1.25395	-4.42285	9.74084e-06	0.00124725	1	0	FALSE	FALSE	Fat3
ENSMUSG00000045672.15|Col27a1	12.3287	-3.09396	0.700488	-4.41686	1.00144e-05	0.00127318	3	0	FALSE	FALSE	Col27a1
ENSMUSG00000006179.9|Prss16	122.891	-1.46674	0.332342	-4.41333	1.01794e-05	0.00128504	4	4	TRUE	FALSE	Prss16
ENSMUSG00000031618.13|Nr3c2	33.5555	-3.35773	0.76231	-4.40468	1.05938e-05	0.00132801	3	0	FALSE	FALSE	Nr3c2
ENSMUSG00000042359.18|Osbpl6	20.8636	-3.6952	0.840387	-4.39702	1.09747e-05	0.0013662	2	0	FALSE	FALSE	Osbpl6
ENSMUSG00000086995.1|Gm13544	180.51	1.90733	0.439198	4.34275	1.40707e-05	0.0017193	4	4	TRUE	TRUE	Gm13544
ENSMUSG00000021806.4|Nid2	34.89	-3.5298	0.812853	-4.34248	1.4088e-05	0.0017193	3	0	FALSE	FALSE	Nid2
ENSMUSG00000004113.18|Cacna1b	9.45703	-5.19222	1.19573	-4.34231	1.40989e-05	0.0017193	2	0	FALSE	FALSE	Cacna1b
ENSMUSG00000040640.11|Erc2	151.19	1.81134	0.418662	4.3265	1.51496e-05	0.00183494	4	4	TRUE	TRUE	Erc2
ENSMUSG00000028039.11|Efna3	70.9214	-2.52595	0.585608	-4.31339	1.60771e-05	0.00193422	4	2	FALSE	FALSE	Efna3
ENSMUSG00000052951.5|C130021I20Rik	49.7556	-3.7095	0.86613	-4.28284	1.84519e-05	0.00220513	4	0	FALSE	FALSE	C130021I20Rik
ENSMUSG00000040584.8|Abcb1a	753.899	-2.70247	0.631727	-4.27791	1.88653e-05	0.0022396	4	4	TRUE	FALSE	Abcb1a
ENSMUSG00000060284.7|Sp7	18.0492	-3.41735	0.799206	-4.27594	1.90336e-05	0.0022414	2	0	FALSE	FALSE	Sp7
ENSMUSG00000026580.16|Selp	568.87	3.34559	0.782629	4.2748	1.91305e-05	0.0022414	3	4	FALSE	TRUE	Selp
ENSMUSG00000090958.2|Lrrc32	20.606	-4.67251	1.09675	-4.26034	2.04118e-05	0.00237598	2	0	FALSE	FALSE	Lrrc32
ENSMUSG00000002190.13|Clgn	5.72993	-5.17689	1.21735	-4.2526	2.11298e-05	0.0024437	0	0	FALSE	FALSE	Clgn
ENSMUSG00000030000.10|Add2	1670.37	2.32082	0.546314	4.24815	2.15548e-05	0.00247686	4	4	TRUE	TRUE	Add2
ENSMUSG00000031174.17|Rpgr	167.902	1.76816	0.416557	4.24471	2.18879e-05	0.00249912	4	4	TRUE	TRUE	Rpgr
ENSMUSG00000074146.9|4930579C12Rik	6.09997	5.36635	1.26557	4.24025	2.23268e-05	0.0025331	0	0	FALSE	FALSE	4930579C12Rik
ENSMUSG00000109321.1|A330076H08Rik	30.2189	-4.49326	1.06334	-4.2256	2.38305e-05	0.00268671	3	0	FALSE	FALSE	A330076H08Rik
ENSMUSG00000073293.4|Nudt10	14.7288	3.42081	0.810098	4.22272	2.41376e-05	0.00270432	0	3	FALSE	FALSE	Nudt10
ENSMUSG00000013033.16|Adgrl1	956.8	-1.51648	0.359504	-4.21826	2.46199e-05	0.00274121	4	4	TRUE	FALSE	Adgrl1
ENSMUSG00000056553.14|Ptprn2	9.57601	-4.10059	0.975597	-4.20316	2.6322e-05	0.00291264	1	0	FALSE	FALSE	Ptprn2
ENSMUSG00000025213.11|Kazald1	338.701	-1.36619	0.325716	-4.19443	2.73564e-05	0.00300853	4	4	TRUE	FALSE	Kazald1
ENSMUSG00000027894.14|Slc6a17	10.9015	-6.09795	1.45605	-4.18802	2.81397e-05	0.00307581	1	0	FALSE	FALSE	Slc6a17
ENSMUSG00000070287.3|Slc35g2	8.74159	-5.02795	1.20409	-4.17573	2.97035e-05	0.00319243	2	0	FALSE	FALSE	Slc35g2
ENSMUSG00000005803.14|Sqor	944.421	-1.96105	0.469661	-4.17545	2.97392e-05	0.00319243	4	4	TRUE	FALSE	Sqor
ENSMUSG00000020363.6|Gfpt2	203.765	2.5896	0.620199	4.17544	2.97409e-05	0.00319243	3	4	FALSE	TRUE	Gfpt2
ENSMUSG00000003863.18|Ppfia3	137.541	-1.75826	0.42286	-4.15801	3.21036e-05	0.00342553	4	4	TRUE	FALSE	Ppfia3
ENSMUSG00000046618.7|Olfml2a	13.4312	-4.25531	1.02401	-4.15555	3.24513e-05	0.00342976	1	0	FALSE	FALSE	Olfml2a
ENSMUSG00000097636.8|Mirt1	75.2807	1.52331	0.366618	4.15502	3.25259e-05	0.00342976	4	4	TRUE	TRUE	Mirt1
ENSMUSG00000033207.7|Mamdc2	11.7131	-5.49958	1.32551	-4.14902	3.33897e-05	0.00350025	2	0	FALSE	FALSE	Mamdc2
ENSMUSG00000030956.15|Fam53b	305.181	-1.57533	0.379826	-4.14751	3.36112e-05	0.00350299	4	4	TRUE	FALSE	Fam53b
ENSMUSG00000025189.9|Cnnm1	241.85	1.48626	0.359142	4.13835	3.49819e-05	0.00362477	4	4	TRUE	TRUE	Cnnm1
ENSMUSG00000047959.4|Kcna3	4.03616	5.54291	1.34036	4.13538	3.54367e-05	0.0036508	0	0	FALSE	FALSE	Kcna3
ENSMUSG00000024030.7|Abcg1	16.321	2.87514	0.695614	4.13324	3.57685e-05	0.00366393	0	3	FALSE	FALSE	Abcg1
ENSMUSG00000014329.14|Bicc1	6.03835	-5.25001	1.27168	-4.12842	3.65268e-05	0.00370482	0	0	FALSE	FALSE	Bicc1
ENSMUSG00000030218.2|Mgp	81.5963	-6.3585	1.54031	-4.12808	3.65812e-05	0.00370482	3	0	FALSE	FALSE	Mgp
ENSMUSG00000051043.16|Gprc5c	17.8496	-3.35944	0.815075	-4.12163	3.76196e-05	0.00378859	2	0	FALSE	FALSE	Gprc5c
ENSMUSG00000079173.11|Zan	19.738	-2.55388	0.620057	-4.11879	3.80871e-05	0.00380468	3	0	FALSE	FALSE	Zan
ENSMUSG00000030283.7|St8sia1	383.74	2.37053	0.575639	4.11808	3.82039e-05	0.00380468	3	4	FALSE	TRUE	St8sia1
ENSMUSG00000020044.13|Timp3	160.363	-2.67251	0.64989	-4.11224	3.91836e-05	0.00388069	4	4	TRUE	FALSE	Timp3
ENSMUSG00000060470.7|Adgrg3	54.7554	2.6678	0.649421	4.10796	3.99165e-05	0.00393156	2	4	FALSE	TRUE	Adgrg3
ENSMUSG00000004837.2|Grap	57.0796	-3.4331	0.837765	-4.09793	4.16859e-05	0.0040834	3	0	FALSE	FALSE	Grap
ENSMUSG00000030255.13|Sspn	22.6875	-3.08183	0.752766	-4.09401	4.2397e-05	0.00413048	3	0	FALSE	FALSE	Sspn
ENSMUSG00000059493.13|Nhs	43.7621	-2.90592	0.71042	-4.09043	4.30577e-05	0.00417217	3	0	FALSE	FALSE	Nhs
ENSMUSG00000033083.16|Tbc1d4	415.37	-1.97241	0.482992	-4.08374	4.43175e-05	0.00427116	4	4	TRUE	FALSE	Tbc1d4
ENSMUSG00000038181.16|Chpf2	4023.82	-1.33471	0.327081	-4.08066	4.49074e-05	0.00430486	4	4	TRUE	FALSE	Chpf2
ENSMUSG00000000159.16|Igsf5	17.7614	-5.57619	1.3688	-4.07379	4.6255e-05	0.00441047	2	0	FALSE	FALSE	Igsf5
ENSMUSG00000040133.2|Gpr176	90.3136	-3.53413	0.86876	-4.06802	4.74135e-05	0.00449701	3	1	FALSE	FALSE	Gpr176
ENSMUSG00000021567.15|Nkd2	8.54408	-4.4099	1.08527	-4.06342	4.8358e-05	0.00456245	1	0	FALSE	FALSE	Nkd2
ENSMUSG00000001588.12|Acap1	193.125	-2.02057	0.497841	-4.05866	4.93556e-05	0.00463219	4	4	TRUE	FALSE	Acap1
ENSMUSG00000035112.17|Wnk4	76.4256	-1.27769	0.31568	-4.04742	5.17859e-05	0.00483497	4	4	TRUE	FALSE	Wnk4
ENSMUSG00000048706.3|Lurap1l	243.134	-1.54654	0.382767	-4.04043	5.33522e-05	0.00494267	4	4	TRUE	FALSE	Lurap1l
ENSMUSG00000047759.6|Hs3st3a1	8.13665	-5.69703	1.41022	-4.03983	5.34909e-05	0.00494267	1	0	FALSE	FALSE	Hs3st3a1
ENSMUSG00000089809.9|Rasgef1b	16.4877	2.67871	0.663649	4.03634	5.42918e-05	0.00497158	0	3	FALSE	FALSE	Rasgef1b
ENSMUSG00000040747.9|Cd53	51.1291	2.13151	0.528117	4.03605	5.43584e-05	0.00497158	1	4	FALSE	TRUE	Cd53
ENSMUSG00000025083.18|Afap1l2	118.886	2.1091	0.523123	4.03174	5.53657e-05	0.00499241	4	4	TRUE	TRUE	Afap1l2
ENSMUSG00000036192.15|Rorb	19.8107	3.2016	0.794269	4.03088	5.55689e-05	0.00499241	0	3	FALSE	FALSE	Rorb
ENSMUSG00000041025.15|Iffo2	4428.74	1.14343	0.283676	4.03077	5.55947e-05	0.00499241	4	4	FALSE	FALSE	Iffo2
ENSMUSG00000037736.19|Limch1	899.462	-1.63703	0.406179	-4.03032	5.57002e-05	0.00499241	4	4	TRUE	FALSE	Limch1
ENSMUSG00000042613.9|Pbxip1	543.701	-1.63189	0.405415	-4.02523	5.69205e-05	0.0050764	4	4	TRUE	FALSE	Pbxip1
ENSMUSG00000014030.15|Pax5	95.8274	1.51347	0.376777	4.01688	5.89741e-05	0.00523351	4	4	TRUE	TRUE	Pax5
ENSMUSG00000027931.12|Npr1	55.6076	-2.6604	0.662689	-4.01455	5.95587e-05	0.00525935	4	1	FALSE	FALSE	Npr1
ENSMUSG00000113629.1|Gm48558	261.901	2.51105	0.626054	4.01091	6.04857e-05	0.00531503	3	4	FALSE	TRUE	Gm48558
ENSMUSG00000074852.4|Hpse2	11.4119	2.77528	0.69246	4.00786	6.12719e-05	0.00535786	0	2	FALSE	FALSE	Hpse2
ENSMUSG00000020357.3|Flt4	11.2792	-3.41907	0.857389	-3.98777	6.66983e-05	0.00578545	2	0	FALSE	FALSE	Flt4
ENSMUSG00000102418.1|Sh2d1b1	14.7303	-3.94119	0.988416	-3.98738	6.68073e-05	0.00578545	2	0	FALSE	FALSE	Sh2d1b1
ENSMUSG00000022330.5|Osr2	291.153	-1.7061	0.428334	-3.98311	6.80191e-05	0.00584926	4	4	TRUE	FALSE	Osr2
ENSMUSG00000020669.15|Sh3yl1	109.11	-1.22121	0.306645	-3.98249	6.81968e-05	0.00584926	4	4	TRUE	FALSE	Sh3yl1
ENSMUSG00000041119.12|Pde9a	6.01831	-6.00881	1.51011	-3.97905	6.91917e-05	0.00590633	1	0	FALSE	FALSE	Pde9a
ENSMUSG00000033906.5|Zdhhc15	7.09282	-4.15251	1.04449	-3.97565	7.01879e-05	0.00596298	0	0	FALSE	FALSE	Zdhhc15
ENSMUSG00000025558.18|Dock9	11674.4	1.76753	0.44556	3.96698	7.27883e-05	0.00615473	4	4	TRUE	TRUE	Dock9
ENSMUSG00000054728.16|Phactr1	41.9966	2.94017	0.741685	3.96417	7.36503e-05	0.0061834	0	4	FALSE	TRUE	Phactr1
ENSMUSG00000038765.13|Lmx1b	72.6954	-2.53778	0.640451	-3.9625	7.41699e-05	0.0061834	4	2	FALSE	FALSE	Lmx1b
ENSMUSG00000040189.18|Ccdc114	80.4364	1.88559	0.475902	3.96213	7.42851e-05	0.0061834	3	4	FALSE	TRUE	Ccdc114
ENSMUSG00000000530.16|Acvrl1	66.6195	-3.1383	0.792217	-3.96141	7.45071e-05	0.0061834	4	1	FALSE	FALSE	Acvrl1
ENSMUSG00000005681.12|Apoa2	67.7177	-2.64205	0.670565	-3.94004	8.14679e-05	0.00671521	4	1	FALSE	FALSE	Apoa2
ENSMUSG00000028487.18|Bnc2	35.9546	-1.76643	0.448519	-3.93837	8.20359e-05	0.00671521	4	0	FALSE	FALSE	Bnc2
ENSMUSG00000027075.16|Slc43a1	64.5575	-2.07298	0.526355	-3.93836	8.20389e-05	0.00671521	4	2	FALSE	FALSE	Slc43a1
ENSMUSG00000025854.15|Fam20c	308.841	-2.89811	0.737706	-3.92854	8.54639e-05	0.00696376	4	4	TRUE	FALSE	Fam20c
ENSMUSG00000032313.11|Tmem266	101.009	-2.4905	0.634501	-3.92512	8.66856e-05	0.00703134	4	2	FALSE	FALSE	Tmem266
ENSMUSG00000041605.16|Inava	39.9635	-3.31925	0.846705	-3.92019	8.84785e-05	0.00712673	3	0	FALSE	FALSE	Inava
ENSMUSG00000052085.7|Dock8	347.17	1.32103	0.337023	3.91971	8.86568e-05	0.00712673	4	4	TRUE	TRUE	Dock8
ENSMUSG00000061578.8|Ksr2	182.561	2.14995	0.548996	3.91615	8.99755e-05	0.00715065	3	4	FALSE	TRUE	Ksr2
ENSMUSG00000056145.5|AI504432	10.8286	3.63513	0.928304	3.91588	9.00736e-05	0.00715065	0	2	FALSE	FALSE	AI504432
ENSMUSG00000026712.3|Mrc1	27.9362	2.95323	0.754206	3.91568	9.0151e-05	0.00715065	0	4	FALSE	TRUE	Mrc1
ENSMUSG00000027499.12|Pkia	14.7429	2.94891	0.753403	3.91411	9.07372e-05	0.00716544	0	1	FALSE	FALSE	Pkia
ENSMUSG00000060429.12|Sntb1	49.8322	-2.64357	0.676033	-3.91042	9.21371e-05	0.00723792	4	0	FALSE	FALSE	Sntb1
ENSMUSG00000037649.10|H2-DMa	246.522	-2.09665	0.536286	-3.90956	9.24626e-05	0.00723792	4	4	TRUE	FALSE	H2-DMa
ENSMUSG00000046546.3|Fam43a	413.035	-2.76204	0.708005	-3.90116	9.57336e-05	0.00746139	4	4	TRUE	FALSE	Fam43a
ENSMUSG00000048218.6|Amigo2	2139.61	1.58281	0.406826	3.89065	9.99772e-05	0.00775841	4	4	TRUE	TRUE	Amigo2
ENSMUSG00000050821.14|Fam131a	37.7717	-2.62871	0.677163	-3.88194	0.000103625	0.00800685	3	0	FALSE	FALSE	Fam131a
ENSMUSG00000049604.3|Hoxb13	13.0615	-2.93077	0.755986	-3.87675	0.000105861	0.00814452	1	0	FALSE	FALSE	Hoxb13
ENSMUSG00000011751.16|Sptbn4	73.4177	-1.45736	0.376299	-3.87288	0.000107556	0.0082128	4	4	TRUE	FALSE	Sptbn4
ENSMUSG00000044835.15|Ankrd45	13.2662	2.17762	0.562311	3.87263	0.000107665	0.0082128	0	3	FALSE	FALSE	Ankrd45
ENSMUSG00000078942.10|Naip6	139.332	1.78647	0.46186	3.86799	0.000109734	0.00833514	3	4	FALSE	TRUE	Naip6
ENSMUSG00000054474.15|Thnsl2	34.2923	-2.19311	0.567528	-3.86432	0.000111399	0.00840337	4	0	FALSE	FALSE	Thnsl2
ENSMUSG00000061878.15|Sphk1	409.214	-2.34809	0.607692	-3.86395	0.00011157	0.00840337	4	4	TRUE	FALSE	Sphk1
ENSMUSG00000032174.5|Icam5	84.0218	-1.61712	0.41922	-3.85744	0.00011458	0.00858039	4	4	TRUE	FALSE	Icam5
ENSMUSG00000052485.7|Tmem171	4.84419	-5.67208	1.4709	-3.8562	0.000115162	0.00858039	0	0	FALSE	FALSE	Tmem171
ENSMUSG00000049791.4|Fzd4	183.213	-1.94466	0.504473	-3.85484	0.000115806	0.00858039	4	4	TRUE	FALSE	Fzd4
ENSMUSG00000021217.7|Tshz3	6.47825	-6.12469	1.58886	-3.85478	0.000115835	0.00858039	1	0	FALSE	FALSE	Tshz3
ENSMUSG00000073405.6|H2-T-ps	52.3349	-2.39615	0.622663	-3.84823	0.000118977	0.00877686	4	2	FALSE	FALSE	H2-T-ps
ENSMUSG00000031906.9|Smpd3	102.254	-2.17228	0.565084	-3.84417	0.000120963	0.00888681	4	4	TRUE	FALSE	Smpd3
ENSMUSG00000037902.18|Sirpa	4.21493	-5.44164	1.41644	-3.84178	0.000122144	0.00893696	0	0	FALSE	FALSE	Sirpa
ENSMUSG00000023092.16|Fhl1	9.56039	-5.14716	1.34064	-3.83933	0.000123368	0.00898984	1	0	FALSE	FALSE	Fhl1
ENSMUSG00000073430.5|Gm10505	10.3817	-2.7236	0.711832	-3.82618	0.000130147	0.0094454	1	0	FALSE	FALSE	Gm10505
ENSMUSG00000032202.11|Rab27a	151.35	-1.38395	0.362196	-3.821	0.000132914	0.00960731	4	4	TRUE	FALSE	Rab27a
ENSMUSG00000091475.3|2810468N07Rik	13.0074	-3.03988	0.796383	-3.81711	0.000135024	0.00972061	1	0	FALSE	FALSE	2810468N07Rik
ENSMUSG00000028047.11|Thbs3	2517.13	-1.13745	0.298856	-3.80603	0.000141216	0.0101258	4	4	FALSE	FALSE	Thbs3
ENSMUSG00000021213.12|Akr1c13	17.458	2.02583	0.532562	3.80394	0.000142415	0.0101607	0	3	FALSE	FALSE	Akr1c13
ENSMUSG00000022040.8|Ephx2	31.1866	2.25502	0.592927	3.8032	0.000142837	0.0101607	1	4	FALSE	TRUE	Ephx2
ENSMUSG00000062991.8|Nrg1	48.2171	-2.36792	0.623516	-3.79769	0.000146048	0.0103481	4	1	FALSE	FALSE	Nrg1
ENSMUSG00000048924.14|Ccdc125	5.93059	4.63533	1.22358	3.78834	0.000151654	0.010703	0	0	FALSE	FALSE	Ccdc125
ENSMUSG00000103367.1|Gm38158	195.132	1.5928	0.42068	3.78625	0.000152939	0.0107513	4	4	TRUE	TRUE	Gm38158
ENSMUSG00000021680.8|Crhbp	24.7167	2.1816	0.576686	3.78299	0.000154954	0.0108504	0	4	FALSE	TRUE	Crhbp
ENSMUSG00000025875.14|Tspan17	863.19	-1.79728	0.475843	-3.77705	0.000158698	0.0110693	4	4	TRUE	FALSE	Tspan17
ENSMUSG00000055333.14|Fat2	10.2345	4.83417	1.28139	3.7726	0.000161556	0.011225	0	2	FALSE	FALSE	Fat2
ENSMUSG00000045790.10|Ccdc149	17.7183	2.6376	0.702936	3.75226	0.000175249	0.0121294	0	3	FALSE	FALSE	Ccdc149
ENSMUSG00000098158.2|Gm4804	20.4514	2.35223	0.627425	3.74902	0.000177525	0.0122283	0	4	FALSE	TRUE	Gm4804
ENSMUSG00000032238.17|Rora	16.91	-3.55287	0.948005	-3.74774	0.000178436	0.0122283	2	0	FALSE	FALSE	Rora
ENSMUSG00000032010.15|Usp2	40.8698	-2.26288	0.603865	-3.74733	0.000178725	0.0122283	3	0	FALSE	FALSE	Usp2
ENSMUSG00000022594.14|Lynx1	241.9	-1.94606	0.519751	-3.74422	0.000180957	0.012334	4	4	TRUE	FALSE	Lynx1
ENSMUSG00000070469.12|Adamtsl3	4266.44	1.40522	0.375549	3.74176	0.000182736	0.012408	4	4	TRUE	TRUE	Adamtsl3
ENSMUSG00000032826.18|Ank2	101.476	-2.2057	0.589738	-3.74013	0.000183927	0.0124418	4	4	TRUE	FALSE	Ank2
ENSMUSG00000094626.1|Tmem121b	5.06902	-4.98714	1.33499	-3.73572	0.000187179	0.0126142	1	0	FALSE	FALSE	Tmem121b
ENSMUSG00000042759.12|Apobr	3425.06	1.69487	0.454335	3.73044	0.000191147	0.0128333	4	4	TRUE	TRUE	Apobr
ENSMUSG00000038738.15|Shank1	5.8958	-4.4554	1.19474	-3.72917	0.000192113	0.01285	0	0	FALSE	FALSE	Shank1
ENSMUSG00000034842.16|Art3	284.511	2.49782	0.670435	3.72567	0.000194798	0.0129812	3	4	FALSE	TRUE	Art3
ENSMUSG00000090793.2|Gm6650	27.8809	2.55886	0.687068	3.72432	0.000195844	0.0130026	0	4	FALSE	TRUE	Gm6650
ENSMUSG00000042195.9|Slc35f2	7.71201	-3.90536	1.0501	-3.71904	0.000199983	0.0132284	1	0	FALSE	FALSE	Slc35f2
ENSMUSG00000050132.13|Sarm1	67.937	-1.79077	0.481664	-3.71789	0.000200898	0.01324	4	4	TRUE	FALSE	Sarm1
ENSMUSG00000061411.12|Nol4l	1330.99	1.32174	0.356519	3.70733	0.000209453	0.0137465	4	4	TRUE	TRUE	Nol4l
ENSMUSG00000008305.18|Tle1	3968.72	-1.09419	0.295227	-3.70627	0.000210332	0.0137465	4	4	FALSE	FALSE	Tle1
ENSMUSG00000024500.19|Ppp2r2b	221.547	1.64681	0.44441	3.70561	0.000210882	0.0137465	4	4	TRUE	TRUE	Ppp2r2b
ENSMUSG00000027004.3|Frzb	375.913	-1.79276	0.48466	-3.699	0.000216447	0.0140581	4	4	TRUE	FALSE	Frzb
ENSMUSG00000024155.8|Meiob	45.338	1.49229	0.404558	3.68869	0.000225416	0.0145878	2	4	FALSE	TRUE	Meiob
ENSMUSG00000031340.8|Gabre	21.9796	2.651	0.719417	3.68492	0.000228771	0.0147516	0	3	FALSE	FALSE	Gabre
ENSMUSG00000028150.14|Rorc	24.1892	-3.42009	0.930405	-3.67591	0.000237	0.0152275	3	0	FALSE	FALSE	Rorc
ENSMUSG00000030584.14|Dpf1	120.899	-1.35807	0.369736	-3.67307	0.000239655	0.0153326	4	4	TRUE	FALSE	Dpf1
ENSMUSG00000071637.5|Cebpd	369.765	-1.7632	0.480168	-3.67204	0.000240618	0.0153326	4	4	TRUE	FALSE	Cebpd
ENSMUSG00000044005.13|Gls2	515.039	-1.30586	0.355681	-3.67142	0.000241202	0.0153326	4	4	TRUE	FALSE	Gls2
ENSMUSG00000095134.2|Mid1-ps1	283.67	1.47913	0.40316	3.66885	0.000243642	0.0154014	4	4	TRUE	TRUE	Mid1-ps1
ENSMUSG00000084989.3|Crocc2	19.6405	-3.91359	1.06691	-3.66816	0.000244303	0.0154014	1	0	FALSE	FALSE	Crocc2
ENSMUSG00000097180.5|2700038G22Rik	219.134	-1.6068	0.438109	-3.66757	0.000244862	0.0154014	4	4	TRUE	FALSE	2700038G22Rik
ENSMUSG00000022203.7|Efs	82.0876	-2.21816	0.606517	-3.65721	0.000254974	0.0159813	4	4	TRUE	FALSE	Efs
ENSMUSG00000049691.8|Nkx3-2	19.2758	-2.57871	0.705562	-3.65483	0.000257352	0.0160742	3	0	FALSE	FALSE	Nkx3-2
ENSMUSG00000053414.8|Hunk	3.64292	-5.22773	1.43141	-3.65215	0.000260056	0.0161867	0	0	FALSE	FALSE	Hunk
ENSMUSG00000030220.13|Arhgdib	164.604	-2.34478	0.642348	-3.65033	0.000261906	0.0162454	4	4	TRUE	FALSE	Arhgdib
ENSMUSG00000030351.5|Tspan11	49.4991	-3.50063	0.959637	-3.64786	0.000264429	0.0163454	2	0	FALSE	FALSE	Tspan11
ENSMUSG00000021994.15|Wnt5a	542.88	1.69424	0.465409	3.64032	0.000272303	0.0167743	4	4	TRUE	TRUE	Wnt5a
ENSMUSG00000001240.13|Ramp2	62.1198	-2.2946	0.630738	-3.63796	0.000274805	0.0168704	4	2	FALSE	FALSE	Ramp2
ENSMUSG00000045094.8|Arhgef37	15.1219	-2.16088	0.594853	-3.63263	0.000280548	0.0171641	2	0	FALSE	FALSE	Arhgef37
ENSMUSG00000032368.14|Zic1	3.42267	-5.19064	1.43082	-3.62773	0.00028592	0.0173802	0	0	FALSE	FALSE	Zic1
ENSMUSG00000028051.10|Hcn3	71.4577	-1.35231	0.372779	-3.62765	0.000286018	0.0173802	4	4	TRUE	FALSE	Hcn3
ENSMUSG00000020098.7|Pcbd1	60.4077	1.92766	0.532906	3.61726	0.000297733	0.018031	3	4	FALSE	TRUE	Pcbd1
ENSMUSG00000020891.11|Alox8	10.203	-2.66535	0.737554	-3.61378	0.000301767	0.0181982	1	0	FALSE	FALSE	Alox8
ENSMUSG00000038967.13|Pdk2	168.651	-1.76862	0.489499	-3.61313	0.000302525	0.0181982	4	4	TRUE	FALSE	Pdk2
ENSMUSG00000029338.13|Antxr2	11271	1.37849	0.381944	3.60913	0.00030723	0.0184194	4	4	TRUE	TRUE	Antxr2
ENSMUSG00000026018.12|Ica1l	20.4411	1.84106	0.510367	3.60732	0.000309372	0.018431	0	4	FALSE	TRUE	Ica1l
ENSMUSG00000027508.15|Pag1	14.9298	-2.21521	0.614103	-3.60723	0.00030948	0.018431	3	0	FALSE	FALSE	Pag1
ENSMUSG00000023039.17|Krt7	65.1912	-2.69658	0.749043	-3.60003	0.000318175	0.0188861	3	1	FALSE	FALSE	Krt7
ENSMUSG00000056758.14|Hmga2	59622.1	1.66921	0.463852	3.59859	0.00031995	0.0189288	4	4	TRUE	TRUE	Hmga2
ENSMUSG00000026888.14|Grb14	268.052	-2.48711	0.691628	-3.59603	0.000323114	0.0190531	4	4	TRUE	FALSE	Grb14
ENSMUSG00000004864.13|Mapk13	16.8882	-3.2085	0.892922	-3.59326	0.000326572	0.0191939	2	0	FALSE	FALSE	Mapk13
ENSMUSG00000097860.1|Gm26857	10.0543	2.23673	0.622918	3.59072	0.00032976	0.0193179	0	0	FALSE	FALSE	Gm26857
ENSMUSG00000004540.7|Psg17	152.977	1.76367	0.49219	3.58331	0.000339262	0.0198098	3	4	FALSE	TRUE	Psg17
ENSMUSG00000040987.15|Mill2	408.701	1.79494	0.502054	3.57519	0.000349979	0.0203692	4	4	TRUE	TRUE	Mill2
ENSMUSG00000020424.3|Castor1	927.318	-1.60584	0.450313	-3.56604	0.000362413	0.0210247	4	4	TRUE	FALSE	Castor1
ENSMUSG00000039395.8|Mreg	140.501	-1.64946	0.462947	-3.56295	0.000366704	0.0212049	4	4	TRUE	FALSE	Mreg
ENSMUSG00000002329.7|Mdp1	627.139	-0.878025	0.247263	-3.55097	0.000383814	0.022123	4	4	FALSE	FALSE	Mdp1
ENSMUSG00000003161.15|Sri	6508.67	-1.2154	0.342533	-3.54828	0.000387762	0.0222789	4	4	TRUE	FALSE	Sri
ENSMUSG00000010064.15|Slc38a3	11.9293	-4.86274	1.37369	-3.53991	0.000400256	0.0229095	1	0	FALSE	FALSE	Slc38a3
ENSMUSG00000097617.2|Gm10687	6.6071	-4.09049	1.15576	-3.53923	0.000401294	0.0229095	1	0	FALSE	FALSE	Gm10687
ENSMUSG00000038146.8|Notch3	181.953	-1.96765	0.55617	-3.53785	0.000403405	0.0229569	4	4	TRUE	FALSE	Notch3
ENSMUSG00000030946.13|Lhpp	21.7018	-2.63727	0.745706	-3.53661	0.000405302	0.0229919	3	0	FALSE	FALSE	Lhpp
ENSMUSG00000041189.9|Chrnb1	1210.89	1.21906	0.344967	3.53384	0.000409574	0.0231609	4	4	TRUE	TRUE	Chrnb1
ENSMUSG00000020646.17|Mboat2	13.0978	-3.02526	0.85633	-3.53282	0.000411149	0.0231769	2	0	FALSE	FALSE	Mboat2
ENSMUSG00000028019.9|Pdgfc	2550.32	-1.61322	0.45906	-3.51419	0.0004411	0.0247873	4	4	TRUE	FALSE	Pdgfc
ENSMUSG00000029287.14|Tgfbr3	14356.7	0.910041	0.259335	3.50913	0.000449567	0.0251842	4	4	FALSE	FALSE	Tgfbr3
ENSMUSG00000028184.12|Adgrl2	168.032	-1.24649	0.35559	-3.50542	0.000455889	0.0254588	4	4	TRUE	FALSE	Adgrl2
ENSMUSG00000039058.11|Ak5	1209.04	1.1368	0.324582	3.50236	0.000461165	0.0256734	4	4	FALSE	FALSE	Ak5
ENSMUSG00000046585.9|Cfap58	27.4927	2.1067	0.602345	3.49749	0.000469656	0.0260652	1	4	FALSE	TRUE	Cfap58
ENSMUSG00000072966.11|Gprasp2	8.46778	-5.09086	1.45969	-3.48764	0.000487306	0.0268916	2	0	FALSE	FALSE	Gprasp2
ENSMUSG00000022790.14|Igsf11	6.08817	-4.56887	1.31007	-3.48751	0.000487547	0.0268916	1	0	FALSE	FALSE	Igsf11
ENSMUSG00000040488.17|Ltbp4	6869.72	-1.06477	0.305977	-3.47991	0.000501579	0.0275807	4	4	FALSE	FALSE	Ltbp4
ENSMUSG00000062310.7|Glrp1	754.368	1.8688	0.537336	3.47791	0.000505344	0.0277028	4	4	TRUE	TRUE	Glrp1
ENSMUSG00000021638.12|Ocln	760.506	1.43922	0.414361	3.47334	0.000514018	0.0280923	4	4	TRUE	TRUE	Ocln
ENSMUSG00000054146.8|Krt15	14.8615	-3.6661	1.05839	-3.46384	0.000532527	0.0290154	2	0	FALSE	FALSE	Krt15
ENSMUSG00000046402.10|Rbp1	14.1303	-2.57752	0.744628	-3.46148	0.000537211	0.0291819	3	0	FALSE	FALSE	Rbp1
ENSMUSG00000019122.8|Ccl9	22.5576	-2.11822	0.612246	-3.45976	0.000540652	0.0292802	3	0	FALSE	FALSE	Ccl9
ENSMUSG00000027947.11|Il6ra	1762.92	1.45297	0.420706	3.45365	0.000553051	0.0298614	4	4	TRUE	TRUE	Il6ra
ENSMUSG00000108849.1|Gm35147	6.23772	3.01443	0.873276	3.45187	0.00055672	0.0299693	0	0	FALSE	FALSE	Gm35147
ENSMUSG00000041361.13|Myzap	21.8034	2.08201	0.604917	3.4418	0.000577849	0.0310135	0	4	FALSE	TRUE	Myzap
ENSMUSG00000009378.4|Slc16a12	8.5439	-2.51361	0.730602	-3.44046	0.000580725	0.0310749	0	0	FALSE	FALSE	Slc16a12
ENSMUSG00000029641.8|Rasl11a	108.049	-1.79073	0.520764	-3.43866	0.0005846	0.0311891	4	4	TRUE	FALSE	Rasl11a
ENSMUSG00000042812.5|Foxf1	442.404	-1.06771	0.311014	-3.43301	0.000596925	0.0317521	4	4	FALSE	FALSE	Foxf1
ENSMUSG00000002944.15|Cd36	3.46049	-5.21748	1.52053	-3.43135	0.000600578	0.031852	0	0	FALSE	FALSE	Cd36
ENSMUSG00000045441.5|Gprin3	5.88713	-4.42972	1.2915	-3.42991	0.000603788	0.0319277	1	0	FALSE	FALSE	Gprin3
ENSMUSG00000079547.4|H2-DMb1	347.093	-2.04661	0.597285	-3.42653	0.000611346	0.0321613	4	4	TRUE	FALSE	H2-DMb1
ENSMUSG00000036972.14|Zic4	3.92672	-5.34035	1.55862	-3.42633	0.000611793	0.0321613	1	0	FALSE	FALSE	Zic4
ENSMUSG00000039865.8|Slc44a3	6.18792	-3.19782	0.933909	-3.42412	0.000616795	0.0322557	0	0	FALSE	FALSE	Slc44a3
ENSMUSG00000044197.8|Gpr146	455.273	1.24908	0.364807	3.42395	0.000617188	0.0322557	4	4	TRUE	TRUE	Gpr146
ENSMUSG00000046768.13|Rhoj	620.656	-1.31086	0.384756	-3.40699	0.000656832	0.0342278	4	4	TRUE	FALSE	Rhoj
ENSMUSG00000023078.6|Cxcl13	3.45773	-5.18809	1.52378	-3.40475	0.000662255	0.0343733	0	0	FALSE	FALSE	Cxcl13
ENSMUSG00000063193.8|Cd300lb	903.278	1.97691	0.580763	3.40398	0.00066411	0.0343733	4	4	TRUE	TRUE	Cd300lb
ENSMUSG00000023972.10|Ptk7	5597.79	-1.77568	0.521729	-3.40346	0.000665376	0.0343733	4	4	TRUE	FALSE	Ptk7
ENSMUSG00000117486.1|Gm30938	8.54572	2.53286	0.745245	3.39869	0.000677099	0.0348784	0	0	FALSE	FALSE	Gm30938
ENSMUSG00000025348.9|Itga7	2701.44	-1.59645	0.471058	-3.38907	0.000701294	0.0360212	4	4	TRUE	FALSE	Itga7
ENSMUSG00000028730.14|Cfap57	7.78097	-2.93123	0.865368	-3.38727	0.000705922	0.0361116	1	0	FALSE	FALSE	Cfap57
ENSMUSG00000028076.12|Cd1d1	115.929	1.34891	0.398283	3.38682	0.000707083	0.0361116	4	4	TRUE	TRUE	Cd1d1
ENSMUSG00000024299.17|Adamts10	2133.19	-0.800926	0.236766	-3.38277	0.000717578	0.0364421	4	4	FALSE	FALSE	Adamts10
ENSMUSG00000074818.13|Pdzd7	178.105	-1.60473	0.474386	-3.38276	0.000717619	0.0364421	4	4	TRUE	FALSE	Pdzd7
ENSMUSG00000039891.6|Txlnb	354.839	1.43066	0.423048	3.3818	0.000720128	0.0364661	4	4	TRUE	TRUE	Txlnb
ENSMUSG00000004542.15|Psg19	11.4332	2.54324	0.752994	3.37751	0.000731459	0.0369356	0	2	FALSE	FALSE	Psg19
ENSMUSG00000028998.6|Tomm7	4397.09	-0.889079	0.263462	-3.3746	0.000739224	0.0372228	4	4	FALSE	FALSE	Tomm7
ENSMUSG00000031748.16|Gnao1	202.241	-1.85089	0.548659	-3.37348	0.000742242	0.0372394	4	4	TRUE	FALSE	Gnao1
ENSMUSG00000091498.4|Mpc1-ps	102.49	-1.01382	0.300574	-3.37294	0.000743709	0.0372394	4	4	FALSE	FALSE	Mpc1-ps
ENSMUSG00000074457.10|S100a16	50.7567	-2.39161	0.709421	-3.37121	0.000748375	0.0373687	3	0	FALSE	FALSE	S100a16
ENSMUSG00000026676.7|Ccdc3	176.884	1.73088	0.514735	3.36267	0.00077194	0.0384383	4	4	TRUE	TRUE	Ccdc3
ENSMUSG00000026181.13|Ppm1f	3636.8	-1.12538	0.334858	-3.36076	0.000777277	0.0385969	4	4	FALSE	FALSE	Ppm1f
ENSMUSG00000086003.7|B230206L02Rik	19.63	-2.51705	0.749243	-3.35946	0.000780939	0.0386716	3	0	FALSE	FALSE	B230206L02Rik
ENSMUSG00000047104.5|Pbp2	29.8571	1.66583	0.496097	3.35787	0.000785467	0.0387887	1	4	FALSE	TRUE	Pbp2
ENSMUSG00000045636.16|Mtus1	55.243	1.81002	0.539382	3.35573	0.000791569	0.0389826	2	4	FALSE	TRUE	Mtus1
ENSMUSG00000036545.8|Adamts2	9.88394	-3.66043	1.09107	-3.35491	0.000793909	0.0389907	1	0	FALSE	FALSE	Adamts2
ENSMUSG00000035273.14|Hpse	563.337	0.962111	0.287388	3.34778	0.000814613	0.0398982	4	4	FALSE	FALSE	Hpse
ENSMUSG00000024620.11|Pdgfrb	92.6751	-2.34024	0.699417	-3.34598	0.000819925	0.0399692	4	1	FALSE	FALSE	Pdgfrb
ENSMUSG00000024376.7|Epb41l4a	816.124	1.15823	0.346175	3.34578	0.000820522	0.0399692	4	4	FALSE	FALSE	Epb41l4a
ENSMUSG00000060716.7|Plekhh1	307.338	1.17328	0.35076	3.34495	0.000822979	0.0399803	4	4	FALSE	FALSE	Plekhh1
ENSMUSG00000005583.16|Mef2c	2.5349	-4.74941	1.42041	-3.34369	0.000826732	0.0400541	0	0	FALSE	FALSE	Mef2c
ENSMUSG00000097336.8|Fendrr	150.065	-1.48954	0.445818	-3.34114	0.000834339	0.0403137	4	4	TRUE	FALSE	Fendrr
ENSMUSG00000048126.16|Col6a3	1766.7	2.80787	0.840719	3.33984	0.000838269	0.0403946	3	4	FALSE	TRUE	Col6a3
ENSMUSG00000000093.6|Tbx2	80.3167	-1.91393	0.575131	-3.32782	0.000875299	0.042066	4	3	FALSE	FALSE	Tbx2
ENSMUSG00000078202.3|Nrarp	226.305	2.13863	0.643085	3.32558	0.000882333	0.0422906	4	4	TRUE	TRUE	Nrarp
ENSMUSG00000002012.13|Pnck	92.044	-2.30775	0.69502	-3.32041	0.000898845	0.0428992	4	4	TRUE	FALSE	Pnck
ENSMUSG00000109341.1|Gm30873	5.77122	2.8983	0.872952	3.32011	0.000899817	0.0428992	0	0	FALSE	FALSE	Gm30873
ENSMUSG00000032841.15|Prr5l	10.6523	-2.54581	0.76741	-3.31741	0.000908571	0.0432017	2	0	FALSE	FALSE	Prr5l
ENSMUSG00000023913.17|Pla2g7	16454.5	1.11996	0.338137	3.31214	0.000925844	0.0439065	4	4	FALSE	FALSE	Pla2g7
ENSMUSG00000021575.16|Ahrr	56.6144	-1.34974	0.408214	-3.30644	0.000944901	0.0446921	4	4	TRUE	FALSE	Ahrr
ENSMUSG00000015829.13|Tnr	739.625	1.42364	0.430723	3.30523	0.000948984	0.0447671	4	4	TRUE	TRUE	Tnr
ENSMUSG00000038070.15|Cntln	254.253	1.20756	0.366309	3.29657	0.000978732	0.0460492	4	4	TRUE	TRUE	Cntln
ENSMUSG00000026921.18|Egfl7	700.031	-1.88206	0.571356	-3.29403	0.000987617	0.046292	4	4	TRUE	FALSE	Egfl7
ENSMUSG00000022219.10|Cideb	15.2287	-2.28275	0.693266	-3.29274	0.000992152	0.046292	2	0	FALSE	FALSE	Cideb
ENSMUSG00000041936.18|Agrn	5667.6	-1.50295	0.456497	-3.29236	0.00099352	0.046292	4	4	TRUE	FALSE	Agrn
ENSMUSG00000017943.15|Gdap1l1	57.9078	-1.41713	0.430457	-3.29216	0.000994223	0.046292	4	4	TRUE	FALSE	Gdap1l1
ENSMUSG00000022146.12|Osmr	279.486	-1.69675	0.515958	-3.28854	0.00100707	0.0467688	4	4	TRUE	FALSE	Osmr
ENSMUSG00000057719.11|Sh3rf2	18.1371	-2.46069	0.748444	-3.28775	0.00100993	0.0467804	4	0	FALSE	FALSE	Sh3rf2
ENSMUSG00000097745.1|AI115009	19.4218	1.98064	0.602673	3.28642	0.00101469	0.0468002	0	3	FALSE	FALSE	AI115009
ENSMUSG00000098176.2|Ccdc166	7.98049	-2.44686	0.744591	-3.28618	0.00101558	0.0468002	0	0	FALSE	FALSE	Ccdc166
ENSMUSG00000023411.12|Nfatc4	52.3842	-2.00991	0.611813	-3.28518	0.00101919	0.0468125	4	1	FALSE	FALSE	Nfatc4
ENSMUSG00000020601.8|Trib2	3184.5	1.01832	0.310024	3.28466	0.00102107	0.0468125	4	4	FALSE	FALSE	Trib2
ENSMUSG00000115494.1|Gm49293	7.32845	3.39443	1.03579	3.27714	0.00104866	0.0479546	0	1	FALSE	FALSE	Gm49293
ENSMUSG00000024544.9|Ldlrad4	110.182	-1.65247	0.504356	-3.27639	0.00105144	0.0479598	4	4	TRUE	FALSE	Ldlrad4
ENSMUSG00000033227.7|Wnt6	6.84627	-3.58921	1.09578	-3.27549	0.00105478	0.0479897	1	0	FALSE	FALSE	Wnt6
ENSMUSG00000032122.15|Slc37a2	230.529	-1.55696	0.47588	-3.27175	0.00106883	0.048506	4	4	TRUE	FALSE	Slc37a2
ENSMUSG00000054676.15|1600014C10Rik	497.897	-1.46453	0.447825	-3.27032	0.00107426	0.048629	4	4	TRUE	FALSE	1600014C10Rik
ENSMUSG00000030905.5|Crym	3.97811	-4.61224	1.41079	-3.26926	0.00107831	0.0486894	0	0	FALSE	FALSE	Crym
ENSMUSG00000044164.2|Rnf182	5.8266	3.4515	1.05668	3.26636	0.0010894	0.0490667	0	1	FALSE	FALSE	Rnf182
ENSMUSG00000097324.8|Carmn	13.2792	-2.37228	0.727431	-3.26117	0.00110952	0.0498478	1	0	FALSE	FALSE	Carmn
ENSMUSG00000042216.13|Sgsm1	6.77529	-4.58301	1.40758	-3.25595	0.00113015	0.0506476	1	0	FALSE	FALSE	Sgsm1
ENSMUSG00000039648.14|Kyat1	321.579	-1.39524	0.429062	-3.25183	0.00114663	0.0510597	4	4	TRUE	FALSE	Kyat1
ENSMUSG00000073234.4|Gm8773	46.7918	1.26332	0.38852	3.25162	0.00114751	0.0510597	3	4	FALSE	TRUE	Gm8773
ENSMUSG00000031217.8|Efnb1	152.248	-1.86392	0.573246	-3.25152	0.00114789	0.0510597	4	4	TRUE	FALSE	Efnb1
ENSMUSG00000026729.9|4930562F07Rik	50.2451	2.41093	0.741642	3.2508	0.00115079	0.0510622	1	4	FALSE	TRUE	4930562F07Rik
ENSMUSG00000022483.17|Col2a1	268.593	-2.18044	0.670958	-3.24974	0.00115511	0.051127	4	4	TRUE	FALSE	Col2a1
ENSMUSG00000032717.14|Mdfi	74.8988	-1.90805	0.587565	-3.24739	0.00116468	0.0514238	4	4	TRUE	FALSE	Mdfi
ENSMUSG00000025920.19|Stau2	364.371	1.16705	0.359642	3.24503	0.00117436	0.0516294	4	4	FALSE	FALSE	Stau2
ENSMUSG00000055435.6|Maf	47.0475	1.64759	0.507847	3.24426	0.00117756	0.0516294	3	4	FALSE	TRUE	Maf
ENSMUSG00000027977.15|Ndst3	780.347	1.58296	0.487943	3.24416	0.00117798	0.0516294	4	4	TRUE	TRUE	Ndst3
ENSMUSG00000054418.6|2900041M22Rik	3.03991	-4.98712	1.53895	-3.2406	0.00119279	0.0521512	0	0	FALSE	FALSE	2900041M22Rik
ENSMUSG00000019189.13|Rnf145	8200.38	0.953684	0.294476	3.23858	0.00120128	0.0523946	4	4	FALSE	FALSE	Rnf145
ENSMUSG00000051359.15|Ncald	3.41956	-4.37241	1.35067	-3.23722	0.00120701	0.0525166	0	0	FALSE	FALSE	Ncald
ENSMUSG00000029468.17|P2rx7	331.081	1.00674	0.311376	3.2332	0.0012241	0.0531312	4	4	FALSE	FALSE	P2rx7
ENSMUSG00000091898.8|Tnnc1	43.6198	-1.31551	0.407039	-3.23189	0.00122974	0.0532472	4	3	FALSE	FALSE	Tnnc1
ENSMUSG00000032946.16|Rasgrp2	27.823	-2.32982	0.721362	-3.22976	0.00123896	0.0535169	3	0	FALSE	FALSE	Rasgrp2
ENSMUSG00000092035.8|Peg10	1632.09	-1.07893	0.33475	-3.22309	0.00126816	0.0546469	4	4	FALSE	FALSE	Peg10
ENSMUSG00000003992.15|Ssbp2	572.642	-0.88446	0.274612	-3.22077	0.00127848	0.0549595	4	4	FALSE	FALSE	Ssbp2
ENSMUSG00000024502.10|Jakmip2	6.17608	3.07579	0.956148	3.21686	0.00129604	0.0555809	0	0	FALSE	FALSE	Jakmip2
ENSMUSG00000029375.6|Cxcl15	20.6818	-2.35904	0.733624	-3.2156	0.00130173	0.0556915	4	0	FALSE	FALSE	Cxcl15
ENSMUSG00000053199.13|Arhgap20	4.66026	-4.88155	1.51955	-3.21249	0.00131588	0.0561629	0	0	FALSE	FALSE	Arhgap20
ENSMUSG00000024247.14|Pkdcc	48.8967	-1.94534	0.606243	-3.20884	0.00133271	0.0566606	3	2	FALSE	FALSE	Pkdcc
ENSMUSG00000026489.13|Coq8a	151.967	-1.77913	0.554488	-3.20859	0.00133386	0.0566606	4	4	TRUE	FALSE	Coq8a
ENSMUSG00000026347.13|Tmem163	2.56257	4.87682	1.52094	3.20646	0.00134377	0.0569466	0	0	FALSE	FALSE	Tmem163
ENSMUSG00000021464.14|Ror2	405.566	-1.36292	0.425216	-3.20524	0.00134948	0.0570536	4	4	TRUE	FALSE	Ror2
ENSMUSG00000068263.11|Efcc1	31.4385	1.89964	0.593236	3.20216	0.001364	0.057532	1	4	FALSE	TRUE	Efcc1
ENSMUSG00000057315.14|Arhgap24	269.937	-1.51828	0.474509	-3.19969	0.00137577	0.0578921	4	4	TRUE	FALSE	Arhgap24
ENSMUSG00000112148.1|Lilrb4a	12.9877	-4.20519	1.31515	-3.19751	0.00138619	0.0581939	1	0	FALSE	FALSE	Lilrb4a
ENSMUSG00000027962.14|Vcam1	12632.3	1.45722	0.45605	3.1953	0.00139688	0.0585057	4	4	TRUE	TRUE	Vcam1
ENSMUSG00000053821.4|Gm9922	26.0502	-1.50773	0.473019	-3.18746	0.00143527	0.0599736	4	0	FALSE	FALSE	Gm9922
ENSMUSG00000042476.12|Abcb4	8.71041	-3.65956	1.14884	-3.18543	0.00144539	0.060234	1	0	FALSE	FALSE	Abcb4
ENSMUSG00000103629.1|Gm5694	11.7731	2.71851	0.853599	3.18476	0.00144875	0.060234	0	2	FALSE	FALSE	Gm5694
ENSMUSG00000014158.12|Trpv4	29.4731	-1.74918	0.549333	-3.18419	0.00145158	0.060234	3	0	FALSE	FALSE	Trpv4
ENSMUSG00000031662.8|Snx20	6.35988	-3.22118	1.01318	-3.17929	0.00147638	0.0611214	1	0	FALSE	FALSE	Snx20
ENSMUSG00000032068.14|Plet1	544.859	2.56856	0.808195	3.17814	0.00148221	0.0612213	4	4	TRUE	TRUE	Plet1
ENSMUSG00000115783.1|Bc1	2784.51	-2.22468	0.701292	-3.17226	0.00151256	0.0622017	4	4	TRUE	FALSE	Bc1
ENSMUSG00000103144.1|Pcdhga1	41.6956	1.58207	0.498731	3.1722	0.00151288	0.0622017	2	4	FALSE	TRUE	Pcdhga1
ENSMUSG00000020241.13|Col6a2	3486.03	-2.38331	0.75182	-3.17005	0.00152412	0.0625205	4	4	TRUE	FALSE	Col6a2
ENSMUSG00000029409.7|U90926	4.78095	-4.14118	1.30674	-3.1691	0.00152913	0.0625826	0	0	FALSE	FALSE	U90926
ENSMUSG00000005951.13|Shpk	137.239	-1.6345	0.515956	-3.1679	0.00153542	0.0626971	4	4	TRUE	FALSE	Shpk
ENSMUSG00000070056.6|Mfhas1	1661.59	1.0989	0.346989	3.16694	0.0015405	0.0627616	4	4	FALSE	FALSE	Mfhas1
ENSMUSG00000028445.7|Enho	98.5548	-2.5288	0.798732	-3.16602	0.00154541	0.0628185	3	4	FALSE	FALSE	Enho
ENSMUSG00000056204.8|Pgpep1	3627.17	-1.27447	0.403171	-3.16112	0.00157166	0.063741	4	4	TRUE	FALSE	Pgpep1
ENSMUSG00000095872.7|Gm15128	6.9029	-3.62141	1.14642	-3.15889	0.00158369	0.0640511	1	0	FALSE	FALSE	Gm15128
ENSMUSG00000035385.5|Ccl2	7430.77	2.24389	0.710456	3.15839	0.00158645	0.0640511	4	4	TRUE	TRUE	Ccl2
ENSMUSG00000110350.1|Gm10252	23.9747	-2.04145	0.646837	-3.15604	0.00159925	0.064375	3	0	FALSE	FALSE	Gm10252
ENSMUSG00000061601.15|Pclo	5.21341	-5.0656	1.60527	-3.15561	0.00160165	0.064375	1	0	FALSE	FALSE	Pclo
ENSMUSG00000061859.17|Patj	8.64972	-3.39604	1.07673	-3.15402	0.00161036	0.0645803	1	0	FALSE	FALSE	Patj
ENSMUSG00000117292.1|E330032C10Rik	43.1278	2.07759	0.659645	3.14956	0.00163516	0.0654281	2	4	FALSE	TRUE	E330032C10Rik
ENSMUSG00000038463.8|Olfml2b	800.201	1.45011	0.461073	3.14508	0.00166039	0.0662897	4	4	TRUE	TRUE	Olfml2b
ENSMUSG00000000686.11|Abhd15	88.0446	-2.24722	0.715376	-3.14131	0.00168192	0.0670001	4	3	FALSE	FALSE	Abhd15
ENSMUSG00000039476.13|Prrx2	582.322	-2.1048	0.670236	-3.14039	0.00168721	0.0670618	4	4	TRUE	FALSE	Prrx2
ENSMUSG00000027978.9|Prss12	89.1726	-2.13122	0.679026	-3.13865	0.0016973	0.0673136	4	4	TRUE	FALSE	Prss12
ENSMUSG00000040253.15|Gbp7	78.0946	1.96846	0.627418	3.13739	0.00170457	0.0674528	3	4	FALSE	TRUE	Gbp7
ENSMUSG00000057098.14|Ebf1	62.2939	-1.06483	0.339853	-3.13322	0.00172902	0.0680961	4	4	FALSE	FALSE	Ebf1
ENSMUSG00000056486.18|Chn1	203.004	1.71845	0.548506	3.13296	0.00173055	0.0680961	4	4	TRUE	TRUE	Chn1
ENSMUSG00000023966.8|Rsph9	15.5341	-3.09663	0.988494	-3.13267	0.00173222	0.0680961	2	0	FALSE	FALSE	Rsph9
ENSMUSG00000115664.1|Gm32913	11.4622	-2.24547	0.717076	-3.13143	0.00173958	0.0682357	2	0	FALSE	FALSE	Gm32913
ENSMUSG00000060791.15|Gmfg	11.1833	-2.1136	0.6756	-3.12849	0.0017571	0.0686639	2	0	FALSE	FALSE	Gmfg
ENSMUSG00000037106.8|Fer1l6	2251.74	1.84963	0.591255	3.12831	0.00175816	0.0686639	4	4	TRUE	TRUE	Fer1l6
ENSMUSG00000019846.11|Lama4	2.71893	-4.85532	1.55363	-3.12516	0.0017771	0.069253	0	0	FALSE	FALSE	Lama4
ENSMUSG00000021662.11|Arhgef28	1835.02	1.67716	0.536927	3.12362	0.00178644	0.0694657	4	4	TRUE	TRUE	Arhgef28
ENSMUSG00000029499.11|Pxmp2	53.2174	-1.59744	0.51157	-3.12262	0.00179252	0.0695512	4	3	FALSE	FALSE	Pxmp2
ENSMUSG00000004655.5|Aqp1	94.7836	-2.70156	0.868856	-3.10934	0.00187509	0.0725978	3	3	FALSE	FALSE	Aqp1
ENSMUSG00000058756.13|Thra	3968.53	-1.18899	0.382608	-3.10759	0.00188618	0.0727404	4	4	FALSE	FALSE	Thra
ENSMUSG00000059430.14|Actg2	8.12985	-4.37854	1.40926	-3.10696	0.00189019	0.0727404	1	0	FALSE	FALSE	Actg2
ENSMUSG00000106734.3|Gm20559	137.591	1.50226	0.483581	3.10653	0.00189298	0.0727404	4	4	TRUE	TRUE	Gm20559
ENSMUSG00000029470.15|P2rx4	1540.12	1.12246	0.361361	3.10621	0.001895	0.0727404	4	4	FALSE	FALSE	P2rx4
ENSMUSG00000000154.16|Slc22a18	8.93281	-2.75349	0.888204	-3.10006	0.00193481	0.0738713	1	0	FALSE	FALSE	Slc22a18
ENSMUSG00000024529.14|Lox	5.84085	-3.86907	1.24817	-3.09979	0.00193656	0.0738713	1	0	FALSE	FALSE	Lox
ENSMUSG00000058145.16|Adamts17	3.01577	4.34898	1.40301	3.09975	0.00193682	0.0738713	0	0	FALSE	FALSE	Adamts17
ENSMUSG00000099907.1|Gm10421	5.52609	-2.90913	0.938829	-3.09868	0.00194386	0.0739821	0	0	FALSE	FALSE	Gm10421
ENSMUSG00000032053.8|Pou2af1	33.0127	2.09007	0.674837	3.09715	0.00195393	0.0742081	1	4	FALSE	TRUE	Pou2af1
ENSMUSG00000058542.3|Gm15590	36.116	-1.71486	0.553998	-3.09543	0.00196526	0.074392	3	1	FALSE	FALSE	Gm15590
ENSMUSG00000026208.9|Des	50.2446	-1.67845	0.542283	-3.09516	0.00196708	0.074392	3	3	FALSE	FALSE	Des
ENSMUSG00000031871.9|Cdh5	12.0472	2.76256	0.893984	3.09016	0.00200047	0.0754955	0	2	FALSE	FALSE	Cdh5
ENSMUSG00000056367.14|Actr3b	4.34518	-3.98056	1.28933	-3.08731	0.00201974	0.0760628	0	0	FALSE	FALSE	Actr3b
ENSMUSG00000061082.11|Plac1	106.643	-1.95327	0.632885	-3.0863	0.00202666	0.0761633	4	4	TRUE	FALSE	Plac1
ENSMUSG00000023443.13|Esx1	50.9034	-1.79023	0.580285	-3.08508	0.00203497	0.0763157	4	2	FALSE	FALSE	Esx1
ENSMUSG00000024039.15|Cbs	89.1479	-1.57647	0.511932	-3.07945	0.00207386	0.0776117	4	4	TRUE	FALSE	Cbs
ENSMUSG00000037762.6|Slc16a9	6.39881	-4.54659	1.47999	-3.07203	0.00212606	0.0793996	1	0	FALSE	FALSE	Slc16a9
ENSMUSG00000031970.16|Dbndd1	58.9495	-1.96039	0.639502	-3.06549	0.0021731	0.0809876	4	3	FALSE	FALSE	Dbndd1
ENSMUSG00000039461.12|Tcta	558.59	-1.20333	0.392656	-3.0646	0.0021796	0.0810613	4	4	TRUE	FALSE	Tcta
ENSMUSG00000014782.16|Plekhg4	234.5	-1.03477	0.337981	-3.06162	0.00220146	0.0815894	4	4	FALSE	FALSE	Plekhg4
ENSMUSG00000002346.16|Slc25a42	371.33	-1.24967	0.408198	-3.06142	0.0022029	0.0815894	4	4	TRUE	FALSE	Slc25a42
ENSMUSG00000039530.17|Tusc3	2110.56	0.712991	0.23297	3.06044	0.00221011	0.0816876	4	4	FALSE	FALSE	Tusc3
ENSMUSG00000027676.11|Ccdc39	52.6684	1.58893	0.519851	3.05651	0.00223929	0.0824467	3	4	FALSE	TRUE	Ccdc39
ENSMUSG00000045031.18|Cetn4	179.919	0.971186	0.317751	3.05644	0.00223985	0.0824467	4	4	FALSE	FALSE	Cetn4
ENSMUSG00000057777.4|Mab21l2	9.12845	-2.93708	0.96255	-3.05135	0.00227813	0.0836839	1	0	FALSE	FALSE	Mab21l2
ENSMUSG00000028439.14|Fam219a	959.125	-1.2165	0.399469	-3.0453	0.00232452	0.0851538	4	4	TRUE	FALSE	Fam219a
ENSMUSG00000014243.5|Zswim7	440.839	-1.02324	0.336051	-3.04489	0.00232764	0.0851538	4	4	FALSE	FALSE	Zswim7
ENSMUSG00000037025.11|Foxa2	1208.71	-0.889453	0.292334	-3.0426	0.00234547	0.0856311	4	4	FALSE	FALSE	Foxa2
ENSMUSG00000031146.6|Plp2	5405.2	0.793681	0.261109	3.03965	0.00236852	0.0862968	4	4	FALSE	FALSE	Plp2
ENSMUSG00000085743.1|8430419K02Rik	48.9485	1.58939	0.523237	3.0376	0.00238472	0.0867108	2	4	FALSE	TRUE	8430419K02Rik
ENSMUSG00000027684.16|Mecom	657.543	-1.35819	0.44744	-3.03547	0.00240159	0.0871475	4	4	TRUE	FALSE	Mecom
ENSMUSG00000027276.7|Jag1	217.561	-1.95023	0.643528	-3.03053	0.00244125	0.0884077	4	4	TRUE	FALSE	Jag1
ENSMUSG00000046687.6|Gm5424	17.7595	-1.94851	0.644473	-3.02341	0.00249943	0.0903323	3	0	FALSE	FALSE	Gm5424
ENSMUSG00000021583.7|Erap1	1822.55	1.44386	0.478022	3.0205	0.0025236	0.0910222	4	4	TRUE	TRUE	Erap1
ENSMUSG00000042766.17|Trim46	475.136	-1.11937	0.370955	-3.01753	0.0025484	0.0917321	4	4	FALSE	FALSE	Trim46
ENSMUSG00000023886.10|Smoc2	8.92525	-3.30768	1.0965	-3.01657	0.0025565	0.0918392	1	0	FALSE	FALSE	Smoc2
ENSMUSG00000038534.18|Osbpl7	694.108	-0.832048	0.27592	-3.01554	0.00256519	0.0919671	4	4	FALSE	FALSE	Osbpl7
ENSMUSG00000034957.10|Cebpa	873.4	-2.04263	0.677847	-3.01342	0.00258325	0.0924297	4	4	TRUE	FALSE	Cebpa
ENSMUSG00000039328.11|Rnf122	283.504	-1.34778	0.447377	-3.01264	0.00258986	0.0924816	4	4	TRUE	FALSE	Rnf122
ENSMUSG00000061451.13|Tmem151a	203.55	-1.75265	0.582106	-3.01088	0.00260492	0.0928345	4	4	TRUE	FALSE	Tmem151a
ENSMUSG00000047996.16|Prrg1	80.4405	1.41633	0.470994	3.00711	0.00263746	0.0938079	3	4	FALSE	TRUE	Prrg1
ENSMUSG00000045555.3|Mettl24	6.74173	-3.2377	1.07751	-3.00479	0.00265768	0.0943398	1	0	FALSE	FALSE	Mettl24
ENSMUSG00000079657.10|Rab26	9.92489	-2.32897	0.776466	-2.99945	0.00270465	0.0958172	1	0	FALSE	FALSE	Rab26
ENSMUSG00000032311.17|Nrg4	8.49968	-2.10048	0.700518	-2.99846	0.00271346	0.0958212	0	0	FALSE	FALSE	Nrg4
ENSMUSG00000037138.17|Aff3	16.2482	2.51291	0.83813	2.99824	0.00271545	0.0958212	0	3	FALSE	FALSE	Aff3
ENSMUSG00000029420.13|Rimbp2	8.73974	-3.46139	1.15718	-2.99123	0.0027786	0.0978571	2	0	FALSE	FALSE	Rimbp2
ENSMUSG00000018819.10|Lsp1	302.179	-1.65545	0.553836	-2.98906	0.00279834	0.0982978	4	4	TRUE	FALSE	Lsp1
ENSMUSG00000075410.13|Prcd	17.5299	-2.61936	0.876574	-2.98817	0.00280649	0.0982978	1	0	FALSE	FALSE	Prcd
ENSMUSG00000020950.10|Foxg1	711.95	-0.735507	0.246183	-2.98764	0.00281137	0.0982978	4	4	FALSE	FALSE	Foxg1
ENSMUSG00000067878.13|Map7d3	3.03459	-5.03652	1.68589	-2.98746	0.00281305	0.0982978	0	0	FALSE	FALSE	Map7d3
ENSMUSG00000048915.12|Efna5	547.336	1.22155	0.409348	2.98412	0.00284392	0.0991832	4	4	TRUE	TRUE	Efna5
ENSMUSG00000025780.7|Itih5	244.919	-2.54247	0.852615	-2.98197	0.00286404	0.099691	4	2	FALSE	FALSE	Itih5
ENSMUSG00000022221.14|Ripk3	4.74972	-3.53966	1.18732	-2.98121	0.00287111	0.0997431	0	0	FALSE	FALSE	Ripk3
ENSMUSG00000096140.2|Ankrd66	54.2359	1.57717	0.529515	2.97852	0.00289641	0.100428	2	4	FALSE	TRUE	Ankrd66
ENSMUSG00000011263.16|Exoc3l2	128.721	-2.89877	0.973636	-2.97726	0.00290835	0.100647	3	2	FALSE	FALSE	Exoc3l2
ENSMUSG00000029270.10|Dipk1a	672.669	1.08563	0.365067	2.97377	0.00294166	0.101603	4	4	FALSE	FALSE	Dipk1a
ENSMUSG00000024863.6|Mbl2	3.09148	-5.00852	1.68496	-2.97248	0.00295406	0.1018	0	0	FALSE	FALSE	Mbl2
ENSMUSG00000021453.2|Gadd45g	617.054	-1.13424	0.381641	-2.972	0.00295871	0.1018	4	4	FALSE	FALSE	Gadd45g
ENSMUSG00000026726.10|Cubn	234.888	1.47166	0.495537	2.96984	0.00297958	0.102322	4	4	TRUE	TRUE	Cubn
ENSMUSG00000025969.15|Nrp2	18404.6	1.32809	0.447468	2.96802	0.00299729	0.1024	4	4	TRUE	TRUE	Nrp2
ENSMUSG00000058147.1|Xlr3c	434.905	-1.68595	0.568042	-2.968	0.00299748	0.1024	4	4	TRUE	FALSE	Xlr3c
ENSMUSG00000074071.11|Fam169b	9.82153	-2.5061	0.844418	-2.96784	0.00299898	0.1024	1	0	FALSE	FALSE	Fam169b
ENSMUSG00000040003.18|Magi2	59.9128	1.0276	0.34653	2.96541	0.00302276	0.102831	4	4	FALSE	FALSE	Magi2
ENSMUSG00000023353.14|Agap3	7218.8	-0.875797	0.295341	-2.96538	0.00302309	0.102831	4	4	FALSE	FALSE	Agap3
ENSMUSG00000034422.14|Parp14	341.489	1.13138	0.381751	2.96367	0.00303994	0.103208	4	4	FALSE	FALSE	Parp14
ENSMUSG00000036009.16|Mettl25	380.132	0.995419	0.336306	2.95986	0.00307778	0.104295	4	4	FALSE	FALSE	Mettl25
ENSMUSG00000043391.10|2510009E07Rik	202.795	-1.46541	0.495607	-2.95681	0.00310838	0.105134	4	4	TRUE	FALSE	2510009E07Rik
ENSMUSG00000021559.14|Dapk1	2.15716	-4.54797	1.53851	-2.95609	0.00311569	0.105182	0	0	FALSE	FALSE	Dapk1
ENSMUSG00000024812.11|Tjp2	1795.61	-1.23647	0.418445	-2.95492	0.00312747	0.105345	4	4	TRUE	FALSE	Tjp2
ENSMUSG00000004317.14|Clcn5	2097.9	1.27564	0.431769	2.95445	0.00313226	0.105345	4	4	TRUE	TRUE	Clcn5
ENSMUSG00000044986.10|Tst	415.005	-1.67613	0.567567	-2.95319	0.0031451	0.105579	4	4	TRUE	FALSE	Tst
ENSMUSG00000106235.1|Gm33347	2.69185	4.94893	1.68008	2.94565	0.00322279	0.107835	0	0	FALSE	FALSE	Gm33347
ENSMUSG00000045378.5|Pxt1	9.49217	-2.29482	0.779092	-2.9455	0.00322435	0.107835	1	0	FALSE	FALSE	Pxt1
ENSMUSG00000097727.8|F630040K05Rik	8.71505	-2.58157	0.876747	-2.94449	0.00323485	0.107985	1	0	FALSE	FALSE	F630040K05Rik
ENSMUSG00000021253.7|Tgfb3	1112.1	-0.791534	0.269034	-2.94213	0.00325959	0.108603	4	4	FALSE	FALSE	Tgfb3
ENSMUSG00000040767.10|Snrnp25	896.443	-1.68081	0.571399	-2.94158	0.00326547	0.108603	4	4	TRUE	FALSE	Snrnp25
ENSMUSG00000034845.6|Plvap	35.2546	-2.41946	0.823379	-2.93845	0.00329854	0.109499	3	1	FALSE	FALSE	Plvap
ENSMUSG00000028958.15|Tmub1	608.897	-1.42957	0.486977	-2.93561	0.00332893	0.110272	4	4	TRUE	FALSE	Tmub1
ENSMUSG00000045180.13|Shroom2	7.94945	-3.83135	1.30534	-2.93513	0.00333412	0.110272	1	0	FALSE	FALSE	Shroom2
ENSMUSG00000031762.7|Mt2	3483.99	-1.34607	0.459271	-2.93089	0.00337994	0.111582	4	4	TRUE	FALSE	Mt2
ENSMUSG00000052889.11|Prkcb	128.069	2.3471	0.800989	2.93025	0.00338691	0.111606	2	4	FALSE	TRUE	Prkcb
ENSMUSG00000018126.15|Baiap2l2	15.7657	-2.25368	0.769328	-2.92941	0.00339603	0.111701	2	0	FALSE	FALSE	Baiap2l2
ENSMUSG00000033597.9|Caskin1	11.6555	-1.98114	0.676512	-2.92847	0.00340634	0.111835	1	0	FALSE	FALSE	Caskin1
ENSMUSG00000042671.12|Rgs8	24.2797	3.18264	1.08819	2.92472	0.00344766	0.112985	0	2	FALSE	FALSE	Rgs8
ENSMUSG00000050100.14|Hmx2	146.74	-1.10495	0.378294	-2.92088	0.00349049	0.11418	4	4	FALSE	FALSE	Hmx2
ENSMUSG00000020876.14|Snx11	991.868	-0.889331	0.304858	-2.9172	0.0035319	0.115324	4	4	FALSE	FALSE	Snx11
ENSMUSG00000021451.16|Sema4d	87.2674	-1.16694	0.400318	-2.91505	0.00355634	0.115911	4	4	FALSE	FALSE	Sema4d
ENSMUSG00000051499.7|Zfp786	6.90749	-2.57274	0.882945	-2.91381	0.00357044	0.116103	0	0	FALSE	FALSE	Zfp786
ENSMUSG00000052760.16|A630001G21Rik	60.6717	-1.1191	0.384121	-2.9134	0.00357518	0.116103	4	4	FALSE	FALSE	A630001G21Rik
ENSMUSG00000030020.13|Prickle2	3.32923	-5.16243	1.77434	-2.9095	0.00362011	0.11706	0	0	FALSE	FALSE	Prickle2
ENSMUSG00000069609.7|Cd300ld4	4.81233	3.62407	1.24574	2.90917	0.00362384	0.11706	0	0	FALSE	FALSE	Cd300ld4
ENSMUSG00000117814.1|AC122442.1	214.058	1.28566	0.441937	2.90914	0.00362425	0.11706	4	4	TRUE	TRUE	AC122442.1
ENSMUSG00000037418.6|Best1	80.4284	-1.40099	0.481697	-2.90844	0.00363237	0.117111	4	4	TRUE	FALSE	Best1
ENSMUSG00000040751.12|Lat2	213.23	1.53428	0.527984	2.90592	0.00366178	0.117847	4	4	TRUE	TRUE	Lat2
ENSMUSG00000032540.16|Abhd5	1038.59	-0.650795	0.224121	-2.90377	0.00368703	0.118281	4	4	FALSE	FALSE	Abhd5
ENSMUSG00000000732.9|Icosl	156.126	-0.892421	0.307345	-2.90365	0.00368844	0.118281	4	4	FALSE	FALSE	Icosl
ENSMUSG00000066607.5|Insyn1	104.689	-1.70217	0.586554	-2.90198	0.0037081	0.118699	4	4	TRUE	FALSE	Insyn1
ENSMUSG00000111504.1|Gm48284	499.342	1.62496	0.560451	2.89938	0.00373897	0.119474	4	4	TRUE	TRUE	Gm48284
ENSMUSG00000054423.14|Cadps	8.90499	2.08036	0.717875	2.89795	0.00375614	0.119809	0	1	FALSE	FALSE	Cadps
ENSMUSG00000052373.14|Mpp3	8.8818	-2.30616	0.796124	-2.89674	0.00377063	0.120057	1	0	FALSE	FALSE	Mpp3
ENSMUSG00000020377.15|Ltc4s	303.883	1.40223	0.484538	2.89395	0.00380431	0.120915	4	4	TRUE	TRUE	Ltc4s
ENSMUSG00000074657.5|Kif5a	49.6714	-1.41439	0.488943	-2.89274	0.00381893	0.120991	4	2	FALSE	FALSE	Kif5a
ENSMUSG00000020262.15|Adarb1	1284.48	-1.2279	0.424543	-2.89229	0.00382447	0.120991	4	4	TRUE	FALSE	Adarb1
ENSMUSG00000036904.6|Fzd8	102.079	-1.72281	0.595754	-2.89182	0.00383014	0.120991	4	4	TRUE	FALSE	Fzd8
ENSMUSG00000038508.7|Gdf15	377.96	-2.56983	0.888744	-2.89153	0.0038337	0.120991	4	4	TRUE	FALSE	Gdf15
ENSMUSG00000026786.14|Apbb1ip	5870.18	0.666895	0.230754	2.89007	0.00385161	0.121251	4	4	FALSE	FALSE	Apbb1ip
ENSMUSG00000115100.1|Gm34934	230.088	0.81732	0.282834	2.88975	0.00385546	0.121251	4	4	FALSE	FALSE	Gm34934
ENSMUSG00000018750.14|Zbtb4	4020.26	0.916423	0.317505	2.88633	0.00389769	0.122364	4	4	FALSE	FALSE	Zbtb4
ENSMUSG00000001870.16|Ltbp1	34682.6	0.953718	0.330556	2.88519	0.00391174	0.12249	4	4	FALSE	FALSE	Ltbp1
ENSMUSG00000045062.4|Pcdhb7	2.72133	4.19987	1.45581	2.8849	0.00391536	0.12249	0	0	FALSE	FALSE	Pcdhb7
ENSMUSG00000043557.16|Mdga1	47.5166	-1.64447	0.570331	-2.88337	0.0039345	0.122874	4	4	TRUE	FALSE	Mdga1
ENSMUSG00000026126.15|Ptpn18	45.901	-1.534	0.532121	-2.8828	0.00394152	0.122879	3	3	FALSE	FALSE	Ptpn18
ENSMUSG00000074676.2|Foxs1	220.593	-1.17146	0.406664	-2.88066	0.00396837	0.123502	4	4	FALSE	FALSE	Foxs1
ENSMUSG00000033066.15|Gas7	1920.35	1.07384	0.373063	2.87845	0.00399632	0.124156	4	4	FALSE	FALSE	Gas7
ENSMUSG00000053559.13|Smagp	35.6565	-1.82683	0.635099	-2.87645	0.00402181	0.124732	3	1	FALSE	FALSE	Smagp
ENSMUSG00000009614.16|Sardh	189.147	-1.80176	0.626712	-2.87494	0.00404101	0.125111	4	4	TRUE	FALSE	Sardh
ENSMUSG00000032470.17|Mras	2025.12	-1.00861	0.351033	-2.87326	0.00406255	0.125561	4	4	FALSE	FALSE	Mras
ENSMUSG00000063415.12|Cyp26b1	164.695	1.33495	0.464819	2.87198	0.00407904	0.125702	4	4	TRUE	TRUE	Cyp26b1
ENSMUSG00000031608.13|Galnt7	5553.25	1.476	0.514083	2.87114	0.00408995	0.125702	4	4	TRUE	TRUE	Galnt7
ENSMUSG00000053825.15|Ppfia2	3.13922	-4.29021	1.49441	-2.87084	0.00409383	0.125702	0	0	FALSE	FALSE	Ppfia2
ENSMUSG00000023861.17|Mpc1	832.106	-0.875132	0.304896	-2.87026	0.00410132	0.125702	4	4	FALSE	FALSE	Mpc1
ENSMUSG00000071369.11|Map3k5	829.141	1.06262	0.370227	2.87019	0.00410219	0.125702	4	4	FALSE	FALSE	Map3k5
ENSMUSG00000026544.6|Dusp23	97.3021	-1.4771	0.515082	-2.86769	0.00413475	0.12633	4	4	TRUE	FALSE	Dusp23
ENSMUSG00000070034.13|Sp110	43.1706	-1.9069	0.664994	-2.86754	0.00413676	0.12633	3	2	FALSE	FALSE	Sp110
ENSMUSG00000037235.13|Mxd4	2921.7	-1.03703	0.361736	-2.8668	0.00414646	0.126411	4	4	FALSE	FALSE	Mxd4
ENSMUSG00000063142.15|Kcnma1	3.81619	-4.60913	1.60954	-2.86364	0.00418809	0.127463	1	0	FALSE	FALSE	Kcnma1
ENSMUSG00000000125.5|Wnt3	15.6825	1.9126	0.669463	2.85692	0.00427779	0.129972	0	2	FALSE	FALSE	Wnt3
ENSMUSG00000062352.14|Itgb1bp1	1027.93	-0.783133	0.274227	-2.85578	0.00429313	0.130218	4	4	FALSE	FALSE	Itgb1bp1
ENSMUSG00000031837.14|Necab2	11.9287	-2.6635	0.933166	-2.85426	0.00431367	0.13062	2	0	FALSE	FALSE	Necab2
ENSMUSG00000035694.15|Caps2	21.4587	1.74277	0.611276	2.85104	0.00435761	0.131728	0	4	FALSE	TRUE	Caps2
ENSMUSG00000030074.9|Gxylt2	5713.66	1.18558	0.416762	2.84474	0.00444472	0.133734	4	4	FALSE	FALSE	Gxylt2
ENSMUSG00000072620.3|Slfn2	9.50177	2.1511	0.756184	2.84468	0.00444556	0.133734	0	1	FALSE	FALSE	Slfn2
ENSMUSG00000042099.16|Kank3	578.199	-1.24517	0.437777	-2.8443	0.00445084	0.133734	4	4	TRUE	FALSE	Kank3
ENSMUSG00000006457.4|Actn3	68.5759	-1.66962	0.58705	-2.84409	0.00445381	0.133734	4	4	TRUE	FALSE	Actn3
ENSMUSG00000042109.8|Csdc2	79.3881	-2.03807	0.717112	-2.84206	0.00448237	0.134366	3	2	FALSE	FALSE	Csdc2
ENSMUSG00000028959.14|Fastk	5026.11	-1.02701	0.361454	-2.84132	0.00449266	0.13445	4	4	FALSE	FALSE	Fastk
ENSMUSG00000030930.14|Chst15	1172.78	0.91372	0.321681	2.84045	0.00450498	0.134594	4	4	FALSE	FALSE	Chst15
ENSMUSG00000055912.8|Tmem150a	232.784	-1.08647	0.383093	-2.83604	0.00456763	0.136238	4	4	FALSE	FALSE	Tmem150a
ENSMUSG00000031980.9|Agt	15.3055	-2.75304	0.971249	-2.83453	0.00458927	0.13659	1	0	FALSE	FALSE	Agt
ENSMUSG00000003283.14|Hck	27.3107	-2.03311	0.717359	-2.83416	0.00459467	0.13659	3	0	FALSE	FALSE	Hck
ENSMUSG00000032375.15|Aph1b	508.833	-0.733198	0.258928	-2.83167	0.00463063	0.137431	4	4	FALSE	FALSE	Aph1b
ENSMUSG00000038811.13|Gngt2	8.69936	-2.90657	1.02711	-2.82985	0.00465694	0.137984	1	0	FALSE	FALSE	Gngt2
ENSMUSG00000042501.12|Cpa6	21.5773	-2.5284	0.894074	-2.82796	0.0046846	0.138575	2	0	FALSE	FALSE	Cpa6
ENSMUSG00000043822.18|Adamtsl5	818.023	-0.911258	0.322396	-2.82652	0.00470573	0.13897	4	4	FALSE	FALSE	Adamtsl5
ENSMUSG00000093979.8|Gm2237	20.3104	-1.49313	0.52879	-2.82368	0.00474758	0.139946	3	0	FALSE	FALSE	Gm2237
ENSMUSG00000085890.7|Tnfsf13os	37.1682	-1.34777	0.477389	-2.82322	0.00475437	0.139946	4	3	FALSE	FALSE	Tnfsf13os
ENSMUSG00000047747.10|Rnf150	177.278	-1.37192	0.486416	-2.82046	0.00479544	0.140923	4	4	TRUE	FALSE	Rnf150
ENSMUSG00000001014.6|Icam4	19.1556	-1.77474	0.629442	-2.81955	0.00480914	0.141094	2	0	FALSE	FALSE	Icam4
ENSMUSG00000067818.6|Myl9	23.6306	-2.6854	0.952917	-2.81809	0.00483107	0.141284	2	0	FALSE	FALSE	Myl9
ENSMUSG00000023915.5|Tnfrsf21	227.245	-1.5051	0.534154	-2.81772	0.00483657	0.141284	4	4	TRUE	FALSE	Tnfrsf21
ENSMUSG00000074384.4|AI429214	30.8334	1.1791	0.418483	2.81754	0.00483924	0.141284	1	4	FALSE	FALSE	AI429214
ENSMUSG00000035246.16|Pcyt1b	546.674	1.074	0.381403	2.81592	0.00486378	0.141769	4	4	FALSE	FALSE	Pcyt1b
ENSMUSG00000097467.2|Gm26737	64.2745	-2.01821	0.718766	-2.80789	0.00498675	0.145118	3	3	FALSE	FALSE	Gm26737
ENSMUSG00000034792.8|Gna15	12.2285	-2.43766	0.868346	-2.80725	0.0049967	0.145171	2	0	FALSE	FALSE	Gna15
ENSMUSG00000058385.8|Hist1h2bg	127.281	1.04083	0.371046	2.80513	0.00502964	0.145737	4	4	FALSE	FALSE	Hist1h2bg
ENSMUSG00000022996.15|Wnt10b	110.088	-1.38844	0.494997	-2.80495	0.00503242	0.145737	4	4	TRUE	FALSE	Wnt10b
ENSMUSG00000005950.14|P2rx5	7.98534	-2.55887	0.913497	-2.80118	0.00509156	0.147212	1	0	FALSE	FALSE	P2rx5
ENSMUSG00000039742.15|Fam71f1	76.9281	1.13009	0.403632	2.79981	0.00511325	0.147601	4	4	FALSE	FALSE	Fam71f1
ENSMUSG00000020444.19|Guk1	1627.09	-1.10408	0.394884	-2.79597	0.00517435	0.149125	4	4	FALSE	FALSE	Guk1
ENSMUSG00000072511.2|Hhla1	6.26275	2.94264	1.05321	2.79397	0.00520657	0.149812	0	1	FALSE	FALSE	Hhla1
ENSMUSG00000027581.12|Stmn3	6.52823	-3.16701	1.13403	-2.7927	0.00522702	0.15016	1	0	FALSE	FALSE	Stmn3
ENSMUSG00000085316.1|D330050G23Rik	74.8318	1.17569	0.421483	2.78942	0.00528029	0.151447	4	4	FALSE	FALSE	D330050G23Rik
ENSMUSG00000062380.4|Tubb3	208.67	-1.29998	0.466202	-2.78845	0.00529611	0.151658	4	4	TRUE	FALSE	Tubb3
ENSMUSG00000040254.11|Sema3d	38.6147	-2.24132	0.804492	-2.78601	0.00533616	0.152562	3	0	FALSE	FALSE	Sema3d
ENSMUSG00000062939.11|Stat4	2.4409	4.02521	1.44646	2.78281	0.00538911	0.15383	0	0	FALSE	FALSE	Stat4
ENSMUSG00000034706.16|Dnaic2	67.2504	-1.23936	0.445672	-2.78087	0.00542128	0.154502	4	4	TRUE	FALSE	Dnaic2
ENSMUSG00000002980.14|Bcam	32.6634	-1.81954	0.654552	-2.77983	0.00543879	0.154755	3	1	FALSE	FALSE	Bcam
ENSMUSG00000002020.15|Ltbp2	405.914	0.897528	0.323018	2.77857	0.00545986	0.155107	4	4	FALSE	FALSE	Ltbp2
ENSMUSG00000110686.1|Gm45855	46.158	-1.59556	0.574345	-2.77806	0.00546848	0.155107	4	3	FALSE	FALSE	Gm45855
ENSMUSG00000024924.14|Vldlr	704.447	-1.51655	0.546528	-2.77489	0.00552202	0.15614	4	4	TRUE	FALSE	Vldlr
ENSMUSG00000008318.10|Relt	126.586	-1.11906	0.403284	-2.77487	0.0055223	0.15614	4	4	FALSE	FALSE	Relt
ENSMUSG00000049556.5|Lingo1	39.8073	-2.1998	0.793089	-2.77371	0.00554202	0.156451	3	2	FALSE	FALSE	Lingo1
ENSMUSG00000087165.7|2010001A14Rik	91.6521	-1.10977	0.400445	-2.77134	0.00558253	0.157346	4	4	FALSE	FALSE	2010001A14Rik
ENSMUSG00000031028.14|Tub	8.67708	-2.48625	0.897328	-2.77073	0.00559308	0.157397	1	0	FALSE	FALSE	Tub
ENSMUSG00000065503.1|Mir351	21.0714	-1.51313	0.546636	-2.76808	0.00563876	0.158186	3	0	FALSE	FALSE	Mir351
ENSMUSG00000018566.14|Slc2a4	18.4909	-1.93879	0.70041	-2.76808	0.0056388	0.158186	3	0	FALSE	FALSE	Slc2a4
ENSMUSG00000045532.5|C1ql1	29.2459	-2.07966	0.7526	-2.7633	0.005722	0.160154	2	0	FALSE	FALSE	C1ql1
ENSMUSG00000038094.15|Atp13a4	129.201	2.12594	0.769425	2.76302	0.00572684	0.160154	3	4	FALSE	TRUE	Atp13a4
ENSMUSG00000074466.12|Gm15417	301.411	-1.16142	0.42047	-2.7622	0.00574139	0.160154	4	4	FALSE	FALSE	Gm15417
ENSMUSG00000022340.15|Sybu	63.3201	-1.55605	0.563377	-2.76201	0.00574468	0.160154	4	3	FALSE	FALSE	Sybu
ENSMUSG00000021895.10|Arhgef3	183.769	-1.40536	0.509504	-2.75829	0.00581048	0.161737	4	4	TRUE	FALSE	Arhgef3
ENSMUSG00000023048.13|Prr13	5665.57	-1.13804	0.412702	-2.75752	0.00582414	0.161866	4	4	FALSE	FALSE	Prr13
ENSMUSG00000086968.8|4933431E20Rik	99.2588	-0.921412	0.334402	-2.7554	0.00586207	0.162668	4	4	FALSE	FALSE	4933431E20Rik
ENSMUSG00000038351.14|Sgsm2	3320.89	-0.842569	0.30588	-2.75457	0.00587685	0.162826	4	4	FALSE	FALSE	Sgsm2
ENSMUSG00000031971.15|Ccsap	725.648	0.933607	0.339008	2.75394	0.00588826	0.16289	4	4	FALSE	FALSE	Ccsap
ENSMUSG00000032609.12|Klhdc8b	91.9155	-1.17508	0.427008	-2.75189	0.00592527	0.163521	4	4	FALSE	FALSE	Klhdc8b
ENSMUSG00000092564.2|BC051226	134.345	-1.06022	0.385301	-2.75167	0.0059293	0.163521	4	4	FALSE	FALSE	BC051226
ENSMUSG00000042312.9|S100a13	1159.82	-1.38983	0.50519	-2.75111	0.00593943	0.163549	4	4	TRUE	FALSE	S100a13
ENSMUSG00000031483.8|Erlin2	5035.69	0.697726	0.253686	2.75036	0.00595305	0.163672	4	4	FALSE	FALSE	Erlin2
ENSMUSG00000003546.10|Klc4	999.343	-1.13084	0.411274	-2.74961	0.00596662	0.163794	4	4	FALSE	FALSE	Klc4
ENSMUSG00000071550.14|Cfap44	3.17324	3.74047	1.3619	2.74652	0.00602312	0.165092	0	0	FALSE	FALSE	Cfap44
ENSMUSG00000041117.8|Ccdc8	2.87705	-4.10867	1.49759	-2.74352	0.00607841	0.166354	0	0	FALSE	FALSE	Ccdc8
ENSMUSG00000103383.1|Gm37754	15.992	1.89723	0.692025	2.74156	0.00611481	0.166576	0	2	FALSE	FALSE	Gm37754
ENSMUSG00000035829.13|Ppp1r26	20.7078	-1.73587	0.633235	-2.74128	0.0061201	0.166576	3	0	FALSE	FALSE	Ppp1r26
ENSMUSG00000112314.1|Gm49454	11.0157	-2.14296	0.781772	-2.74115	0.00612245	0.166576	1	0	FALSE	FALSE	Gm49454
ENSMUSG00000067001.11|Serpinb7	8.9856	-2.69583	0.983639	-2.74067	0.00613133	0.166576	2	0	FALSE	FALSE	Serpinb7
ENSMUSG00000079415.2|Cntf	12.8145	1.72508	0.629456	2.74058	0.006133	0.166576	0	3	FALSE	FALSE	Cntf
ENSMUSG00000029108.14|Pcdh7	1416.25	-1.07644	0.392894	-2.73976	0.00614834	0.166687	4	4	FALSE	FALSE	Pcdh7
ENSMUSG00000033595.7|Lgi3	3.67612	-4.48576	1.63752	-2.73937	0.00615568	0.166687	0	0	FALSE	FALSE	Lgi3
ENSMUSG00000026321.7|Tnfrsf11a	281.933	-0.982758	0.358855	-2.7386	0.00617022	0.166829	4	4	FALSE	FALSE	Tnfrsf11a
ENSMUSG00000038418.7|Egr1	6466.15	1.02788	0.375443	2.73777	0.00618578	0.166997	4	4	FALSE	FALSE	Egr1
ENSMUSG00000082450.1|Mageb7-ps	2.94627	-4.10938	1.50192	-2.73608	0.00621768	0.167606	0	0	FALSE	FALSE	Mageb7-ps
ENSMUSG00000040904.10|Gm21988	11.5518	2.51307	0.919839	2.73207	0.00629376	0.169402	0	1	FALSE	FALSE	Gm21988
ENSMUSG00000029092.9|D5Ertd615e	122.551	1.49793	0.548679	2.73007	0.00633205	0.170177	4	4	TRUE	TRUE	D5Ertd615e
ENSMUSG00000086165.1|Gm15690	6.51766	-2.46854	0.904767	-2.72837	0.00636474	0.1708	1	0	FALSE	FALSE	Gm15690
ENSMUSG00000050541.14|Adra1b	42.3331	-1.70933	0.626918	-2.72657	0.00639968	0.171365	4	1	FALSE	FALSE	Adra1b
ENSMUSG00000029868.13|Trpv6	3.07024	3.57619	1.31174	2.7263	0.00640493	0.171365	0	0	FALSE	FALSE	Trpv6
ENSMUSG00000034762.9|Glis1	12.6011	-1.77122	0.650027	-2.72484	0.00643326	0.171867	1	0	FALSE	FALSE	Glis1
ENSMUSG00000023330.12|Dtwd1	2035.78	0.664982	0.244201	2.72309	0.00646743	0.172523	4	4	FALSE	FALSE	Dtwd1
ENSMUSG00000006931.15|P3h4	1479.3	-1.23057	0.452271	-2.72087	0.00651094	0.173186	4	4	TRUE	FALSE	P3h4
ENSMUSG00000064179.13|Tnnt1	4.68708	-2.81433	1.03436	-2.72084	0.00651161	0.173186	0	0	FALSE	FALSE	Tnnt1
ENSMUSG00000097755.2|2010110K18Rik	42.2424	-1.19464	0.439476	-2.71832	0.00656142	0.174252	4	3	FALSE	FALSE	2010110K18Rik
ENSMUSG00000085794.5|Vax2os	18.2948	-1.58916	0.584788	-2.7175	0.00657771	0.174426	3	0	FALSE	FALSE	Vax2os
ENSMUSG00000023047.11|Amhr2	59.6956	-1.67121	0.615665	-2.71447	0.0066381	0.175643	4	3	FALSE	FALSE	Amhr2
ENSMUSG00000034613.12|Ppm1h	152.118	-1.04714	0.385798	-2.71421	0.0066435	0.175643	4	4	FALSE	FALSE	Ppm1h
ENSMUSG00000027068.6|Dhrs9	4244.14	1.26544	0.466309	2.71373	0.00665299	0.175643	4	4	TRUE	TRUE	Dhrs9
ENSMUSG00000034908.16|Sidt2	4856.33	-1.05288	0.388361	-2.71108	0.00670644	0.176794	4	4	FALSE	FALSE	Sidt2
ENSMUSG00000054191.8|Klf1	7.74819	-2.00629	0.74019	-2.7105	0.00671809	0.176841	1	0	FALSE	FALSE	Klf1
ENSMUSG00000051323.16|Pcdh19	612.336	0.973626	0.359366	2.70929	0.00674276	0.176971	4	4	FALSE	FALSE	Pcdh19
ENSMUSG00000064225.6|Paqr9	25.7319	1.95272	0.72075	2.70929	0.00674278	0.176971	1	4	FALSE	TRUE	Paqr9
ENSMUSG00000032120.11|C2cd2l	797.595	-0.850556	0.31448	-2.70464	0.00683774	0.179026	4	4	FALSE	FALSE	C2cd2l
ENSMUSG00000033365.14|Ipo13	2564.42	-1.30749	0.483454	-2.70448	0.00684107	0.179026	4	4	TRUE	FALSE	Ipo13
ENSMUSG00000027261.2|Hao1	297.25	1.80306	0.667211	2.70239	0.00688428	0.179841	3	4	FALSE	TRUE	Hao1
ENSMUSG00000058297.16|Spock2	63.366	-1.8259	0.675757	-2.70201	0.00689225	0.179841	4	3	FALSE	FALSE	Spock2
ENSMUSG00000043252.8|Tmem64	844.569	-0.752783	0.278679	-2.70126	0.00690781	0.179984	4	4	FALSE	FALSE	Tmem64
ENSMUSG00000094910.1|D430019H16Rik	5.00751	-3.15819	1.16963	-2.70015	0.00693075	0.18032	0	0	FALSE	FALSE	D430019H16Rik
ENSMUSG00000031355.16|Arhgap6	3404.14	1.06931	0.396137	2.69933	0.00694789	0.180504	4	4	FALSE	FALSE	Arhgap6
ENSMUSG00000027546.15|Atp9a	3.40095	-4.37042	1.61969	-2.69831	0.00696933	0.180799	0	0	FALSE	FALSE	Atp9a
ENSMUSG00000054150.12|Syne3	8361.58	0.745143	0.276253	2.69732	0.00699009	0.181076	4	4	FALSE	FALSE	Syne3
ENSMUSG00000042349.13|Ikbke	1410.83	0.815457	0.303002	2.69126	0.00711827	0.18413	4	4	FALSE	FALSE	Ikbke
ENSMUSG00000037709.13|Fam13a	108.879	-1.50854	0.560858	-2.6897	0.00715159	0.184366	4	4	TRUE	FALSE	Fam13a
ENSMUSG00000022265.7|Ank	50140.2	0.92241	0.342973	2.68945	0.00715689	0.184366	4	4	FALSE	FALSE	Ank
ENSMUSG00000036533.9|Cdc42ep3	76.3042	-2.26334	0.84158	-2.68939	0.00715825	0.184366	3	2	FALSE	FALSE	Cdc42ep3
ENSMUSG00000027999.15|Pla2g12a	954.646	-0.921247	0.342766	-2.68768	0.00719498	0.184759	4	4	FALSE	FALSE	Pla2g12a
ENSMUSG00000029586.9|Spdye4b	2.38212	-3.85387	1.43398	-2.68753	0.00719824	0.184759	0	0	FALSE	FALSE	Spdye4b
ENSMUSG00000034127.15|Tspan8	120.481	1.8861	0.701871	2.68724	0.00720444	0.184759	2	4	FALSE	TRUE	Tspan8
ENSMUSG00000058589.14|Anks1b	98.4065	-1.76947	0.659945	-2.68124	0.00733508	0.187779	4	4	TRUE	FALSE	Anks1b
ENSMUSG00000003469.9|Phyhip	10.0844	-2.67483	0.997891	-2.68049	0.00735146	0.187779	3	0	FALSE	FALSE	Phyhip
ENSMUSG00000031765.8|Mt1	5941.55	-1.20923	0.451139	-2.68039	0.00735362	0.187779	4	4	TRUE	FALSE	Mt1
ENSMUSG00000003273.14|Car11	84.9869	-1.48427	0.553869	-2.67983	0.00736595	0.187827	4	4	TRUE	FALSE	Car11
ENSMUSG00000044528.5|Tram1l1	58.4228	1.15493	0.4313	2.67779	0.00741093	0.188513	4	4	FALSE	FALSE	Tram1l1
ENSMUSG00000038319.14|Kcnh2	668.417	-1.46598	0.547485	-2.67766	0.00741392	0.188513	4	4	TRUE	FALSE	Kcnh2
ENSMUSG00000037759.6|Ptger2	1.91257	-4.31551	1.61317	-2.67518	0.007469		0	0	FALSE	FALSE	Ptger2
ENSMUSG00000026643.16|Nmt2	36044	1.27148	0.475294	2.67515	0.00746962	0.189661	4	4	TRUE	TRUE	Nmt2
ENSMUSG00000026073.13|Il1r2	29.6202	1.8198	0.6806	2.67381	0.00749944	0.189922	2	4	FALSE	TRUE	Il1r2
ENSMUSG00000056832.14|Ttc26	1368.12	1.11849	0.418324	2.67374	0.00750112	0.189922	4	4	FALSE	FALSE	Ttc26
ENSMUSG00000072949.6|Acot1	51.9057	-1.62618	0.608423	-2.67277	0.00752268	0.1902	3	3	FALSE	FALSE	Acot1
ENSMUSG00000085925.3|Rtl1	2.2908	3.93108	1.47149	2.67149	0.00755142	0.190657	0	0	FALSE	FALSE	Rtl1
ENSMUSG00000038007.14|Acer2	28.0572	-1.22083	0.458102	-2.66497	0.00769944	0.193851	4	1	FALSE	FALSE	Acer2
ENSMUSG00000035642.16|Aamdc	147.159	-1.03175	0.387152	-2.66497	0.00769952	0.193851	4	4	FALSE	FALSE	Aamdc
ENSMUSG00000005883.15|Spo11	38.0649	2.03782	0.765154	2.66328	0.00773829	0.194338	1	4	FALSE	TRUE	Spo11
ENSMUSG00000079427.10|Mthfsl	167.71	0.764206	0.286974	2.66298	0.00774519	0.194338	4	4	FALSE	FALSE	Mthfsl
ENSMUSG00000030562.17|Nox4	96.1216	1.12748	0.423499	2.6623	0.00776076	0.194338	4	4	FALSE	FALSE	Nox4
ENSMUSG00000035964.8|Tmem59l	13.9369	-2.56557	0.963687	-2.66224	0.00776226	0.194338	3	0	FALSE	FALSE	Tmem59l
ENSMUSG00000050860.6|Phospho1	27.7194	-1.6491	0.619797	-2.66071	0.00779765	0.19469	3	0	FALSE	FALSE	Phospho1
ENSMUSG00000030088.15|Aldh1l1	82.9291	-1.98925	0.747895	-2.6598	0.0078188	0.19469	4	3	FALSE	FALSE	Aldh1l1
ENSMUSG00000045010.14|Gm4779	3.93991	4.02833	1.51459	2.65969	0.00782133	0.19469	0	0	FALSE	FALSE	Gm4779
ENSMUSG00000031847.8|1700030J22Rik	64.7243	1.21607	0.457286	2.65931	0.00783013	0.19469	3	4	FALSE	TRUE	1700030J22Rik
ENSMUSG00000029832.16|Nfe2l3	26.6229	-2.98633	1.12313	-2.65894	0.0078388	0.19469	2	0	FALSE	FALSE	Nfe2l3
ENSMUSG00000001288.15|Rarg	6328.53	-0.970071	0.36485	-2.65882	0.00784148	0.19469	4	4	FALSE	FALSE	Rarg
ENSMUSG00000064127.13|Med14	2627.75	1.12615	0.423665	2.65812	0.00785777	0.194825	4	4	FALSE	FALSE	Med14
ENSMUSG00000001657.7|Hoxc8	1.7979	-4.24695	1.59903	-2.65595	0.00790853		0	0	FALSE	FALSE	Hoxc8
ENSMUSG00000033114.11|Slc35d2	376.895	0.808749	0.304521	2.65581	0.00791191	0.195695	4	4	FALSE	FALSE	Slc35d2
ENSMUSG00000013921.15|Clip3	1428.97	-1.5694	0.590991	-2.65555	0.00791797	0.195695	4	4	TRUE	FALSE	Clip3
ENSMUSG00000043441.5|Gpr149	2265.61	1.05231	0.396316	2.65522	0.00792562	0.195695	4	4	FALSE	FALSE	Gpr149
ENSMUSG00000026688.5|Mgst3	2038.94	-1.92403	0.724771	-2.65467	0.00793852	0.195744	4	4	TRUE	FALSE	Mgst3
ENSMUSG00000096977.2|Gm10827	11.492	-1.52905	0.576212	-2.65363	0.00796303	0.196079	1	0	FALSE	FALSE	Gm10827
ENSMUSG00000084950.7|Gm5577	17.0549	-1.77965	0.671102	-2.65184	0.00800554	0.196855	2	0	FALSE	FALSE	Gm5577
ENSMUSG00000002820.6|Atg4d	826.457	-1.19862	0.452258	-2.6503	0.00804211	0.197483	4	4	FALSE	FALSE	Atg4d
ENSMUSG00000039720.7|Got1l1	3.15946	-4.31626	1.63041	-2.64734	0.00811271	0.198813	0	0	FALSE	FALSE	Got1l1
ENSMUSG00000023046.6|Igfbp6	3530.84	-1.52004	0.574228	-2.6471	0.00811842	0.198813	4	4	TRUE	FALSE	Igfbp6
ENSMUSG00000029648.13|Flt1	2141.23	0.709674	0.26817	2.64635	0.00813644	0.198982	4	4	FALSE	FALSE	Flt1
ENSMUSG00000109799.1|Gm45515	6.98138	2.18425	0.826046	2.64423	0.00818778	0.199613	0	0	FALSE	FALSE	Gm45515
ENSMUSG00000037260.8|Hgsnat	1506.88	-1.00544	0.380279	-2.64394	0.00819468	0.199613	4	4	FALSE	FALSE	Hgsnat
ENSMUSG00000036073.17|Galt	317.733	-1.49735	0.566513	-2.6431	0.0082151	0.199613	4	4	TRUE	FALSE	Galt
ENSMUSG00000064267.13|Hvcn1	20.9641	-2.11098	0.79891	-2.64232	0.008234	0.199613	2	0	FALSE	FALSE	Hvcn1
ENSMUSG00000004187.11|Kifc2	191.549	-1.3109	0.496235	-2.64169	0.00824929	0.199613	4	4	TRUE	FALSE	Kifc2
ENSMUSG00000039382.12|Wdr45	311.051	0.756465	0.286373	2.64154	0.008253	0.199613	4	4	FALSE	FALSE	Wdr45
ENSMUSG00000018740.14|Slc25a35	96.5622	-1.19805	0.453573	-2.64136	0.00825728	0.199613	4	4	FALSE	FALSE	Slc25a35
ENSMUSG00000028789.16|Azin2	180.919	-1.72812	0.654499	-2.64037	0.00828157	0.199613	4	4	TRUE	FALSE	Azin2
ENSMUSG00000056755.13|Grm7	31.9422	1.6362	0.619949	2.63925	0.00830898	0.199613	1	4	FALSE	TRUE	Grm7
ENSMUSG00000004707.14|Ly9	321.978	1.08005	0.409264	2.63901	0.00831488	0.199613	4	4	FALSE	FALSE	Ly9
ENSMUSG00000028949.13|Smarcd3	825.419	-1.84168	0.69799	-2.63855	0.00832614	0.199613	4	4	TRUE	FALSE	Smarcd3
ENSMUSG00000028944.14|Prkag2	1101.02	-0.835298	0.316607	-2.63828	0.00833282	0.199613	4	4	FALSE	FALSE	Prkag2
ENSMUSG00000020083.13|Fam241b	10.5083	-2.18832	0.829486	-2.63816	0.00833567	0.199613	1	0	FALSE	FALSE	Fam241b
ENSMUSG00000085609.1|1700016P03Rik	3.85059	-2.68806	1.01895	-2.63807	0.00833802	0.199613	0	0	FALSE	FALSE	1700016P03Rik
ENSMUSG00000096768.8|Gm47283	1466.03	0.794152	0.30104	2.63803	0.00833892	0.199613	4	4	FALSE	FALSE	Gm47283
ENSMUSG00000010362.9|Rdm1	381.568	-1.42677	0.54086	-2.63797	0.00834041	0.199613	4	4	TRUE	FALSE	Rdm1
ENSMUSG00000048450.10|Msx1	26.5438	-1.63979	0.6219	-2.63674	0.00837066	0.199937	3	1	FALSE	FALSE	Msx1
ENSMUSG00000083307.1|AA414768	294.397	0.98208	0.372571	2.63596	0.00839004	0.199937	4	4	FALSE	FALSE	AA414768
ENSMUSG00000028527.18|Ak4	1457.55	0.625743	0.2374	2.63582	0.00839344	0.199937	4	4	FALSE	FALSE	Ak4
ENSMUSG00000109006.2|B230209E15Rik	2.52906	-4.77776	1.8129	-2.63542	0.0084033	0.199937	0	0	FALSE	FALSE	B230209E15Rik
ENSMUSG00000034382.14|AI661453	99.6899	-1.55568	0.590356	-2.63516	0.00840971	0.199937	4	4	TRUE	FALSE	AI661453
ENSMUSG00000027377.2|Mall	2.13958	-4.44433	1.69048	-2.62904	0.00856251	0.203021	0	0	FALSE	FALSE	Mall
ENSMUSG00000051851.5|Rtl8c	15.0031	-2.02058	0.768728	-2.62847	0.00857697	0.203021	2	0	FALSE	FALSE	Rtl8c
ENSMUSG00000034177.15|Rnf43	13.5256	-1.91894	0.730162	-2.62809	0.00858647	0.203021	2	0	FALSE	FALSE	Rnf43
ENSMUSG00000037990.18|Sh3rf3	6.69432	2.67893	1.01941	2.62791	0.00859105	0.203021	0	1	FALSE	FALSE	Sh3rf3
ENSMUSG00000040280.10|Ndufa4l2	7.96005	-2.04889	0.779722	-2.62772	0.00859605	0.203021	0	0	FALSE	FALSE	Ndufa4l2
ENSMUSG00000049130.6|C5ar1	3.6345	3.22705	1.22903	2.62568	0.00864753	0.203901	0	0	FALSE	FALSE	C5ar1
ENSMUSG00000035228.15|Ccdc106	35.5827	-1.33512	0.508589	-2.62514	0.00866139	0.203901	3	2	FALSE	FALSE	Ccdc106
ENSMUSG00000032348.6|Gsta4	1588.77	-1.37873	0.525388	-2.62421	0.00868494	0.203901	4	4	TRUE	FALSE	Gsta4
ENSMUSG00000005958.15|Ephb3	653.206	-0.896887	0.341792	-2.62408	0.00868845	0.203901	4	4	FALSE	FALSE	Ephb3
ENSMUSG00000042010.16|Acacb	181.496	-1.05012	0.400295	-2.62338	0.00870625	0.203901	4	4	FALSE	FALSE	Acacb
ENSMUSG00000044148.6|1810030O07Rik	1030.99	0.800433	0.305131	2.62324	0.00870977	0.203901	4	4	FALSE	FALSE	1810030O07Rik
ENSMUSG00000106665.1|Gm43389	27.8173	-2.21551	0.844611	-2.62312	0.00871292	0.203901	3	0	FALSE	FALSE	Gm43389
ENSMUSG00000109490.1|Gm19126	2.75323	3.47551	1.32753	2.61803	0.00884396	0.206454	0	0	FALSE	FALSE	Gm19126
ENSMUSG00000033538.13|Casp4	32.1667	-1.8361	0.70134	-2.61798	0.00884507	0.206454	3	1	FALSE	FALSE	Casp4
ENSMUSG00000041731.13|Pgm5	28.9965	2.85894	1.09256	2.61673	0.00887764	0.206945	1	2	FALSE	FALSE	Pgm5
ENSMUSG00000117679.1|Apbb3	908.57	-0.712564	0.272377	-2.61609	0.00889424	0.207062	4	4	FALSE	FALSE	Apbb3
ENSMUSG00000007908.14|Hmgcll1	46.0229	1.60523	0.614011	2.61433	0.00894033	0.207866	3	4	FALSE	TRUE	Hmgcll1
ENSMUSG00000042834.15|Nrep	6.06416	3.60698	1.38013	2.6135	0.00896191	0.207906	0	1	FALSE	FALSE	Nrep
ENSMUSG00000017929.13|B4galt5	5354.49	0.829224	0.3173	2.61338	0.00896525	0.207906	4	4	FALSE	FALSE	B4galt5
ENSMUSG00000051373.5|Plpp7	77.9161	-1.72615	0.660967	-2.61155	0.00901338	0.208626	4	4	TRUE	FALSE	Plpp7
ENSMUSG00000041801.5|Phlda3	9242.47	-1.27956	0.490007	-2.61131	0.00901961	0.208626	4	4	TRUE	FALSE	Phlda3
ENSMUSG00000043157.8|Arl11	30.0057	1.66838	0.639148	2.61031	0.00904597	0.20864	1	4	FALSE	TRUE	Arl11
ENSMUSG00000087331.8|1810021B22Rik	75.0903	-1.25884	0.482444	-2.60929	0.00907306	0.20864	4	4	TRUE	FALSE	1810021B22Rik
ENSMUSG00000015363.13|Trabd	4779.41	-1.14614	0.439258	-2.60926	0.00907387	0.20864	4	4	FALSE	FALSE	Trabd
ENSMUSG00000031791.8|Tmem38a	600.033	-1.48578	0.569557	-2.60867	0.00908951	0.20864	4	4	TRUE	FALSE	Tmem38a
ENSMUSG00000053297.14|AI854703	4.2765	-2.62916	1.00785	-2.60867	0.00908957	0.20864	0	0	FALSE	FALSE	AI854703
ENSMUSG00000068762.11|Gstm6	6.50975	-2.12089	0.813102	-2.6084	0.00909671	0.20864	0	0	FALSE	FALSE	Gstm6
ENSMUSG00000097828.2|6430562O15Rik	12.62	2.30102	0.882223	2.60821	0.00910168	0.20864	0	2	FALSE	FALSE	6430562O15Rik
ENSMUSG00000027371.10|Fahd2a	68.2428	-1.35512	0.520078	-2.6056	0.00917122	0.209954	4	4	TRUE	FALSE	Fahd2a
ENSMUSG00000023909.4|Paqr4	696.58	-1.29935	0.498754	-2.60519	0.00918242	0.209954	4	4	TRUE	FALSE	Paqr4
ENSMUSG00000037321.17|Tap1	875.301	-0.897783	0.345207	-2.60071	0.00930319	0.211894	4	4	FALSE	FALSE	Tap1
ENSMUSG00000031740.8|Mmp2	3.84009	-3.24725	1.24871	-2.60049	0.00930912	0.211894	0	0	FALSE	FALSE	Mmp2
ENSMUSG00000087142.7|Gm12454	92.438	-1.4364	0.552457	-2.60003	0.00932167	0.211894	4	4	TRUE	FALSE	Gm12454
ENSMUSG00000026946.9|Nmi	342.195	1.07445	0.413262	2.59992	0.00932449	0.211894	4	4	FALSE	FALSE	Nmi
ENSMUSG00000027938.11|Creb3l4	31.9704	-1.13179	0.435447	-2.59914	0.00934573	0.211894	4	2	FALSE	FALSE	Creb3l4
ENSMUSG00000086382.1|Chrna1os	71.5206	0.967758	0.372414	2.59861	0.00936027	0.211894	4	4	FALSE	FALSE	Chrna1os
ENSMUSG00000090394.8|4930523C07Rik	2777.84	1.01342	0.390011	2.59844	0.00936472	0.211894	4	4	FALSE	FALSE	4930523C07Rik
ENSMUSG00000034416.18|Pkd1l2	11.3332	1.85068	0.712375	2.59791	0.0093794	0.211894	0	1	FALSE	FALSE	Pkd1l2
ENSMUSG00000036611.5|Eepd1	23.0034	1.51552	0.583406	2.59771	0.00938465	0.211894	1	4	FALSE	TRUE	Eepd1
ENSMUSG00000029797.13|Sspo	12.3739	-2.76643	1.06496	-2.59769	0.00938545	0.211894	1	0	FALSE	FALSE	Sspo
ENSMUSG00000042106.5|Inka1	105.812	-1.57195	0.605976	-2.59408	0.00948437	0.213858	4	4	TRUE	FALSE	Inka1
ENSMUSG00000044349.15|Snhg11	9.59912	-6.6752	2.57409	-2.59323	0.00950802	0.213903	2	0	FALSE	FALSE	Snhg11
ENSMUSG00000039217.13|Il18	124.288	1.17216	0.452024	2.59315	0.00951023	0.213903	4	4	FALSE	FALSE	Il18
ENSMUSG00000048138.10|Dmrt2	6.51168	-2.40805	0.929075	-2.59188	0.00954537	0.214324	0	0	FALSE	FALSE	Dmrt2
ENSMUSG00000052928.9|Ctif	1434.76	-0.893678	0.344864	-2.59139	0.00955897	0.214324	4	4	FALSE	FALSE	Ctif
ENSMUSG00000041624.10|Gucy1a2	6.5702	-2.5016	0.965428	-2.59118	0.00956482	0.214324	0	0	FALSE	FALSE	Gucy1a2
ENSMUSG00000031109.16|Enox2	141.586	1.15458	0.445764	2.59012	0.00959434	0.214717	4	4	FALSE	FALSE	Enox2
ENSMUSG00000097761.1|4930534D22Rik	24.1024	-1.38877	0.536356	-2.58927	0.00961802	0.214978	3	0	FALSE	FALSE	4930534D22Rik
ENSMUSG00000000409.14|Lck	28.8068	-1.41205	0.545573	-2.5882	0.00964803	0.21538	3	0	FALSE	FALSE	Lck
ENSMUSG00000017723.11|Wfdc2	1.81627	-4.22997	1.63493	-2.58725	0.00967467		0	0	FALSE	FALSE	Wfdc2
ENSMUSG00000017607.9|Tns4	14.8746	1.70385	0.658674	2.58679	0.00968746	0.215747	0	2	FALSE	FALSE	Tns4
ENSMUSG00000034275.18|Igsf9b	230.777	-1.41253	0.546131	-2.58643	0.00969764	0.215747	4	4	TRUE	FALSE	Igsf9b
ENSMUSG00000021696.9|Elovl7	376.41	-1.25659	0.485861	-2.58633	0.00970053	0.215747	4	4	TRUE	FALSE	Elovl7
ENSMUSG00000026335.16|Pam	23837.4	0.707277	0.273541	2.58564	0.0097199	0.215894	4	4	FALSE	FALSE	Pam
ENSMUSG00000040495.4|Chrm4	5.17944	-2.3335	0.902626	-2.58523	0.00973127	0.215894	0	0	FALSE	FALSE	Chrm4
ENSMUSG00000079502.8|Cfap77	8.2188	-1.89013	0.731476	-2.584	0.00976631	0.216404	1	0	FALSE	FALSE	Cfap77
ENSMUSG00000024664.5|Fads3	2714.87	-1.32701	0.513717	-2.58316	0.00979	0.216661	4	4	TRUE	FALSE	Fads3
ENSMUSG00000035606.8|Ky	516.782	0.996624	0.386116	2.58115	0.00984711	0.217656	4	4	FALSE	FALSE	Ky
ENSMUSG00000070047.14|Fat1	5852.91	-1.44996	0.562455	-2.57791	0.00994006	0.219431	4	4	TRUE	FALSE	Fat1
ENSMUSG00000003352.14|Cacnb3	2041.43	-1.08537	0.421094	-2.5775	0.00995186	0.219431	4	4	FALSE	FALSE	Cacnb3
ENSMUSG00000097649.2|Gm10561	44.7105	1.34981	0.523861	2.57666	0.0099759	0.21969	3	4	FALSE	TRUE	Gm10561
ENSMUSG00000069808.13|Fam57a	561.898	0.815369	0.31653	2.57596	0.00999623	0.219868	4	4	FALSE	FALSE	Fam57a
ENSMUSG00000028995.14|Fam126a	3044.87	-1.47054	0.571206	-2.57445	0.0100398	0.220485	4	4	TRUE	FALSE	Fam126a
ENSMUSG00000052364.4|B630019K06Rik	186.149	1.1805	0.458601	2.57414	0.0100489	0.220485	4	4	FALSE	FALSE	B630019K06Rik
ENSMUSG00000036570.14|Fxyd1	10.5883	-2.53425	0.985246	-2.5722	0.0101056	0.221342	2	0	FALSE	FALSE	Fxyd1
ENSMUSG00000020744.13|Slc25a19	951.687	-1.0583	0.411478	-2.57195	0.0101126	0.221342	4	4	FALSE	FALSE	Slc25a19
ENSMUSG00000024403.16|Atp6v1g2	91.8312	-1.03764	0.403564	-2.57119	0.0101351	0.221563	4	4	FALSE	FALSE	Atp6v1g2
ENSMUSG00000020484.18|Xbp1	6635.6	-0.906733	0.352728	-2.57063	0.0101515	0.221652	4	4	FALSE	FALSE	Xbp1
ENSMUSG00000108720.1|Gm44672	2.22735	-3.74835	1.45866	-2.56973	0.0101777	0.221954	0	0	FALSE	FALSE	Gm44672
ENSMUSG00000097059.1|Fam120aos	170.897	0.760658	0.296162	2.56838	0.0102174	0.222298	4	4	FALSE	FALSE	Fam120aos
ENSMUSG00000032870.8|Smap2	2237.56	-0.948418	0.369271	-2.56835	0.0102183	0.222298	4	4	FALSE	FALSE	Smap2
ENSMUSG00000025466.19|Fuom	43.7614	-1.48414	0.57813	-2.56713	0.0102544	0.222813	4	1	FALSE	FALSE	Fuom
ENSMUSG00000021384.14|Susd3	3.17586	2.97045	1.15807	2.56501	0.0103172	0.223905	0	0	FALSE	FALSE	Susd3
ENSMUSG00000040026.8|Saa3	4.60659	-2.40576	0.93821	-2.5642	0.0103414	0.224045	0	0	FALSE	FALSE	Saa3
ENSMUSG00000026421.14|Csrp1	6678.03	-1.45321	0.566841	-2.56371	0.0103561	0.224045	4	4	TRUE	FALSE	Csrp1
ENSMUSG00000035864.14|Syt1	12.4985	1.52654	0.595614	2.56297	0.010378	0.224045	0	2	FALSE	FALSE	Syt1
ENSMUSG00000005373.13|Mlxipl	2.54732	-3.93062	1.53377	-2.56272	0.0103856	0.224045	0	0	FALSE	FALSE	Mlxipl
ENSMUSG00000027249.15|F2	2.33083	-4.65775	1.81798	-2.56204	0.0104059	0.224045	0	0	FALSE	FALSE	F2
ENSMUSG00000032262.13|Elovl4	53.2324	1.14423	0.44661	2.56204	0.010406	0.224045	3	4	FALSE	FALSE	Elovl4
ENSMUSG00000030107.10|Usp18	43.9678	-1.35362	0.528378	-2.56183	0.0104121	0.224045	4	2	FALSE	FALSE	Usp18
ENSMUSG00000090863.1|A530084C06Rik	11.9695	1.56314	0.610355	2.56104	0.010436	0.224045	0	1	FALSE	FALSE	A530084C06Rik
ENSMUSG00000033007.15|Asic4	2.41778	-3.84722	1.50236	-2.56078	0.0104438	0.224045	0	0	FALSE	FALSE	Asic4
ENSMUSG00000086272.1|BC039966	30.8632	-1.37371	0.536475	-2.56062	0.0104486	0.224045	4	1	FALSE	FALSE	BC039966
ENSMUSG00000071654.6|Uqcc3	630.008	-1.00113	0.391107	-2.55974	0.010475	0.224342	4	4	FALSE	FALSE	Uqcc3
ENSMUSG00000102496.1|Gm36989	50.3099	-2.43332	0.951419	-2.55757	0.0105407	0.225479	3	1	FALSE	FALSE	Gm36989
ENSMUSG00000070348.5|Ccnd1	46461.7	0.871632	0.341074	2.55555	0.0106021	0.226445	4	4	FALSE	FALSE	Ccnd1
ENSMUSG00000026582.6|Sele	707.318	1.84812	0.723262	2.55525	0.010611	0.226445	4	4	TRUE	TRUE	Sele
ENSMUSG00000020053.18|Igf1	4.35013	2.87873	1.12722	2.55384	0.0106542	0.227094	0	0	FALSE	FALSE	Igf1
ENSMUSG00000046532.8|Ar	3.71012	-2.66783	1.04536	-2.55207	0.0107086	0.227984	0	0	FALSE	FALSE	Ar
ENSMUSG00000049436.5|Upk1b	1.82259	-4.2366	1.66042	-2.55153	0.010725		0	0	FALSE	FALSE	Upk1b
ENSMUSG00000024451.9|Arap3	4324.76	1.07221	0.420437	2.55022	0.0107655	0.228923	4	4	FALSE	FALSE	Arap3
ENSMUSG00000047586.3|Nccrp1	2.87964	-3.43667	1.34822	-2.54904	0.0108021	0.22943	0	0	FALSE	FALSE	Nccrp1
ENSMUSG00000104684.1|5430427N15Rik	2.70023	3.38694	1.32983	2.54691	0.0108683	0.230562	0	0	FALSE	FALSE	5430427N15Rik
ENSMUSG00000032691.14|Nlrp3	372.168	1.81445	0.713216	2.54404	0.0109578	0.232181	4	4	TRUE	TRUE	Nlrp3
ENSMUSG00000045005.9|Fzd5	1648.95	-1.10652	0.435031	-2.54355	0.0109733	0.232181	4	4	FALSE	FALSE	Fzd5
ENSMUSG00000038855.10|Itpkb	271.896	-1.08732	0.427536	-2.54322	0.0109835	0.232181	4	4	FALSE	FALSE	Itpkb
ENSMUSG00000022012.9|Enox1	1191.13	1.23683	0.486758	2.54096	0.0110549	0.233415	4	4	TRUE	TRUE	Enox1
ENSMUSG00000110711.1|Gm45760	9.27008	-2.60738	1.02649	-2.5401	0.011082	0.233564	1	0	FALSE	FALSE	Gm45760
ENSMUSG00000027207.15|Galk2	3112.73	0.779518	0.306932	2.5397	0.0110946	0.233564	4	4	FALSE	FALSE	Galk2
ENSMUSG00000056598.16|Drc3	141.082	0.78027	0.307253	2.5395	0.011101	0.233564	4	4	FALSE	FALSE	Drc3
ENSMUSG00000035722.15|Abca7	3285.46	-0.924789	0.364291	-2.5386	0.0111297	0.233893	4	4	FALSE	FALSE	Abca7
ENSMUSG00000034110.8|Kctd7	240.51	-0.862598	0.339935	-2.53754	0.0111636	0.234331	4	4	FALSE	FALSE	Kctd7
ENSMUSG00000048807.2|Slc35e4	3559.54	-1.1799	0.465149	-2.5366	0.0111934	0.234682	4	4	FALSE	FALSE	Slc35e4
ENSMUSG00000023781.2|Hes7	77.8675	-1.25532	0.49503	-2.53585	0.0112175	0.234913	4	4	TRUE	FALSE	Hes7
ENSMUSG00000097320.8|Tmem147os	122.071	-1.15648	0.456174	-2.53517	0.0112393	0.235094	4	4	FALSE	FALSE	Tmem147os
ENSMUSG00000074575.4|Kcng1	10.7546	-1.83904	0.725706	-2.53414	0.0112723	0.23525	1	0	FALSE	FALSE	Kcng1
ENSMUSG00000003814.8|Calr	34853	-1.00888	0.398117	-2.53412	0.011273	0.23525	4	4	FALSE	FALSE	Calr
ENSMUSG00000023571.4|C1qtnf12	969.623	-1.28456	0.507683	-2.53024	0.0113985	0.236906	4	4	TRUE	FALSE	C1qtnf12
ENSMUSG00000028341.9|Nr4a3	11.5741	-2.17849	0.860996	-2.5302	0.0113997	0.236906	1	0	FALSE	FALSE	Nr4a3
ENSMUSG00000086697.1|4933427G23Rik	5.30461	-2.34771	0.927887	-2.53017	0.0114007	0.236906	0	0	FALSE	FALSE	4933427G23Rik
ENSMUSG00000022103.10|Gfra2	151.304	3.36388	1.32958	2.53003	0.0114052	0.236906	1	4	FALSE	TRUE	Gfra2
ENSMUSG00000032532.7|Cck	10.4242	2.78629	1.10166	2.52917	0.0114332	0.237213	0	2	FALSE	FALSE	Cck
ENSMUSG00000046613.19|Vwa5b2	5.42297	-2.91921	1.15579	-2.52573	0.0115458	0.239272	1	0	FALSE	FALSE	Vwa5b2
ENSMUSG00000015476.6|Prrt1	76.699	1.13365	0.449053	2.52454	0.0115848	0.239752	3	4	FALSE	FALSE	Prrt1
ENSMUSG00000021010.8|Npas3	68.2489	1.27164	0.503775	2.52421	0.0115957	0.239752	2	4	FALSE	TRUE	Npas3
ENSMUSG00000029661.16|Col1a2	11.9478	-3.24227	1.2852	-2.52277	0.0116435	0.240463	2	0	FALSE	FALSE	Col1a2
ENSMUSG00000081179.1|Gm13136	6.29976	2.14734	0.851375	2.5222	0.0116624	0.240576	0	0	FALSE	FALSE	Gm13136
ENSMUSG00000063632.6|Sox11	49.784	-2.40242	0.952948	-2.52104	0.0117008	0.240971	4	1	FALSE	FALSE	Sox11
ENSMUSG00000036067.12|Slc2a6	27.4499	-1.56465	0.620692	-2.52081	0.0117085	0.240971	3	1	FALSE	FALSE	Slc2a6
ENSMUSG00000028640.11|Tfap2c	298.362	-1.1402	0.452615	-2.51914	0.011764	0.241684	4	4	FALSE	FALSE	Tfap2c
ENSMUSG00000035184.15|Fam124a	67.6705	-1.01669	0.403614	-2.51896	0.0117701	0.241684	4	4	FALSE	FALSE	Fam124a
ENSMUSG00000035773.6|Kiss1r	59.8826	-1.01832	0.404414	-2.51802	0.0118016	0.241805	4	4	FALSE	FALSE	Kiss1r
ENSMUSG00000040111.16|Gramd1b	2388.83	0.79925	0.317417	2.51798	0.0118029	0.241805	4	4	FALSE	FALSE	Gramd1b
ENSMUSG00000024892.17|Pcx	1388.4	-1.46297	0.58203	-2.51356	0.0119521	0.244073	4	4	TRUE	FALSE	Pcx
ENSMUSG00000031171.11|Ftsj1	562.76	0.581134	0.231203	2.51352	0.0119533	0.244073	4	4	FALSE	FALSE	Ftsj1
ENSMUSG00000040258.6|Nxph4	32.7115	-1.37861	0.548487	-2.51349	0.0119545	0.244073	3	2	FALSE	FALSE	Nxph4
ENSMUSG00000024063.13|Lbh	8266.03	1.01772	0.405255	2.5113	0.0120288	0.245205	4	4	FALSE	FALSE	Lbh
ENSMUSG00000096974.2|Gm26881	11.792	-2.10855	0.839708	-2.51105	0.0120373	0.245205	1	0	FALSE	FALSE	Gm26881
ENSMUSG00000022306.9|Zfpm2	689.714	0.943646	0.376049	2.50937	0.0120947	0.246095	4	4	FALSE	FALSE	Zfpm2
ENSMUSG00000026980.15|Ly75	2178.07	1.00827	0.401937	2.50853	0.0121234	0.246258	4	4	FALSE	FALSE	Ly75
ENSMUSG00000096965.7|3300005D01Rik	2404.41	1.31218	0.523369	2.50718	0.0121699	0.246258	4	4	TRUE	TRUE	3300005D01Rik
ENSMUSG00000089901.1|Gm8113	43.8789	-1.84257	0.734936	-2.50711	0.0121722	0.246258	3	2	FALSE	FALSE	Gm8113
ENSMUSG00000042678.17|Myo15	25.1494	-1.45737	0.581358	-2.50684	0.0121817	0.246258	3	0	FALSE	FALSE	Myo15
ENSMUSG00000056069.10|Otulinl	48.0931	-1.18741	0.473701	-2.50666	0.0121879	0.246258	4	3	FALSE	FALSE	Otulinl
ENSMUSG00000058672.7|Tubb2a	239.797	-1.13832	0.454179	-2.50633	0.012199	0.246258	4	4	FALSE	FALSE	Tubb2a
ENSMUSG00000032816.15|Igdcc4	79.3362	-1.65554	0.660561	-2.50627	0.0122014	0.246258	3	3	FALSE	FALSE	Igdcc4
ENSMUSG00000022843.17|Clcn2	537.92	-0.730505	0.291571	-2.50541	0.0122309	0.246258	4	4	FALSE	FALSE	Clcn2
ENSMUSG00000026630.9|Batf3	19.3124	1.34634	0.537423	2.50519	0.0122387	0.246258	0	2	FALSE	FALSE	Batf3
ENSMUSG00000074151.13|Nlrc5	262.052	-1.36849	0.546354	-2.50476	0.0122533	0.246258	4	4	TRUE	FALSE	Nlrc5
ENSMUSG00000034910.5|Pygo1	2.27017	-4.59865	1.83597	-2.50475	0.0122538	0.246258	0	0	FALSE	FALSE	Pygo1
ENSMUSG00000087968.1|Gm25395	4.17605	-2.7906	1.11446	-2.50399	0.0122801	0.24651	0	0	FALSE	FALSE	Gm25395
ENSMUSG00000047379.7|B4gat1	25.1078	1.12458	0.449244	2.50328	0.0123047	0.246727	0	4	FALSE	FALSE	B4gat1
ENSMUSG00000034006.17|Pqlc1	874.326	-0.859428	0.343794	-2.49983	0.0124251	0.248795	4	4	FALSE	FALSE	Pqlc1
ENSMUSG00000030539.13|Sema4b	3787.13	0.9411	0.376517	2.49949	0.0124373	0.248795	4	4	FALSE	FALSE	Sema4b
ENSMUSG00000098066.2|Gm26944	16.4762	-1.30252	0.521188	-2.49914	0.0124495	0.248795	3	0	FALSE	FALSE	Gm26944
ENSMUSG00000002475.16|Abhd3	14.0597	-1.86936	0.748765	-2.4966	0.0125392	0.250309	1	0	FALSE	FALSE	Abhd3
ENSMUSG00000026023.16|Cdk15	9.11702	2.06418	0.827339	2.49497	0.0125969	0.251181	0	1	FALSE	FALSE	Cdk15
ENSMUSG00000001741.12|Il16	5.10848	-2.75365	1.10387	-2.49454	0.0126119	0.251202	0	0	FALSE	FALSE	Il16
ENSMUSG00000039004.6|Bmp6	53.9834	-2.3489	0.942034	-2.49343	0.0126515	0.251709	3	2	FALSE	FALSE	Bmp6
ENSMUSG00000024646.14|Cyb5a	2172.23	-0.665743	0.267195	-2.4916	0.0127169	0.252567	4	4	FALSE	FALSE	Cyb5a
ENSMUSG00000009731.4|Kcnd1	32.2167	1.1762	0.472219	2.49079	0.0127458	0.252567	1	4	FALSE	FALSE	Kcnd1
ENSMUSG00000032892.14|Rangrf	469.061	-0.836172	0.335716	-2.49071	0.0127487	0.252567	4	4	FALSE	FALSE	Rangrf
ENSMUSG00000047344.9|Lancl3	438.197	1.47318	0.591482	2.49065	0.0127509	0.252567	4	4	TRUE	TRUE	Lancl3
ENSMUSG00000115326.1|Gm35019	10.636	-2.29692	0.922491	-2.48991	0.0127774	0.252812	2	0	FALSE	FALSE	Gm35019
ENSMUSG00000027827.16|Kcnab1	7.28516	-2.23648	0.89851	-2.4891	0.0128066	0.253111	1	0	FALSE	FALSE	Kcnab1
ENSMUSG00000025195.9|Dnmbp	888.641	-0.683957	0.274885	-2.48816	0.0128406	0.253503	4	4	FALSE	FALSE	Dnmbp
ENSMUSG00000064325.4|Hhip	776.2	0.981521	0.394658	2.48701	0.0128821	0.254042	4	4	FALSE	FALSE	Hhip
ENSMUSG00000015709.9|Arnt2	135.876	1.05706	0.425442	2.48462	0.0129689	0.255472	4	4	FALSE	FALSE	Arnt2
ENSMUSG00000068587.10|Mgam	5.03375	-3.12428	1.25768	-2.48416	0.0129859	0.255528	0	0	FALSE	FALSE	Mgam
ENSMUSG00000040213.13|Kyat3	312.566	-0.857815	0.345376	-2.48372	0.013002	0.255563	4	4	FALSE	FALSE	Kyat3
ENSMUSG00000051339.10|2900026A02Rik	751.663	0.97837	0.394642	2.47913	0.0131703	0.258465	4	4	FALSE	FALSE	2900026A02Rik
ENSMUSG00000054469.14|Lclat1	3732.92	0.852297	0.343846	2.47872	0.0131856	0.258465	4	4	FALSE	FALSE	Lclat1
ENSMUSG00000082127.2|Gm13577	221.299	0.961542	0.38795	2.47852	0.0131929	0.258465	4	4	FALSE	FALSE	Gm13577
ENSMUSG00000028953.10|Abcf2	9691.91	-1.01348	0.409032	-2.47777	0.0132208	0.258484	4	4	FALSE	FALSE	Abcf2
ENSMUSG00000057359.7|Gm17494	117.62	-1.03565	0.417987	-2.47772	0.0132227	0.258484	4	4	FALSE	FALSE	Gm17494
ENSMUSG00000071001.4|Hrct1	8.05889	-2.6839	1.08362	-2.47678	0.0132572	0.258877	1	0	FALSE	FALSE	Hrct1
ENSMUSG00000051989.11|Smim11	573.587	-0.68044	0.27484	-2.47577	0.0132948	0.259328	4	4	FALSE	FALSE	Smim11
ENSMUSG00000088308.1|Gm24507	12.8897	-2.31267	0.934502	-2.47476	0.0133326	0.259782	1	0	FALSE	FALSE	Gm24507
ENSMUSG00000027173.7|Depdc7	547.832	1.0166	0.410956	2.47374	0.0133708	0.260108	4	4	FALSE	FALSE	Depdc7
ENSMUSG00000018507.16|Trpv2	568.258	-1.01639	0.410915	-2.47347	0.0133808	0.260108	4	4	FALSE	FALSE	Trpv2
ENSMUSG00000046694.6|Tent5b	68.844	-1.98041	0.800939	-2.47261	0.0134129	0.260108	3	2	FALSE	FALSE	Tent5b
ENSMUSG00000020393.16|Kremen1	3970.28	-0.787354	0.318438	-2.47255	0.0134154	0.260108	4	4	FALSE	FALSE	Kremen1
ENSMUSG00000002103.15|Acp2	2419.45	0.709858	0.287116	2.47238	0.0134218	0.260108	4	4	FALSE	FALSE	Acp2
ENSMUSG00000035934.16|Pknox2	125.184	-1.02698	0.415489	-2.47174	0.0134458	0.260175	4	4	FALSE	FALSE	Pknox2
ENSMUSG00000021306.11|Gpr137b	2427.85	1.49089	0.603245	2.47146	0.0134564	0.260175	4	4	TRUE	TRUE	Gpr137b
ENSMUSG00000021257.14|Angel1	316.283	-1.15095	0.46576	-2.47113	0.0134688	0.260175	4	4	FALSE	FALSE	Angel1
ENSMUSG00000041329.13|Atp1b2	14.4999	-2.00435	0.811804	-2.469	0.013549	0.261441	2	0	FALSE	FALSE	Atp1b2
ENSMUSG00000079008.2|Gm14124	73.0843	1.44291	0.584694	2.46781	0.0135943	0.261875	3	4	FALSE	TRUE	Gm14124
ENSMUSG00000022037.15|Clu	10211.7	-1.29702	0.525612	-2.46764	0.0136007	0.261875	4	4	TRUE	FALSE	Clu
ENSMUSG00000001313.12|Rnd2	950.83	-1.29576	0.525266	-2.46686	0.0136302	0.262162	4	4	TRUE	FALSE	Rnd2
ENSMUSG00000039238.6|Zfp750	9.54906	-1.66274	0.674433	-2.4654	0.0136862	0.262956	1	0	FALSE	FALSE	Zfp750
ENSMUSG00000036948.17|Map11	1292.33	0.646966	0.2625	2.46463	0.0137154	0.263135	4	4	FALSE	FALSE	Map11
ENSMUSG00000116138.1|C030006K11Rik	609.515	-1.10411	0.4481	-2.46397	0.0137406	0.263135	4	4	FALSE	FALSE	C030006K11Rik
ENSMUSG00000074577.9|Ripor3	26.5492	-1.70654	0.692641	-2.46381	0.0137469	0.263135	3	0	FALSE	FALSE	Ripor3
ENSMUSG00000030838.18|Ush1c	4.59114	-3.30949	1.34358	-2.4632	0.0137704	0.263135	0	0	FALSE	FALSE	Ush1c
ENSMUSG00000030559.8|Rab38	54.1918	-1.91675	0.778279	-2.4628	0.0137855	0.263135	4	2	FALSE	FALSE	Rab38
ENSMUSG00000066721.3|Zfp575	2.56952	-4.7241	1.91845	-2.46246	0.0137988	0.263135	0	0	FALSE	FALSE	Zfp575
ENSMUSG00000070806.5|Zmynd12	6.9272	-2.4328	0.988061	-2.4622	0.0138088	0.263135	1	0	FALSE	FALSE	Zmynd12
ENSMUSG00000023484.14|Prph	163.029	-1.05264	0.427563	-2.46196	0.0138181	0.263135	4	4	FALSE	FALSE	Prph
ENSMUSG00000063576.12|Klhdc3	4898.11	-1.11838	0.454311	-2.46171	0.0138276	0.263135	4	4	FALSE	FALSE	Klhdc3
ENSMUSG00000024427.7|Spry4	8077.61	0.877959	0.356733	2.46111	0.0138507	0.263296	4	4	FALSE	FALSE	Spry4
ENSMUSG00000018459.15|Slc13a3	2.86687	-3.3813	1.37439	-2.46021	0.0138856	0.263679	0	0	FALSE	FALSE	Slc13a3
ENSMUSG00000026657.16|Frmd4a	10322.2	0.815452	0.331645	2.45881	0.0139399	0.264431	4	4	FALSE	FALSE	Frmd4a
ENSMUSG00000070332.4|Trim80	74.6585	-1.72115	0.700157	-2.45824	0.013962	0.264569	3	4	FALSE	FALSE	Trim80
ENSMUSG00000062866.16|Phactr2	142.308	1.21579	0.494811	2.45708	0.0140073	0.265148	4	4	TRUE	TRUE	Phactr2
ENSMUSG00000030513.14|Pcsk6	221.835	-1.35273	0.550693	-2.45641	0.0140334	0.265351	4	4	TRUE	FALSE	Pcsk6
ENSMUSG00000001119.7|Col6a1	6485.18	-1.64891	0.671422	-2.45584	0.0140554	0.265351	4	4	TRUE	FALSE	Col6a1
ENSMUSG00000085030.1|2810455O05Rik	84.711	0.916483	0.373212	2.45566	0.0140624	0.265351	4	4	FALSE	FALSE	2810455O05Rik
ENSMUSG00000050315.14|Synpo2	251.654	-1.17599	0.478996	-2.45511	0.0140842	0.265482	4	4	FALSE	FALSE	Synpo2
ENSMUSG00000034771.15|Tle2	915.059	-1.61019	0.656165	-2.45394	0.01413	0.266066	4	4	TRUE	FALSE	Tle2
ENSMUSG00000041444.14|Arhgap32	225.459	1.19845	0.488521	2.45321	0.0141588	0.266328	4	4	FALSE	FALSE	Arhgap32
ENSMUSG00000038700.4|Hoxb5	112.952	-1.59405	0.650597	-2.45013	0.0142805	0.268335	4	4	TRUE	FALSE	Hoxb5
ENSMUSG00000040907.15|Atp1a3	13.9196	-1.37099	0.559965	-2.44835	0.0143511	0.268957	2	0	FALSE	FALSE	Atp1a3
ENSMUSG00000021759.14|Plpp1	1095.48	-0.749256	0.306046	-2.44818	0.014358	0.268957	4	4	FALSE	FALSE	Plpp1
ENSMUSG00000048416.15|Mlf1	5.98672	-2.33325	0.953062	-2.44817	0.0143586	0.268957	0	0	FALSE	FALSE	Mlf1
ENSMUSG00000035011.15|Zbtb7a	6293.93	0.502683	0.205579	2.4452	0.0144771	0.270893	4	4	FALSE	FALSE	Zbtb7a
ENSMUSG00000018672.15|Copz2	1144.03	-1.22706	0.501921	-2.44473	0.0144961	0.270966	4	4	TRUE	FALSE	Copz2
ENSMUSG00000040563.13|Plppr2	1213.48	-1.0308	0.422206	-2.44146	0.0146282	0.273151	4	4	FALSE	FALSE	Plppr2
ENSMUSG00000032598.8|Nckipsd	704.444	-1.08281	0.443654	-2.44066	0.0146605	0.27347	4	4	FALSE	FALSE	Nckipsd
ENSMUSG00000032420.8|Nt5e	328.509	2.06643	0.847656	2.43782	0.014776	0.275337	2	4	FALSE	TRUE	Nt5e
ENSMUSG00000097915.2|A330009N23Rik	52.9469	-1.65868	0.680709	-2.43669	0.0148222	0.275686	3	2	FALSE	FALSE	A330009N23Rik
ENSMUSG00000015085.8|Entpd2	43.8076	-1.60384	0.65826	-2.43649	0.0148306	0.275686	3	2	FALSE	FALSE	Entpd2
ENSMUSG00000097177.8|9330159M07Rik	168.343	1.28823	0.528849	2.43591	0.0148544	0.275686	4	4	TRUE	TRUE	9330159M07Rik
ENSMUSG00000074749.10|Kiz	1087.62	1.01616	0.417165	2.43587	0.0148562	0.275686	4	4	FALSE	FALSE	Kiz
ENSMUSG00000027886.7|1700013F07Rik	35.0564	-1.15305	0.473461	-2.43536	0.0148768	0.275782	4	2	FALSE	FALSE	1700013F07Rik
ENSMUSG00000032528.5|Vipr1	6.24294	2.30401	0.946215	2.43498	0.0148927	0.275793	0	0	FALSE	FALSE	Vipr1
ENSMUSG00000048960.13|Prex2	2.87968	-4.1498	1.70466	-2.43438	0.0149173	0.275962	0	0	FALSE	FALSE	Prex2
ENSMUSG00000054932.6|Afp	12.4267	-1.56568	0.643378	-2.43353	0.0149522	0.276324	2	0	FALSE	FALSE	Afp
ENSMUSG00000046798.14|Cldn12	3903.88	1.2132	0.498745	2.4325	0.0149949	0.276376	4	4	TRUE	TRUE	Cldn12
ENSMUSG00000027378.16|Nphp1	2067.66	0.863831	0.355155	2.43227	0.0150046	0.276376	4	4	FALSE	FALSE	Nphp1
ENSMUSG00000042870.15|Tom1	420.517	-1.00416	0.412891	-2.43203	0.0150144	0.276376	4	4	FALSE	FALSE	Tom1
ENSMUSG00000029535.4|Triap1	627.731	-0.573396	0.235809	-2.43161	0.0150317	0.276376	4	4	FALSE	FALSE	Triap1
ENSMUSG00000037972.7|Snn	845.021	0.847139	0.348439	2.43124	0.0150471	0.276376	4	4	FALSE	FALSE	Snn
ENSMUSG00000064371.1|mt-Tt	56.1297	-1.36275	0.56052	-2.43123	0.0150476	0.276376	4	3	FALSE	FALSE	mt-Tt
ENSMUSG00000059049.14|Frem1	4.34181	-2.66086	1.09529	-2.42936	0.0151256	0.277407	0	0	FALSE	FALSE	Frem1
ENSMUSG00000021123.12|Rdh12	98.949	-1.12069	0.46136	-2.42911	0.015136	0.277407	4	4	FALSE	FALSE	Rdh12
ENSMUSG00000029419.8|Ajm1	66.5034	-1.14756	0.472487	-2.42877	0.0151501	0.277407	4	4	FALSE	FALSE	Ajm1
ENSMUSG00000020435.17|Osbp2	142.31	1.18543	0.488373	2.4273	0.0152115	0.278247	4	4	FALSE	FALSE	Osbp2
ENSMUSG00000043969.4|Emx2	2.11898	-4.44766	1.83288	-2.4266	0.0152411	0.278503	0	0	FALSE	FALSE	Emx2
ENSMUSG00000027111.15|Itga6	32715.1	1.23379	0.509362	2.42222	0.0154259	0.281593	4	4	TRUE	TRUE	Itga6
ENSMUSG00000053310.11|Nrgn	33.1391	-1.779	0.735542	-2.41863	0.0155793	0.284104	2	0	FALSE	FALSE	Nrgn
ENSMUSG00000086528.1|Gm15731	5.99793	-3.13323	1.29592	-2.41776	0.0156163	0.28449	1	0	FALSE	FALSE	Gm15731
ENSMUSG00000097658.1|Gm16755	9.01684	-2.56976	1.0636	-2.41611	0.0156874	0.285338	1	0	FALSE	FALSE	Gm16755
ENSMUSG00000038776.13|Ephx1	3530.7	-1.31478	0.544211	-2.41594	0.0156947	0.285338	4	4	TRUE	FALSE	Ephx1
ENSMUSG00000042198.12|Chchd7	590.745	-0.730946	0.302764	-2.41425	0.0157678	0.286376	4	4	FALSE	FALSE	Chchd7
ENSMUSG00000044433.16|Camsap3	8.16535	-2.25262	0.933881	-2.41211	0.0158607	0.287679	1	0	FALSE	FALSE	Camsap3
ENSMUSG00000040265.16|Dnm3	50.5465	-1.24919	0.517937	-2.41185	0.0158716	0.287679	4	3	FALSE	FALSE	Dnm3
ENSMUSG00000020279.10|Il9r	4.56847	-2.6736	1.10893	-2.41097	0.0159102	0.288063	0	0	FALSE	FALSE	Il9r
ENSMUSG00000028669.15|Pithd1	1727.71	-0.979643	0.406384	-2.41063	0.0159249	0.288063	4	4	FALSE	FALSE	Pithd1
ENSMUSG00000030849.18|Fgfr2	2.76907	-4.08823	1.69619	-2.41024	0.015942	0.288081	0	0	FALSE	FALSE	Fgfr2
ENSMUSG00000034684.12|Sema3f	1082.39	-1.69746	0.704871	-2.40819	0.0160318	0.289128	4	4	TRUE	FALSE	Sema3f
ENSMUSG00000034485.10|Uaca	5256.56	0.914077	0.379571	2.40818	0.0160322	0.289128	4	4	FALSE	FALSE	Uaca
ENSMUSG00000036278.7|Macrod1	1034.11	-1.3366	0.555143	-2.40767	0.0160546	0.289241	4	4	TRUE	FALSE	Macrod1
ENSMUSG00000034336.3|Ina	2.06447	-4.4104	1.83294	-2.40619	0.01612	0.289898	0	0	FALSE	FALSE	Ina
ENSMUSG00000020644.9|Id2	813.935	-1.11197	0.462144	-2.40611	0.0161234	0.289898	4	4	FALSE	FALSE	Id2
ENSMUSG00000102923.1|Gm31728	1.45515	-3.92529	1.63269	-2.40418	0.0162087		0	0	FALSE	FALSE	Gm31728
ENSMUSG00000034795.14|Ccdc122	474.78	0.946632	0.393836	2.40362	0.0162336	0.291587	4	4	FALSE	FALSE	Ccdc122
ENSMUSG00000044664.7|Prss42	9.64984	-1.89448	0.788491	-2.40266	0.0162762	0.292059	1	0	FALSE	FALSE	Prss42
ENSMUSG00000039485.8|Tspyl4	153.998	0.943749	0.392854	2.40229	0.0162929	0.292067	4	4	FALSE	FALSE	Tspyl4
ENSMUSG00000020946.13|Gosr2	5054.96	-0.581713	0.242208	-2.40171	0.0163188	0.292238	4	4	FALSE	FALSE	Gosr2
ENSMUSG00000067586.4|S1pr3	217.536	1.12404	0.468161	2.40096	0.0163519	0.29254	4	4	FALSE	FALSE	S1pr3
ENSMUSG00000021678.9|F2rl1	3120.49	0.735802	0.306663	2.39938	0.0164227	0.293513	4	4	FALSE	FALSE	F2rl1
ENSMUSG00000030980.17|Knop1	3345.11	0.802985	0.334719	2.39898	0.0164407	0.293542	4	4	FALSE	FALSE	Knop1
ENSMUSG00000004892.13|Bcan	4.28466	-2.63675	1.10015	-2.39673	0.0165421	0.295058	0	0	FALSE	FALSE	Bcan
ENSMUSG00000039375.16|Wdr17	2.74095	3.49784	1.45967	2.39632	0.0165606	0.295094	0	0	FALSE	FALSE	Wdr17
ENSMUSG00000062393.13|Dgkk	2.33035	3.96953	1.65707	2.39551	0.0165974	0.295457	0	0	FALSE	FALSE	Dgkk
ENSMUSG00000056687.9|Gm11696	28.4774	-1.24225	0.518844	-2.39426	0.016654	0.29617	3	2	FALSE	FALSE	Gm11696
ENSMUSG00000027460.7|Angpt4	2.22329	-4.52247	1.88944	-2.39355	0.0166863	0.29645	0	0	FALSE	FALSE	Angpt4
ENSMUSG00000035735.10|Dagla	5544.28	0.801595	0.33495	2.39318	0.0167031	0.296455	4	4	FALSE	FALSE	Dagla
ENSMUSG00000053769.5|Lysmd1	123.05	-1.01423	0.423952	-2.39232	0.0167422	0.296856	4	4	FALSE	FALSE	Lysmd1
ENSMUSG00000023911.12|Flywch2	28.247	-1.59784	0.668163	-2.39139	0.0167845	0.297312	2	0	FALSE	FALSE	Flywch2
ENSMUSG00000016995.17|Matn4	2.10435	-3.69938	1.54796	-2.38984	0.0168556	0.297552	0	0	FALSE	FALSE	Matn4
ENSMUSG00000005124.10|Ccn4	411.642	1.12753	0.471825	2.38973	0.0168607	0.297552	4	4	FALSE	FALSE	Ccn4
ENSMUSG00000043943.14|Naalad2	4.88255	-3.17369	1.32809	-2.38966	0.0168637	0.297552	1	0	FALSE	FALSE	Naalad2
ENSMUSG00000029212.11|Gabrb1	2.34279	3.9815	1.66627	2.38948	0.0168725	0.297552	0	0	FALSE	FALSE	Gabrb1
ENSMUSG00000052776.10|Oas1a	6.74604	-2.43479	1.01922	-2.38886	0.0169006	0.297552	1	0	FALSE	FALSE	Oas1a
ENSMUSG00000107215.1|Gm43197	26.9522	1.40146	0.586676	2.38882	0.0169027	0.297552	1	3	FALSE	FALSE	Gm43197
ENSMUSG00000087523.1|Gm12319	28.4466	-1.44766	0.606078	-2.38857	0.0169143	0.297552	3	0	FALSE	FALSE	Gm12319
ENSMUSG00000031255.14|Sytl4	1.52854	-4.01488	1.68317	-2.3853	0.017065		0	0	FALSE	FALSE	Sytl4
ENSMUSG00000022765.10|Snap29	1580.68	0.664003	0.278455	2.38459	0.0170981	0.300339	4	4	FALSE	FALSE	Snap29
ENSMUSG00000041343.19|Ankrd42	154.402	0.995728	0.417652	2.38411	0.0171206	0.300339	4	4	FALSE	FALSE	Ankrd42
ENSMUSG00000034764.15|1700006J14Rik	6.51725	2.07637	0.870941	2.38406	0.017123	0.300339	0	0	FALSE	FALSE	1700006J14Rik
ENSMUSG00000022514.14|Il1rap	1881.63	1.34195	0.563238	2.38256	0.0171926	0.301265	4	4	TRUE	TRUE	Il1rap
ENSMUSG00000032085.5|Tagln	12.4767	-2.25593	0.947014	-2.38216	0.0172116	0.301304	1	0	FALSE	FALSE	Tagln
ENSMUSG00000092841.1|Gm24330	2.32827	-3.84252	1.61406	-2.38065	0.017282	0.302241	0	0	FALSE	FALSE	Gm24330
ENSMUSG00000093812.1|Gm5627	1.7921	4.36372	1.83326	2.3803	0.0172983		0	0	FALSE	FALSE	Gm5627
ENSMUSG00000022157.8|Mcpt8	210.028	1.65005	0.69336	2.37978	0.0173229	0.302661	3	4	FALSE	TRUE	Mcpt8
ENSMUSG00000045287.6|Rtn4rl1	13.9584	-1.43881	0.604846	-2.3788	0.0173691	0.303173	2	0	FALSE	FALSE	Rtn4rl1
ENSMUSG00000104235.1|Gm37589	3.1398	-3.63055	1.5267	-2.37804	0.017405	0.303504	0	0	FALSE	FALSE	Gm37589
ENSMUSG00000060703.12|Cd302	2.61474	-3.19802	1.34507	-2.37758	0.0174265	0.303584	0	0	FALSE	FALSE	Cd302
ENSMUSG00000038524.13|Fchsd1	978.31	-0.854174	0.359544	-2.37572	0.0175149	0.304654	4	4	FALSE	FALSE	Fchsd1
ENSMUSG00000045288.10|Ush1g	8.98505	-2.03705	0.857519	-2.37551	0.0175246	0.304654	1	0	FALSE	FALSE	Ush1g
ENSMUSG00000037010.7|Apln	1504.06	1.05811	0.445481	2.37521	0.0175389	0.304654	4	4	FALSE	FALSE	Apln
ENSMUSG00000032066.9|Bco2	46.6487	1.14472	0.482374	2.37309	0.0176401	0.306114	4	4	FALSE	FALSE	Bco2
ENSMUSG00000061111.8|Mcrip1	3788	-1.30693	0.551036	-2.37178	0.0177028	0.306906	4	4	TRUE	FALSE	Mcrip1
ENSMUSG00000110790.1|Gm47079	10.2973	-1.91825	0.809069	-2.37093	0.0177432	0.307308	1	0	FALSE	FALSE	Gm47079
ENSMUSG00000038112.15|AW551984	1.95401	-3.54122	1.49394	-2.37039	0.0177694		0	0	FALSE	FALSE	AW551984
ENSMUSG00000038677.14|Scube3	8.84422	-2.54306	1.07287	-2.37033	0.0177721	0.307373	2	0	FALSE	FALSE	Scube3
ENSMUSG00000039628.9|Hs3st6	5.50041	-3.09839	1.30726	-2.37014	0.0177812	0.307373	1	0	FALSE	FALSE	Hs3st6
ENSMUSG00000023266.11|Frs3	366.98	-0.827658	0.349596	-2.36747	0.0179103	0.309306	4	4	FALSE	FALSE	Frs3
ENSMUSG00000042810.14|Krba1	435.868	-0.824365	0.348333	-2.3666	0.0179522	0.309674	4	4	FALSE	FALSE	Krba1
ENSMUSG00000003299.10|Mrpl4	2962.65	-1.27091	0.537102	-2.36623	0.0179702	0.309674	4	4	TRUE	FALSE	Mrpl4
ENSMUSG00000044770.14|Scml4	22.3722	1.65858	0.701018	2.36596	0.0179834	0.309674	1	4	FALSE	TRUE	Scml4
ENSMUSG00000096727.3|Psmb9	81.4884	-1.22465	0.517774	-2.36522	0.0180194	0.309995	4	4	TRUE	FALSE	Psmb9
ENSMUSG00000056972.6|Magel2	7.90681	-6.39265	2.70564	-2.36272	0.0181415	0.311516	2	0	FALSE	FALSE	Magel2
ENSMUSG00000025856.15|Pdgfa	928.064	-0.894739	0.378694	-2.3627	0.0181425	0.311516	4	4	FALSE	FALSE	Pdgfa
ENSMUSG00000034171.13|Faah	49.6004	-0.993772	0.420764	-2.36183	0.018185	0.311946	4	4	FALSE	FALSE	Faah
ENSMUSG00000030344.11|Akap3	5.23135	-2.13455	0.904218	-2.36066	0.0182426	0.312635	0	0	FALSE	FALSE	Akap3
ENSMUSG00000046240.8|Hepacam	7.0473	-2.2464	0.951934	-2.35982	0.0182836	0.31304	1	0	FALSE	FALSE	Hepacam
ENSMUSG00000027864.9|Ptgfrn	1096.92	-1.25777	0.533286	-2.35852	0.0183479	0.313839	4	4	TRUE	FALSE	Ptgfrn
ENSMUSG00000073968.4|Trim68	32.7782	-0.935259	0.396764	-2.35721	0.0184126	0.314647	4	3	FALSE	FALSE	Trim68
ENSMUSG00000028710.17|Atpaf1	723.998	0.526442	0.223524	2.35519	0.0185131	0.316063	4	4	FALSE	FALSE	Atpaf1
ENSMUSG00000037455.16|Slc18b1	309.086	-0.847036	0.359712	-2.35476	0.0185345	0.316127	4	4	FALSE	FALSE	Slc18b1
ENSMUSG00000097303.2|3110083C13Rik	5.81319	-2.12168	0.901247	-2.35416	0.0185649	0.316159	0	0	FALSE	FALSE	3110083C13Rik
ENSMUSG00000089255.1|Snora78	12.1334	-1.58183	0.67197	-2.35402	0.0185717	0.316159	1	0	FALSE	FALSE	Snora78
ENSMUSG00000058070.14|Eml1	5145.31	0.858173	0.364647	2.35343	0.018601	0.316358	4	4	FALSE	FALSE	Eml1
ENSMUSG00000033355.6|Rtp4	98.0591	1.07706	0.457816	2.35261	0.0186421	0.316757	4	4	FALSE	FALSE	Rtp4
ENSMUSG00000022211.9|Carmil3	30.0109	-1.17211	0.498537	-2.3511	0.0187182	0.317749	3	1	FALSE	FALSE	Carmil3
ENSMUSG00000042066.15|Tmcc2	1670.93	-0.877664	0.373365	-2.35068	0.018739	0.3178	4	4	FALSE	FALSE	Tmcc2
ENSMUSG00000085569.1|Gm12602	396.012	0.867929	0.369442	2.3493	0.018809	0.318686	4	4	FALSE	FALSE	Gm12602
ENSMUSG00000042750.7|Bex2	39.9359	-1.36808	0.582516	-2.34856	0.0188461	0.319013	4	2	FALSE	FALSE	Bex2
ENSMUSG00000028969.10|Cdk5	2021.29	-0.873374	0.372013	-2.3477	0.0188897	0.31945	4	4	FALSE	FALSE	Cdk5
ENSMUSG00000044468.14|Tent5c	9.55856	-2.12382	0.905769	-2.34477	0.019039	0.321559	1	0	FALSE	FALSE	Tent5c
ENSMUSG00000033644.5|Piwil2	9.49855	-1.95746	0.834902	-2.34455	0.0190503	0.321559	1	0	FALSE	FALSE	Piwil2
ENSMUSG00000079457.9|Gm7609	2.52765	-3.15336	1.34539	-2.34383	0.0190871	0.321641	0	0	FALSE	FALSE	Gm7609
ENSMUSG00000021619.6|Atg10	324.797	0.952135	0.406244	2.34375	0.019091	0.321641	4	4	FALSE	FALSE	Atg10
ENSMUSG00000038591.3|Colec10	2.0637	-3.66609	1.56519	-2.34226	0.0191673	0.322623	0	0	FALSE	FALSE	Colec10
ENSMUSG00000025105.9|Bnc1	1553.68	1.16179	0.496898	2.33809	0.0193825	0.32557	4	4	FALSE	FALSE	Bnc1
ENSMUSG00000032289.15|Thsd4	278.011	-0.81386	0.348096	-2.33803	0.0193856	0.32557	4	4	FALSE	FALSE	Thsd4
ENSMUSG00000028933.11|Xrcc2	959.629	-0.993952	0.425204	-2.33759	0.0194086	0.32557	4	4	FALSE	FALSE	Xrcc2
ENSMUSG00000027195.10|Hsd17b12	7367.74	0.739157	0.316258	2.3372	0.019429	0.32557	4	4	FALSE	FALSE	Hsd17b12
ENSMUSG00000020422.13|Tns3	7908.96	0.818901	0.35039	2.33711	0.0194332	0.32557	4	4	FALSE	FALSE	Tns3
ENSMUSG00000038843.18|Gcnt1	2863.85	1.31309	0.562138	2.33589	0.0194971	0.326336	4	4	TRUE	TRUE	Gcnt1
ENSMUSG00000021182.16|Ccdc88c	1838.56	1.01283	0.433858	2.33447	0.0195712	0.327086	4	4	FALSE	FALSE	Ccdc88c
ENSMUSG00000073862.4|Gm5600	4.66729	2.50707	1.074	2.33433	0.0195785	0.327086	0	0	FALSE	FALSE	Gm5600
ENSMUSG00000063239.17|Grm4	3.18846	-3.57038	1.52974	-2.33397	0.0195972	0.327095	0	0	FALSE	FALSE	Grm4
ENSMUSG00000078570.10|1110065P20Rik	1105.04	-1.17069	0.501926	-2.33239	0.0196803	0.328175	4	4	FALSE	FALSE	1110065P20Rik
ENSMUSG00000036617.16|Etl4	342.83	1.09858	0.471176	2.33158	0.0197229	0.32826	4	4	FALSE	FALSE	Etl4
ENSMUSG00000004233.14|Wars2	591.116	0.597105	0.256124	2.33132	0.0197367	0.32826	4	4	FALSE	FALSE	Wars2
ENSMUSG00000047227.5|Gm527	84.3026	-0.982395	0.421403	-2.33125	0.0197403	0.32826	4	4	FALSE	FALSE	Gm527
ENSMUSG00000021768.15|Dusp13	1.88526	-3.49613	1.50012	-2.33057	0.0197761		0	0	FALSE	FALSE	Dusp13
ENSMUSG00000020846.6|Rflnb	240.007	-0.728874	0.312792	-2.33022	0.0197946	0.328859	4	4	FALSE	FALSE	Rflnb
ENSMUSG00000035451.7|Foxa1	15.5897	-1.61588	0.693749	-2.3292	0.0198483	0.329247	2	0	FALSE	FALSE	Foxa1
ENSMUSG00000014232.14|Cluap1	455.655	0.608776	0.26138	2.32908	0.0198548	0.329247	4	4	FALSE	FALSE	Cluap1
ENSMUSG00000029999.14|Tgfa	364.262	1.14107	0.49013	2.3281	0.0199069	0.329806	4	4	FALSE	FALSE	Tgfa
ENSMUSG00000066894.14|Vsig10	1048.86	0.745296	0.32027	2.32709	0.0199607	0.33029	4	4	FALSE	FALSE	Vsig10
ENSMUSG00000073684.13|Faap20	1156.22	-1.18118	0.50763	-2.32686	0.0199729	0.33029	4	4	FALSE	FALSE	Faap20
ENSMUSG00000002365.10|Snx9	14403.9	0.513888	0.220899	2.32635	0.0200001	0.330354	4	4	FALSE	FALSE	Snx9
ENSMUSG00000037086.3|Prr32	5.86878	-5.96588	2.56483	-2.32603	0.0200169	0.330354	1	0	FALSE	FALSE	Prr32
ENSMUSG00000089812.2|Gm15867	78.5946	-1.03695	0.44591	-2.32547	0.0200466	0.330354	4	4	FALSE	FALSE	Gm15867
ENSMUSG00000054855.13|Rnd1	225.57	-1.58962	0.68359	-2.3254	0.0200505	0.330354	4	4	TRUE	FALSE	Rnd1
ENSMUSG00000068231.5|Vmn1r43	6.28731	2.06738	0.889373	2.32453	0.0200969	0.330533	0	1	FALSE	FALSE	Vmn1r43
ENSMUSG00000110545.1|Gm7730	18.0908	-1.21387	0.522206	-2.32451	0.0200982	0.330533	2	0	FALSE	FALSE	Gm7730
ENSMUSG00000014498.9|Ankrd52	8705.82	0.827303	0.356016	2.32378	0.0201374	0.330603	4	4	FALSE	FALSE	Ankrd52
ENSMUSG00000045102.12|Poln	201.232	0.886994	0.38171	2.32374	0.0201394	0.330603	4	4	FALSE	FALSE	Poln
ENSMUSG00000104406.1|Gm38014	6.20072	-3.41312	1.46914	-2.32321	0.020168	0.33077	1	0	FALSE	FALSE	Gm38014
ENSMUSG00000034573.14|Ptpn13	436.232	1.30788	0.563232	2.32209	0.020228	0.33145	4	4	TRUE	TRUE	Ptpn13
ENSMUSG00000064294.12|Aox3	3.99238	-2.87322	1.23755	-2.32169	0.0202495	0.331501	0	0	FALSE	FALSE	Aox3
ENSMUSG00000061086.12|Myl4	12.1236	-2.26903	0.977656	-2.32089	0.0202928	0.331906	1	0	FALSE	FALSE	Myl4
ENSMUSG00000025473.16|Adam8	504.603	1.29751	0.559225	2.3202	0.0203301	0.332201	4	4	TRUE	TRUE	Adam8
ENSMUSG00000038893.12|Fam117a	353.418	-0.91621	0.394953	-2.3198	0.0203519	0.332201	4	4	FALSE	FALSE	Fam117a
ENSMUSG00000032281.11|Acsbg1	150.02	1.58441	0.683075	2.31953	0.0203665	0.332201	3	4	FALSE	TRUE	Acsbg1
ENSMUSG00000020388.12|Pdlim4	125.868	-1.5183	0.654911	-2.31833	0.0204315	0.332959	4	4	TRUE	FALSE	Pdlim4
ENSMUSG00000034295.10|Fhod3	47.2695	1.7205	0.742258	2.31793	0.0204533	0.333012	2	4	FALSE	TRUE	Fhod3
ENSMUSG00000110884.1|Gm47416	1.73238	4.30879	1.859	2.3178	0.0204602		0	0	FALSE	FALSE	Gm47416
ENSMUSG00000118080.1|AC141471.3	27.5772	-1.84843	0.797691	-2.31722	0.0204916	0.33305	3	0	FALSE	FALSE	AC141471.3
ENSMUSG00000024663.19|Rab3il1	641.631	-1.46612	0.632786	-2.31693	0.0205077	0.33305	4	4	TRUE	FALSE	Rab3il1
ENSMUSG00000002100.15|Mybpc3	1.63864	-4.05398	1.74982	-2.31679	0.0205151		0	0	FALSE	FALSE	Mybpc3
ENSMUSG00000030731.13|Syt3	2.21344	-3.6987	1.59662	-2.31658	0.0205269	0.33305	0	0	FALSE	FALSE	Syt3
ENSMUSG00000003545.3|Fosb	1992.93	1.22341	0.528275	2.31586	0.0205658	0.33305	4	4	TRUE	TRUE	Fosb
ENSMUSG00000061689.15|Dlgap4	2454.15	-0.726078	0.313525	-2.31585	0.0205664	0.33305	4	4	FALSE	FALSE	Dlgap4
ENSMUSG00000099634.1|Gm29462	2.65306	2.89324	1.24933	2.31584	0.0205671	0.33305	0	0	FALSE	FALSE	Gm29462
ENSMUSG00000078444.3|Gm10941	11.7021	-1.33146	0.57506	-2.31535	0.020594	0.333184	1	0	FALSE	FALSE	Gm10941
ENSMUSG00000047910.6|Pcdhb16	48.0994	1.0416	0.449944	2.31494	0.0206161	0.333241	3	4	FALSE	FALSE	Pcdhb16
ENSMUSG00000017802.14|Retreg3	2745.3	-0.870779	0.376218	-2.31456	0.0206368	0.333276	4	4	FALSE	FALSE	Retreg3
ENSMUSG00000097216.3|4932441J04Rik	27.0155	-1.17851	0.509434	-2.31337	0.0207023	0.333445	4	1	FALSE	FALSE	4932441J04Rik
ENSMUSG00000006360.11|Crip1	185.8	-1.40807	0.608837	-2.31272	0.0207383	0.333445	4	4	TRUE	FALSE	Crip1
ENSMUSG00000076441.9|Ass1	727.89	-1.36442	0.59	-2.31257	0.020746	0.333445	4	4	TRUE	FALSE	Ass1
ENSMUSG00000042331.13|Specc1	5487.48	0.91687	0.396481	2.31252	0.0207492	0.333445	4	4	FALSE	FALSE	Specc1
ENSMUSG00000022519.14|Srl	280.169	0.965716	0.417635	2.31234	0.0207588	0.333445	4	4	FALSE	FALSE	Srl
ENSMUSG00000007837.11|Prrg2	569.006	-1.14994	0.497308	-2.31234	0.0207589	0.333445	4	4	FALSE	FALSE	Prrg2
ENSMUSG00000018001.18|Cyth3	6512.99	0.501117	0.216896	2.3104	0.020866	0.334865	4	4	FALSE	FALSE	Cyth3
ENSMUSG00000025889.13|Snca	8.44226	-2.02387	0.876152	-2.30996	0.0208906	0.334959	1	0	FALSE	FALSE	Snca
ENSMUSG00000110610.1|Gm7769	3.46964	-3.60344	1.5607	-2.30887	0.0209508	0.335479	0	0	FALSE	FALSE	Gm7769
ENSMUSG00000063179.13|Pstk	594.933	-0.629119	0.2725	-2.3087	0.0209604	0.335479	4	4	FALSE	FALSE	Pstk
ENSMUSG00000000308.14|Ckmt1	10.6619	-1.78785	0.77479	-2.30753	0.0210252	0.336216	1	0	FALSE	FALSE	Ckmt1
ENSMUSG00000007594.10|Hapln4	597.821	-0.792021	0.343403	-2.30639	0.021089	0.336908	4	4	FALSE	FALSE	Hapln4
ENSMUSG00000118077.1|AC134563.1	7.76588	-2.36354	1.02492	-2.30608	0.0211061	0.336908	1	0	FALSE	FALSE	AC134563.1
ENSMUSG00000112803.1|Gm36543	1.28995	3.88385	1.68448	2.30566	0.0211296		0	0	FALSE	FALSE	Gm36543
ENSMUSG00000032702.16|Kank1	5.27564	-2.47066	1.07175	-2.30525	0.0211525	0.337111	1	0	FALSE	FALSE	Kank1
ENSMUSG00000056648.5|Hoxb8	213.246	-1.12593	0.488433	-2.30518	0.0211564	0.337111	4	4	FALSE	FALSE	Hoxb8
ENSMUSG00000074968.11|Ano3	383.763	1.29294	0.561208	2.30386	0.0212306	0.33752	4	4	TRUE	TRUE	Ano3
ENSMUSG00000010609.15|Psen2	228.35	-0.993809	0.431377	-2.30381	0.0212334	0.33752	4	4	FALSE	FALSE	Psen2
ENSMUSG00000027950.7|Chrnb2	6.35898	-2.3053	1.00069	-2.30372	0.0212386	0.33752	1	0	FALSE	FALSE	Chrnb2
ENSMUSG00000020407.13|Upp1	172.009	-1.43821	0.624498	-2.30299	0.0212793	0.337868	4	4	TRUE	FALSE	Upp1
ENSMUSG00000033949.12|Trim36	44.1784	-1.8042	0.783779	-2.30193	0.0213394	0.338408	3	2	FALSE	FALSE	Trim36
ENSMUSG00000114540.1|Gm6421	37.6656	0.887143	0.385426	2.30172	0.0213511	0.338408	3	4	FALSE	FALSE	Gm6421
ENSMUSG00000061232.16|H2-K1	1866.27	-1.20287	0.522695	-2.30129	0.0213755	0.338471	4	4	TRUE	FALSE	H2-K1
ENSMUSG00000090034.1|Gm15917	3.44893	-4.37856	1.90291	-2.30098	0.0213928	0.338471	1	0	FALSE	FALSE	Gm15917
ENSMUSG00000020604.13|Arsg	190.363	-0.871305	0.378858	-2.29982	0.0214584	0.338914	4	4	FALSE	FALSE	Arsg
ENSMUSG00000040997.13|Abhd4	5501.48	-0.854159	0.371433	-2.29963	0.0214692	0.338914	4	4	FALSE	FALSE	Abhd4
ENSMUSG00000052336.7|Cx3cr1	14.2191	-2.93016	1.27427	-2.29948	0.0214776	0.338914	1	0	FALSE	FALSE	Cx3cr1
ENSMUSG00000060093.6|Hist1h4a	14.3726	-1.66506	0.724246	-2.29903	0.0215035	0.339025	1	0	FALSE	FALSE	Hist1h4a
ENSMUSG00000036356.15|Csgalnact1	1968.37	1.11521	0.485243	2.29826	0.0215471	0.339104	4	4	FALSE	FALSE	Csgalnact1
ENSMUSG00000029134.14|Plb1	9.80905	-1.61118	0.701173	-2.29784	0.0215711	0.339104	1	0	FALSE	FALSE	Plb1
ENSMUSG00000000730.13|Dnmt3l	50.8614	-1.11691	0.486095	-2.29772	0.0215776	0.339104	4	4	FALSE	FALSE	Dnmt3l
ENSMUSG00000005198.15|Polr2a	18771	-1.09459	0.476435	-2.29746	0.0215925	0.339104	4	4	FALSE	FALSE	Polr2a
ENSMUSG00000025144.17|Cenpx	1322.93	-1.07492	0.46791	-2.29727	0.0216031	0.339104	4	4	FALSE	FALSE	Cenpx
ENSMUSG00000024610.15|Cd74	2.74028	-3.33351	1.45157	-2.29649	0.0216479	0.339509	0	0	FALSE	FALSE	Cd74
ENSMUSG00000111857.1|1190001M18Rik	45.3641	1.45437	0.633483	2.29583	0.0216854	0.339509	2	4	FALSE	TRUE	1190001M18Rik
ENSMUSG00000032332.17|Col12a1	38.0733	-1.52977	0.666326	-2.29583	0.0216857	0.339509	3	2	FALSE	FALSE	Col12a1
ENSMUSG00000028028.11|Alpk1	73.1227	0.808878	0.352814	2.29264	0.0218685	0.342072	4	4	FALSE	FALSE	Alpk1
ENSMUSG00000031877.9|Ces2g	91.8757	-1.904	0.830833	-2.29167	0.0219246	0.34265	4	2	FALSE	FALSE	Ces2g
ENSMUSG00000030101.15|Sumf1	2784.34	0.660882	0.288531	2.2905	0.0219923	0.343409	4	4	FALSE	FALSE	Sumf1
ENSMUSG00000057054.11|Inca1	158.182	-0.800963	0.349755	-2.29007	0.0220172	0.343499	4	4	FALSE	FALSE	Inca1
ENSMUSG00000079659.5|Tmem243	776.477	-0.954017	0.416651	-2.28973	0.022037	0.343509	4	4	FALSE	FALSE	Tmem243
ENSMUSG00000034765.6|Dusp5	3063.56	0.693171	0.303138	2.28665	0.0222161	0.345705	4	4	FALSE	FALSE	Dusp5
ENSMUSG00000041556.8|Fbxo2	13.3834	-2.51552	1.10039	-2.28603	0.0222522	0.345705	1	0	FALSE	FALSE	Fbxo2
ENSMUSG00000074207.10|Adh1	2.80117	-3.29378	1.44097	-2.28581	0.0222653	0.345705	0	0	FALSE	FALSE	Adh1
ENSMUSG00000115270.1|5430430K15Rik	6.54996	1.97278	0.863238	2.28533	0.0222934	0.345705	0	0	FALSE	FALSE	5430430K15Rik
ENSMUSG00000020810.5|Cygb	27.1981	-2.05788	0.900516	-2.28522	0.0222997	0.345705	2	1	FALSE	FALSE	Cygb
ENSMUSG00000000531.5|Grasp	907.536	-0.806439	0.352964	-2.28476	0.0223269	0.345705	4	4	FALSE	FALSE	Grasp
ENSMUSG00000078485.3|Plekhn1	2314.96	-0.662941	0.290162	-2.28472	0.022329	0.345705	4	4	FALSE	FALSE	Plekhn1
ENSMUSG00000022474.15|Pmm1	2796.86	-0.99167	0.434117	-2.28434	0.0223517	0.345705	4	4	FALSE	FALSE	Pmm1
ENSMUSG00000022582.4|Ly6g	7.61533	-2.00694	0.878637	-2.28415	0.0223625	0.345705	1	0	FALSE	FALSE	Ly6g
ENSMUSG00000059406.8|Tmprss9	3.16276	-3.46725	1.51805	-2.28401	0.0223708	0.345705	0	0	FALSE	FALSE	Tmprss9
ENSMUSG00000022428.8|Cby1	925.172	-0.959456	0.42022	-2.28322	0.0224173	0.346012	4	4	FALSE	FALSE	Cby1
ENSMUSG00000048424.17|Ranbp3l	183.828	1.74162	0.762858	2.28302	0.0224292	0.346012	3	4	FALSE	TRUE	Ranbp3l
ENSMUSG00000000296.8|Tpd52l1	176.194	1.36373	0.597512	2.28236	0.0224684	0.346213	4	4	TRUE	TRUE	Tpd52l1
ENSMUSG00000015312.9|Gadd45b	149.178	-1.45312	0.636734	-2.28214	0.0224809	0.346213	4	4	TRUE	FALSE	Gadd45b
ENSMUSG00000098233.1|Gm26954	2.45722	-4.72659	2.07173	-2.28146	0.022521	0.346533	0	0	FALSE	FALSE	Gm26954
ENSMUSG00000035509.17|Fbxl21	140.769	1.06812	0.468256	2.28107	0.0225444	0.346596	4	4	FALSE	FALSE	Fbxl21
ENSMUSG00000034714.9|Ttyh2	1614.91	-0.844462	0.370419	-2.27975	0.0226228	0.34715	4	4	FALSE	FALSE	Ttyh2
ENSMUSG00000097728.1|Gm26840	12.388	-1.74812	0.766893	-2.27948	0.0226383	0.34715	2	0	FALSE	FALSE	Gm26840
ENSMUSG00000031075.18|Ano1	2387.44	1.11635	0.489739	2.27948	0.0226386	0.34715	4	4	FALSE	FALSE	Ano1
ENSMUSG00000106807.1|Gm10441	2.53434	3.4005	1.49253	2.27835	0.0227057	0.347565	0	0	FALSE	FALSE	Gm10441
ENSMUSG00000026420.16|Il24	8.90841	2.54708	1.11796	2.27832	0.0227073	0.347565	0	2	FALSE	FALSE	Il24
ENSMUSG00000086606.1|Gm13205	213.859	-0.862033	0.378436	-2.27788	0.0227335	0.347565	4	4	FALSE	FALSE	Gm13205
ENSMUSG00000036292.14|Gramd1c	36.0251	1.11307	0.488676	2.27772	0.0227432	0.347565	3	4	FALSE	FALSE	Gramd1c
ENSMUSG00000093639.3|Lim2	1.36116	-3.82288	1.67844	-2.27764	0.022748		0	0	FALSE	FALSE	Lim2
ENSMUSG00000003809.14|Gcdh	1359.15	-0.644898	0.283301	-2.27637	0.0228237	0.348499	4	4	FALSE	FALSE	Gcdh
ENSMUSG00000047363.4|Cstad	18.1899	1.16228	0.511114	2.27401	0.0229655	0.350365	0	3	FALSE	FALSE	Cstad
ENSMUSG00000034245.10|Hdac11	237.973	-1.14055	0.501712	-2.27332	0.0230071	0.350506	4	4	FALSE	FALSE	Hdac11
ENSMUSG00000060621.6|Nkpd1	39.0355	-1.49359	0.657103	-2.273	0.0230264	0.350506	4	2	FALSE	FALSE	Nkpd1
ENSMUSG00000016624.15|Phf21b	308.378	-0.745374	0.327968	-2.2727	0.023044	0.350506	4	4	FALSE	FALSE	Phf21b
ENSMUSG00000100813.1|Gm28874	4.40738	-2.52528	1.11121	-2.27256	0.0230529	0.350506	0	0	FALSE	FALSE	Gm28874
ENSMUSG00000028465.16|Tln1	29606.7	-1.12497	0.49512	-2.27211	0.0230799	0.350619	4	4	FALSE	FALSE	Tln1
ENSMUSG00000052688.12|Rab7b	1934.45	1.22654	0.54008	2.27104	0.0231446	0.351304	4	4	TRUE	TRUE	Rab7b
ENSMUSG00000039294.14|Cybc1	1808.24	-0.534601	0.235469	-2.27037	0.0231851	0.35162	4	4	FALSE	FALSE	Cybc1
ENSMUSG00000029924.12|Slc37a3	1738.11	0.618902	0.272722	2.26935	0.023247	0.35209	4	4	FALSE	FALSE	Slc37a3
ENSMUSG00000027070.14|Lrp2	50.1692	-1.37344	0.605249	-2.26921	0.0232553	0.35209	4	3	FALSE	FALSE	Lrp2
ENSMUSG00000041515.10|Irf8	230.199	1.05639	0.465794	2.26793	0.0233336	0.352978	4	4	FALSE	FALSE	Irf8
ENSMUSG00000036641.9|Ccdc148	14.7352	1.5174	0.669329	2.26704	0.0233877	0.353498	0	2	FALSE	FALSE	Ccdc148
ENSMUSG00000103497.1|Gm37407	7.22524	-3.05557	1.34816	-2.26647	0.0234225	0.353725	1	0	FALSE	FALSE	Gm37407
ENSMUSG00000029598.12|Plbd2	4467.92	-0.92118	0.406603	-2.26555	0.0234789	0.354011	4	4	FALSE	FALSE	Plbd2
ENSMUSG00000087291.1|Gm11946	12.5536	-2.00614	0.885511	-2.26552	0.0234809	0.354011	1	0	FALSE	FALSE	Gm11946
ENSMUSG00000090693.4|Trim43a	2.53192	-3.99824	1.76542	-2.26476	0.0235276	0.354417	0	0	FALSE	FALSE	Trim43a
ENSMUSG00000022505.9|Emp2	9886.19	0.655149	0.289641	2.26194	0.0237014	0.356708	4	4	FALSE	FALSE	Emp2
ENSMUSG00000018599.5|Mief2	621.582	-1.0659	0.471293	-2.26164	0.0237195	0.356708	4	4	FALSE	FALSE	Mief2
ENSMUSG00000020017.14|Hal	7.4729	-1.51864	0.67179	-2.26058	0.023785	0.357393	0	0	FALSE	FALSE	Hal
ENSMUSG00000044533.15|Rps2	165973	-1.11511	0.4934	-2.26006	0.0238177	0.357424	4	4	FALSE	FALSE	Rps2
ENSMUSG00000029019.8|Nppb	14.5575	-1.87926	0.831565	-2.25991	0.0238269	0.357424	2	0	FALSE	FALSE	Nppb
ENSMUSG00000025582.4|Nptx1	60161.5	1.65726	0.733991	2.25788	0.0239532	0.358873	4	4	TRUE	TRUE	Nptx1
ENSMUSG00000105402.4|Gm3716	26.4869	1.32674	0.587648	2.25771	0.0239636	0.358873	1	3	FALSE	FALSE	Gm3716
ENSMUSG00000053846.5|Lipg	189.243	1.73021	0.766948	2.25596	0.024073	0.360116	3	4	FALSE	TRUE	Lipg
ENSMUSG00000000739.14|Sult5a1	20.4629	-1.76246	0.781323	-2.25574	0.0240868	0.360116	2	0	FALSE	FALSE	Sult5a1
ENSMUSG00000115834.1|Gm10385	5.21105	3.20646	1.4219	2.25506	0.0241296	0.360332	0	0	FALSE	FALSE	Gm10385
ENSMUSG00000115700.1|Gm7517	9.63225	1.50118	0.665826	2.2546	0.0241582	0.360332	0	1	FALSE	FALSE	Gm7517
ENSMUSG00000004035.12|Gstm7	97.3527	-1.31226	0.582133	-2.25423	0.0241816	0.360332	4	3	FALSE	FALSE	Gstm7
ENSMUSG00000016552.13|Foxred2	81.7667	-1.10575	0.490522	-2.25422	0.0241821	0.360332	4	4	FALSE	FALSE	Foxred2
ENSMUSG00000028461.12|Ccdc107	770.033	-0.991966	0.440108	-2.25391	0.0242017	0.360332	4	4	FALSE	FALSE	Ccdc107
ENSMUSG00000097928.1|Gm26578	1.84201	-4.29866	1.90806	-2.2529	0.0242654		0	0	FALSE	FALSE	Gm26578
ENSMUSG00000086646.7|Platr20	22.1585	-1.47759	0.655902	-2.25276	0.024274	0.361003	3	1	FALSE	FALSE	Platr20
ENSMUSG00000104960.1|Snhg8	1514.05	-0.791463	0.351377	-2.25246	0.0242932	0.361003	4	4	FALSE	FALSE	Snhg8
ENSMUSG00000048040.8|Arxes2	4.44809	-2.23959	0.994383	-2.25224	0.0243072	0.361003	0	0	FALSE	FALSE	Arxes2
ENSMUSG00000042417.5|Ccno	85.1195	-1.28689	0.571595	-2.25141	0.0243595	0.361361	4	4	TRUE	FALSE	Ccno
ENSMUSG00000025422.9|Agap2	18.4938	-1.54951	0.688372	-2.25098	0.0243865	0.361361	2	0	FALSE	FALSE	Agap2
ENSMUSG00000046186.8|Cd109	7031.88	-1.08636	0.482666	-2.25075	0.0244016	0.361361	4	4	FALSE	FALSE	Cd109
ENSMUSG00000038248.8|Sobp	85.2144	-0.74845	0.332558	-2.25058	0.0244119	0.361361	4	4	FALSE	FALSE	Sobp
ENSMUSG00000024446.13|Rpp21	441.157	-0.893619	0.397291	-2.24928	0.0244947	0.362016	4	4	FALSE	FALSE	Rpp21
ENSMUSG00000091957.3|Rps2-ps10	138.798	-1.21419	0.53982	-2.24925	0.0244965	0.362016	4	4	TRUE	FALSE	Rps2-ps10
ENSMUSG00000044231.3|Nhlrc1	1.30501	-3.78024	1.68102	-2.24877	0.024527		0	0	FALSE	FALSE	Nhlrc1
ENSMUSG00000022208.12|Jph4	76.5332	-1.57165	0.699104	-2.24809	0.0245707	0.362812	4	3	FALSE	FALSE	Jph4
ENSMUSG00000059602.14|Syn3	1.80763	3.49736	1.55598	2.24768	0.0245964		0	0	FALSE	FALSE	Syn3
ENSMUSG00000071723.7|Gspt2	286.072	-0.755546	0.336214	-2.24722	0.0246262	0.362966	4	4	FALSE	FALSE	Gspt2
ENSMUSG00000109501.1|Gm14377	23.8991	1.17074	0.520979	2.24719	0.0246279	0.362966	1	4	FALSE	FALSE	Gm14377
ENSMUSG00000097573.2|G730003C15Rik	22.5992	1.08046	0.480852	2.24697	0.0246419	0.362966	1	3	FALSE	FALSE	G730003C15Rik
ENSMUSG00000104159.1|Gm38099	1.7454	-3.38745	1.51003	-2.2433	0.0248774		0	0	FALSE	FALSE	Gm38099
ENSMUSG00000045761.16|Togaram2	2.73888	-3.25938	1.45294	-2.2433	0.0248778	0.36614	0	0	FALSE	FALSE	Togaram2
ENSMUSG00000039372.5|March4	8.65876	-1.90598	0.84984	-2.24275	0.0249131	0.366221	1	0	FALSE	FALSE	March4
ENSMUSG00000027796.2|Smad9	34.0738	-1.59737	0.712293	-2.24258	0.0249241	0.366221	3	2	FALSE	FALSE	Smad9
ENSMUSG00000022099.17|Dmtn	33.221	-1.43105	0.638367	-2.24173	0.0249787	0.366723	4	1	FALSE	FALSE	Dmtn
ENSMUSG00000045377.5|Tmem88	85.6806	1.45074	0.647455	2.24068	0.0250471	0.367159	3	4	FALSE	TRUE	Tmem88
ENSMUSG00000026442.14|Nfasc	3.08635	-2.92627	1.306	-2.24064	0.0250494	0.367159	0	0	FALSE	FALSE	Nfasc
ENSMUSG00000118084.1|CR974462.5	36.5715	-1.54119	0.688008	-2.24008	0.0250859	0.36727	3	2	FALSE	FALSE	CR974462.5
ENSMUSG00000022231.10|Sema5a	3281.56	0.985254	0.439918	2.23963	0.0251148	0.36727	4	4	FALSE	FALSE	Sema5a
ENSMUSG00000004043.14|Stat5a	547.891	-1.0072	0.449808	-2.23919	0.0251438	0.36727	4	4	FALSE	FALSE	Stat5a
ENSMUSG00000026694.19|Eef1aknmt	2320.74	-0.860808	0.384479	-2.23889	0.0251629	0.36727	4	4	FALSE	FALSE	Eef1aknmt
ENSMUSG00000032936.13|Camkv	2.49671	-3.10508	1.38703	-2.23865	0.0251786	0.36727	0	0	FALSE	FALSE	Camkv
ENSMUSG00000030826.19|Bcat2	2792.5	-1.05615	0.471785	-2.23863	0.0251799	0.36727	4	4	FALSE	FALSE	Bcat2
ENSMUSG00000024644.17|Cndp2	2753.65	-0.789588	0.352878	-2.23757	0.0252494	0.367949	4	4	FALSE	FALSE	Cndp2
ENSMUSG00000025810.9|Nrp1	640.447	-0.804291	0.359494	-2.23729	0.0252675	0.367949	4	4	FALSE	FALSE	Nrp1
ENSMUSG00000042210.17|Abhd14a	1886.7	-0.888424	0.397176	-2.23685	0.0252959	0.368064	4	4	FALSE	FALSE	Abhd14a
ENSMUSG00000034690.13|Nlrp4c	1.3926	-3.90453	1.74562	-2.23676	0.0253017		0	0	FALSE	FALSE	Nlrp4c
ENSMUSG00000050334.12|C130071C03Rik	11.4135	-1.42114	0.635616	-2.23585	0.0253615	0.368719	2	0	FALSE	FALSE	C130071C03Rik
ENSMUSG00000030284.11|Creld1	1224.41	-0.941826	0.421379	-2.2351	0.0254105	0.369132	4	4	FALSE	FALSE	Creld1
ENSMUSG00000078716.10|Tmem8b	254.146	-1.65054	0.738809	-2.23405	0.0254798	0.369839	4	4	TRUE	FALSE	Tmem8b
ENSMUSG00000043065.12|Spice1	1151.28	0.612839	0.274408	2.23331	0.0255282	0.370242	4	4	FALSE	FALSE	Spice1
ENSMUSG00000029875.5|Ccdc184	22.6661	-2.17335	0.973311	-2.23294	0.0255529	0.3703	2	0	FALSE	FALSE	Ccdc184
ENSMUSG00000092569.1|Gm20544	44.8543	0.913228	0.40911	2.23223	0.0255996	0.370677	4	4	FALSE	FALSE	Gm20544
ENSMUSG00000030815.11|Phkg2	1187.64	-0.712364	0.319187	-2.23181	0.0256276	0.370783	4	4	FALSE	FALSE	Phkg2
ENSMUSG00000028955.3|Vamp3	3900.79	0.731241	0.327795	2.23079	0.0256953	0.371273	4	4	FALSE	FALSE	Vamp3
ENSMUSG00000047735.14|Samd9l	404.071	1.28999	0.578355	2.23045	0.0257173	0.371273	4	4	TRUE	TRUE	Samd9l
ENSMUSG00000002688.8|Prkd1	4.93986	-2.97413	1.33348	-2.23036	0.0257236	0.371273	0	0	FALSE	FALSE	Prkd1
ENSMUSG00000041842.15|Fhdc1	518.164	1.03581	0.464507	2.22992	0.0257525	0.371392	4	4	FALSE	FALSE	Fhdc1
ENSMUSG00000032456.13|Nmnat3	498.086	-0.795967	0.357136	-2.22875	0.0258306	0.372219	4	4	FALSE	FALSE	Nmnat3
ENSMUSG00000014686.8|Ceacam16	1.31643	3.93223	1.76492	2.228	0.0258808		0	0	FALSE	FALSE	Ceacam16
ENSMUSG00000028673.10|Fuca1	3354.2	-0.813824	0.365359	-2.22746	0.0259163	0.373153	4	4	FALSE	FALSE	Fuca1
ENSMUSG00000024066.9|Xdh	5752.75	0.739384	0.332057	2.22668	0.0259689	0.373611	4	4	FALSE	FALSE	Xdh
ENSMUSG00000032036.15|Kirrel3	9.6191	-2.42702	1.09069	-2.22522	0.0260664	0.374712	1	0	FALSE	FALSE	Kirrel3
ENSMUSG00000027368.6|Dusp2	1554.45	0.80594	0.362369	2.22409	0.0261426	0.375506	4	4	FALSE	FALSE	Dusp2
ENSMUSG00000091337.3|Eid1	11329.7	0.634078	0.285235	2.223	0.0262156	0.376254	4	4	FALSE	FALSE	Eid1
ENSMUSG00000003051.13|Elf3	82.4274	-1.37717	0.619681	-2.22239	0.0262569	0.376546	4	3	FALSE	FALSE	Elf3
ENSMUSG00000117042.1|2700054A10Rik	57.1545	-0.891487	0.401237	-2.22184	0.0262939	0.376775	4	4	FALSE	FALSE	2700054A10Rik
ENSMUSG00000109398.2|Gm3854	2.7747	-2.74902	1.23749	-2.22145	0.0263202	0.37685	0	0	FALSE	FALSE	Gm3854
ENSMUSG00000118125.1|Sssca1	121.124	-0.799927	0.36017	-2.22097	0.0263531	0.376949	4	4	FALSE	FALSE	Sssca1
ENSMUSG00000096981.2|Gm16845	196.776	-1.21586	0.547503	-2.22073	0.0263692	0.376949	4	4	TRUE	FALSE	Gm16845
ENSMUSG00000082848.1|Gm16066	11.1878	1.51366	0.682361	2.21826	0.0265368	0.378776	0	1	FALSE	FALSE	Gm16066
ENSMUSG00000034557.14|Zfyve9	2276.56	0.77615	0.349896	2.21823	0.0265393	0.378776	4	4	FALSE	FALSE	Zfyve9
ENSMUSG00000115505.1|Gm9247	9.53245	-2.09925	0.946714	-2.21741	0.026595	0.378947	1	0	FALSE	FALSE	Gm9247
ENSMUSG00000019464.6|Ptger1	31.3828	-1.27399	0.5746	-2.21717	0.0266115	0.378947	3	2	FALSE	FALSE	Ptger1
ENSMUSG00000026172.12|Bcs1l	1186.93	-0.982761	0.443262	-2.21711	0.0266154	0.378947	4	4	FALSE	FALSE	Bcs1l
ENSMUSG00000022580.13|Rhpn1	29.186	-1.48062	0.667906	-2.21681	0.0266358	0.378947	2	1	FALSE	FALSE	Rhpn1
ENSMUSG00000014776.7|Nol3	46.543	1.16772	0.526856	2.2164	0.0266645	0.379054	3	4	FALSE	FALSE	Nol3
ENSMUSG00000045007.9|Tubg2	700.316	-0.866694	0.391203	-2.21546	0.0267287	0.379643	4	4	FALSE	FALSE	Tubg2
ENSMUSG00000063428.8|Ddo	2.99144	-3.42767	1.54736	-2.21517	0.0267482	0.379643	0	0	FALSE	FALSE	Ddo
ENSMUSG00000111905.1|Gm48045	9.24769	-1.42605	0.644028	-2.21427	0.02681	0.380218	1	0	FALSE	FALSE	Gm48045
ENSMUSG00000020227.10|Irak3	6.25822	1.64468	0.742904	2.21385	0.0268392	0.38033	0	0	FALSE	FALSE	Irak3
ENSMUSG00000034427.17|Myo15b	1.43049	-3.95283	1.7855	-2.21384	0.0268395		0	0	FALSE	FALSE	Myo15b
ENSMUSG00000031387.14|Renbp	114.009	-1.32933	0.600546	-2.21354	0.0268603	0.38033	4	4	TRUE	FALSE	Renbp
ENSMUSG00000036381.13|P2ry14	29.0284	2.00917	0.908034	2.21265	0.0269215	0.380746	1	3	FALSE	FALSE	P2ry14
ENSMUSG00000098896.1|Mir3473g	2.51853	-3.96229	1.79091	-2.21245	0.0269357	0.380746	0	0	FALSE	FALSE	Mir3473g
ENSMUSG00000031554.18|Adam5	50.6811	0.892114	0.403271	2.21219	0.0269534	0.380746	4	4	FALSE	FALSE	Adam5
ENSMUSG00000095955.1|Gm22360	11.4634	1.63017	0.737151	2.21145	0.0270046	0.380953	0	1	FALSE	FALSE	Gm22360
ENSMUSG00000029576.17|Radil	207.249	-1.17621	0.531895	-2.21137	0.0270106	0.380953	4	4	FALSE	FALSE	Radil
ENSMUSG00000029033.16|Acap3	1883.86	-1.04058	0.470695	-2.21073	0.0270548	0.381145	4	4	FALSE	FALSE	Acap3
ENSMUSG00000097357.2|Gm16793	2.63815	2.73868	1.23908	2.21025	0.0270876	0.381145	0	0	FALSE	FALSE	Gm16793
ENSMUSG00000085749.1|Gm12843	3.9893	-2.36982	1.0722	-2.21025	0.027088	0.381145	0	0	FALSE	FALSE	Gm12843
ENSMUSG00000047180.8|Neurl3	371.058	1.34497	0.608607	2.20992	0.0271106	0.381164	4	4	TRUE	TRUE	Neurl3
ENSMUSG00000020014.17|Cfap54	18.5098	1.23533	0.559253	2.20889	0.027182	0.381741	0	3	FALSE	FALSE	Cfap54
ENSMUSG00000031732.12|Phlpp2	1748.91	0.772727	0.349853	2.20872	0.0271942	0.381741	4	4	FALSE	FALSE	Phlpp2
ENSMUSG00000090952.2|Gm17251	93.2936	-0.642329	0.291018	-2.20718	0.0273017	0.382951	4	4	FALSE	FALSE	Gm17251
ENSMUSG00000020728.17|Cep112	589.364	1.00579	0.455966	2.20585	0.0273945	0.383951	4	4	FALSE	FALSE	Cep112
ENSMUSG00000097318.2|1700007L15Rik	39.7312	-1.06674	0.48409	-2.2036	0.0275524	0.385863	4	4	FALSE	FALSE	1700007L15Rik
ENSMUSG00000026450.14|Chit1	1.25278	-3.76058	1.70687	-2.2032	0.0275809		0	0	FALSE	FALSE	Chit1
ENSMUSG00000037868.15|Egr2	51.88	1.26168	0.572735	2.2029	0.0276015	0.386016	2	4	FALSE	TRUE	Egr2
ENSMUSG00000031805.17|Jak3	1423.77	-0.734606	0.333502	-2.2027	0.0276159	0.386016	4	4	FALSE	FALSE	Jak3
ENSMUSG00000040428.19|Plekha4	82.1219	-1.29487	0.587902	-2.20253	0.0276279	0.386016	4	4	TRUE	FALSE	Plekha4
ENSMUSG00000038175.10|Mylip	773.248	0.572048	0.25983	2.20162	0.0276923	0.386614	4	4	FALSE	FALSE	Mylip
ENSMUSG00000043644.4|0610009L18Rik	37.9095	-0.907286	0.412326	-2.20041	0.0277777	0.387504	4	4	FALSE	FALSE	0610009L18Rik
ENSMUSG00000039195.4|1110008P14Rik	702.412	-1.18101	0.536832	-2.19996	0.0278099	0.38762	4	4	FALSE	FALSE	1110008P14Rik
ENSMUSG00000030008.9|Pradc1	255.17	-1.08857	0.494886	-2.19964	0.0278325	0.38762	4	4	FALSE	FALSE	Pradc1
ENSMUSG00000008206.16|Cers4	222.165	-1.04314	0.474286	-2.19938	0.0278508	0.38762	4	4	FALSE	FALSE	Cers4
ENSMUSG00000017491.9|Rarb	1.90084	-3.44904	1.56829	-2.19923	0.0278615		0	0	FALSE	FALSE	Rarb
ENSMUSG00000024959.14|Bad	1999.13	-1.41097	0.641779	-2.19852	0.0279118	0.388167	4	4	TRUE	FALSE	Bad
ENSMUSG00000034265.8|Zdhhc14	5.67476	-2.37917	1.08258	-2.19769	0.0279713	0.388693	1	0	FALSE	FALSE	Zdhhc14
ENSMUSG00000039481.5|Nrtn	24.833	-1.34043	0.610041	-2.19728	0.0280002	0.388792	3	0	FALSE	FALSE	Nrtn
ENSMUSG00000041245.13|Wnk3	15.9602	1.37689	0.626814	2.19666	0.028045	0.389114	0	2	FALSE	FALSE	Wnk3
ENSMUSG00000037033.9|Clca3b	4.04649	2.28523	1.04067	2.19593	0.0280968	0.389357	0	0	FALSE	FALSE	Clca3b
ENSMUSG00000086322.7|E130218I03Rik	3.47975	-3.03316	1.38142	-2.19568	0.0281145	0.389357	0	0	FALSE	FALSE	E130218I03Rik
ENSMUSG00000029449.11|Rhof	38.2565	-1.43708	0.654607	-2.19534	0.0281395	0.389357	3	1	FALSE	FALSE	Rhof
ENSMUSG00000037349.9|Nudt22	770.176	-1.2975	0.591064	-2.1952	0.0281494	0.389357	4	4	TRUE	FALSE	Nudt22
ENSMUSG00000025138.14|Sirt7	1855.37	-0.710751	0.323829	-2.19484	0.0281753	0.389415	4	4	FALSE	FALSE	Sirt7
ENSMUSG00000044628.4|Rnf208	68.676	-0.769577	0.350751	-2.19408	0.0282296	0.389864	4	4	FALSE	FALSE	Rnf208
ENSMUSG00000049858.8|Suox	499.409	-0.806419	0.367746	-2.19287	0.0283167	0.390416	4	4	FALSE	FALSE	Suox
ENSMUSG00000020695.14|Mrc2	5604.22	-0.980791	0.447272	-2.19283	0.0283196	0.390416	4	4	FALSE	FALSE	Mrc2
ENSMUSG00000017737.2|Mmp9	38.7746	1.51808	0.69236	2.19262	0.0283349	0.390416	1	4	FALSE	TRUE	Mmp9
ENSMUSG00000036731.7|Cysrt1	15.4998	-1.84077	0.839729	-2.1921	0.0283723	0.39046	1	0	FALSE	FALSE	Cysrt1
ENSMUSG00000069874.7|Irgm2	145.729	0.691674	0.315549	2.19197	0.0283817	0.39046	4	4	FALSE	FALSE	Irgm2
ENSMUSG00000107667.2|C530044C16Rik	134.498	1.55027	0.707404	2.19149	0.0284165	0.390628	3	4	FALSE	TRUE	C530044C16Rik
ENSMUSG00000057375.13|Yipf1	1210.68	-0.999143	0.45598	-2.1912	0.0284374	0.390628	4	4	FALSE	FALSE	Yipf1
ENSMUSG00000117251.1|Gm49891	28.8731	1.08664	0.496181	2.19	0.028524	0.390969	2	4	FALSE	FALSE	Gm49891
ENSMUSG00000046329.14|Slc25a23	179.306	-1.19815	0.547267	-2.18933	0.0285726	0.390969	4	4	FALSE	FALSE	Slc25a23
ENSMUSG00000027612.7|Mmp24	4.40917	-2.23036	1.01888	-2.18903	0.0285944	0.390969	0	0	FALSE	FALSE	Mmp24
ENSMUSG00000105609.1|Gm42501	4.82143	-2.57907	1.17827	-2.18886	0.0286069	0.390969	1	0	FALSE	FALSE	Gm42501
ENSMUSG00000044350.14|Lacc1	1046.76	0.872314	0.398527	2.18884	0.0286081	0.390969	4	4	FALSE	FALSE	Lacc1
ENSMUSG00000002274.13|Metrn	2712.88	-1.37558	0.628467	-2.18879	0.0286124	0.390969	4	4	TRUE	FALSE	Metrn
ENSMUSG00000068551.12|Zfp467	291.11	-0.824966	0.376912	-2.18875	0.0286149	0.390969	4	4	FALSE	FALSE	Zfp467
ENSMUSG00000004885.5|Crabp2	27.4582	-1.43514	0.655787	-2.18843	0.0286384	0.390991	2	1	FALSE	FALSE	Crabp2
ENSMUSG00000035505.14|Cox18	480.981	-0.713393	0.326069	-2.18786	0.0286799	0.391037	4	4	FALSE	FALSE	Cox18
ENSMUSG00000046523.5|Kctd4	3.24249	2.66088	1.21625	2.18778	0.0286853	0.391037	0	0	FALSE	FALSE	Kctd4
ENSMUSG00000041020.14|Map7d2	2.6063	2.76992	1.26684	2.18648	0.0287807	0.392038	0	0	FALSE	FALSE	Map7d2
ENSMUSG00000022439.9|Parvg	24.525	-1.45081	0.663759	-2.18574	0.0288343	0.392471	2	1	FALSE	FALSE	Parvg
ENSMUSG00000040329.14|Il7	10.8672	-1.56985	0.718408	-2.18518	0.028876	0.392525	2	0	FALSE	FALSE	Il7
ENSMUSG00000097908.7|4933404O12Rik	188.131	-0.85968	0.39343	-2.18509	0.0288821	0.392525	4	4	FALSE	FALSE	4933404O12Rik
ENSMUSG00000029084.5|Cd38	1294.22	0.824862	0.377623	2.18435	0.0289363	0.392824	4	4	FALSE	FALSE	Cd38
ENSMUSG00000034462.9|Pkd2	3621.84	0.995847	0.455933	2.1842	0.0289479	0.392824	4	4	FALSE	FALSE	Pkd2
ENSMUSG00000033060.15|Lmo7	1117.41	-0.98432	0.451023	-2.18241	0.0290789	0.394303	4	4	FALSE	FALSE	Lmo7
ENSMUSG00000005611.15|Mrvi1	16.6409	-1.10419	0.506045	-2.18201	0.029109	0.394412	3	0	FALSE	FALSE	Mrvi1
ENSMUSG00000040350.16|Trim7	399.684	-1.00237	0.4596	-2.18096	0.0291864	0.395149	4	4	FALSE	FALSE	Trim7
ENSMUSG00000031760.9|Mt3	1.75968	-3.38723	1.5533	-2.18066	0.0292083		0	0	FALSE	FALSE	Mt3
ENSMUSG00000024180.14|Tmem8	310.407	-1.17727	0.539915	-2.18047	0.0292228	0.395149	4	4	FALSE	FALSE	Tmem8
ENSMUSG00000028825.7|Rhd	19.7181	-1.43314	0.65729	-2.18038	0.0292295	0.395149	2	0	FALSE	FALSE	Rhd
ENSMUSG00000024986.12|Hhex	136.965	-0.774451	0.355333	-2.17951	0.0292941	0.39553	4	4	FALSE	FALSE	Hhex
ENSMUSG00000042662.16|Dusp15	3.30399	-2.5997	1.19285	-2.1794	0.0293018	0.39553	0	0	FALSE	FALSE	Dusp15
ENSMUSG00000024799.16|Tm7sf2	404.019	-0.935772	0.429461	-2.17894	0.0293359	0.395693	4	4	FALSE	FALSE	Tm7sf2
ENSMUSG00000091754.8|Gm3636	6.34376	-1.50605	0.69154	-2.17782	0.0294198	0.396526	0	0	FALSE	FALSE	Gm3636
ENSMUSG00000068114.7|Ccdc134	458.438	-0.967108	0.444334	-2.17654	0.0295152	0.397513	4	4	FALSE	FALSE	Ccdc134
ENSMUSG00000042073.15|Abhd14b	1666.59	-0.95987	0.441071	-2.17623	0.0295384	0.397527	4	4	FALSE	FALSE	Abhd14b
ENSMUSG00000049488.14|Tmem67	328.411	0.833347	0.383065	2.17547	0.0295949	0.397988	4	4	FALSE	FALSE	Tmem67
ENSMUSG00000028861.13|Mrps15	1836.19	-0.513349	0.236125	-2.17406	0.0297009	0.399115	4	4	FALSE	FALSE	Mrps15
ENSMUSG00000032193.9|Ldlr	15907.7	0.72389	0.333035	2.17362	0.029734	0.399259	4	4	FALSE	FALSE	Ldlr
ENSMUSG00000037386.16|Rims2	337.274	0.906484	0.417169	2.17294	0.0297846	0.39964	4	4	FALSE	FALSE	Rims2
ENSMUSG00000020003.16|Pex7	1163.69	0.614155	0.282716	2.17234	0.0298301	0.399951	4	4	FALSE	FALSE	Pex7
ENSMUSG00000071648.4|Rom1	121.919	-1.49962	0.690544	-2.17164	0.0298826	0.400356	4	4	TRUE	FALSE	Rom1
ENSMUSG00000058979.7|Hdhd5	244.508	-0.742532	0.342157	-2.17015	0.0299955	0.401568	4	4	FALSE	FALSE	Hdhd5
ENSMUSG00000049881.13|2810025M15Rik	1616.35	-0.868805	0.400447	-2.16959	0.0300383	0.401605	4	4	FALSE	FALSE	2810025M15Rik
ENSMUSG00000051146.2|Camk2n2	730.306	-0.968984	0.44669	-2.16925	0.0300634	0.401605	4	4	FALSE	FALSE	Camk2n2
ENSMUSG00000025978.14|Rftn2	96.0649	1.26653	0.583936	2.16896	0.0300859	0.401605	3	4	FALSE	TRUE	Rftn2
ENSMUSG00000020658.10|Efr3b	27.6565	-0.865679	0.399127	-2.16893	0.0300879	0.401605	4	2	FALSE	FALSE	Efr3b
ENSMUSG00000035566.7|Pcdh17	21.1197	-2.23455	1.03066	-2.16807	0.0301534	0.40218	1	0	FALSE	FALSE	Pcdh17
ENSMUSG00000021904.6|Sema3g	18.3646	-1.41311	0.652449	-2.16586	0.0303221	0.40413	2	0	FALSE	FALSE	Sema3g
ENSMUSG00000074813.13|Morrbid	281.205	0.69392	0.320438	2.16554	0.0303467	0.404157	4	4	FALSE	FALSE	Morrbid
ENSMUSG00000060798.7|Intu	468.796	0.792006	0.365857	2.1648	0.030403	0.404606	4	4	FALSE	FALSE	Intu
ENSMUSG00000118487.1|AC145556.1	11.0282	-1.26124	0.582846	-2.16394	0.030469	0.405068	1	0	FALSE	FALSE	AC145556.1
ENSMUSG00000051736.8|Fam229b	95.6041	-0.788395	0.364364	-2.16376	0.0304829	0.405068	4	4	FALSE	FALSE	Fam229b
ENSMUSG00000032012.8|Nectin1	1111.4	-0.746808	0.345223	-2.16326	0.030521	0.405274	4	4	FALSE	FALSE	Nectin1
ENSMUSG00000095042.1|Gm12537	8.3025	-1.69349	0.783101	-2.16255	0.0305759	0.405553	1	0	FALSE	FALSE	Gm12537
ENSMUSG00000043008.9|Klhl6	2.31861	-3.80272	1.75872	-2.16221	0.0306023	0.405553	0	0	FALSE	FALSE	Klhl6
ENSMUSG00000000708.14|Kat2b	1545.26	1.06889	0.494374	2.16211	0.0306099	0.405553	4	4	FALSE	FALSE	Kat2b
ENSMUSG00000075702.9|Selenom	2852.87	-1.12076	0.518484	-2.16161	0.0306485	0.405764	4	4	FALSE	FALSE	Selenom
ENSMUSG00000032038.7|St3gal4	2647.07	-0.916224	0.423953	-2.16115	0.030684	0.405842	4	4	FALSE	FALSE	St3gal4
ENSMUSG00000019194.15|Scn1b	401.14	-1.17538	0.543918	-2.16094	0.0306996	0.405842	4	4	FALSE	FALSE	Scn1b
ENSMUSG00000073889.10|Il11ra1	287.019	-1.21223	0.561161	-2.16022	0.0307557	0.405887	4	4	TRUE	FALSE	Il11ra1
ENSMUSG00000044629.5|Cnrip1	191.282	0.932441	0.431676	2.16005	0.030769	0.405887	4	4	FALSE	FALSE	Cnrip1
ENSMUSG00000103634.1|3110062G12Rik	4.89906	-2.73027	1.264	-2.16002	0.0307709	0.405887	1	0	FALSE	FALSE	3110062G12Rik
ENSMUSG00000112276.1|5033421B08Rik	32.2767	1.34337	0.622106	2.15939	0.0308197	0.40623	1	4	FALSE	TRUE	5033421B08Rik
ENSMUSG00000047992.11|Dipk1c	11.4922	-4.53471	2.10031	-2.15907	0.0308451	0.406267	2	0	FALSE	FALSE	Dipk1c
ENSMUSG00000044934.13|Zfp367	2768.09	1.16934	0.541959	2.15761	0.0309579	0.407449	4	4	FALSE	FALSE	Zfp367
ENSMUSG00000099881.1|2810013P06Rik	564.407	0.531942	0.246579	2.15729	0.0309831	0.407449	4	4	FALSE	FALSE	2810013P06Rik
ENSMUSG00000029055.17|Plch2	6.12294	-1.93831	0.898599	-2.15703	0.031003	0.407449	0	0	FALSE	FALSE	Plch2
ENSMUSG00000109305.1|1810010D01Rik	14.1069	-2.33176	1.08139	-2.15626	0.031063	0.407645	2	0	FALSE	FALSE	1810010D01Rik
ENSMUSG00000030763.7|Lcmt1	1090.4	-0.490224	0.227378	-2.15599	0.0310846	0.407645	4	4	FALSE	FALSE	Lcmt1
ENSMUSG00000030126.17|Tmcc1	1258.03	0.76263	0.35373	2.15597	0.0310862	0.407645	4	4	FALSE	FALSE	Tmcc1
ENSMUSG00000064023.4|Klk8	35.354	-1.59067	0.738298	-2.15451	0.0312003	0.408842	2	1	FALSE	FALSE	Klk8
ENSMUSG00000037710.8|Cisd1	1636.44	-0.710745	0.330029	-2.15358	0.0312729	0.409494	4	4	FALSE	FALSE	Cisd1
ENSMUSG00000047591.5|Mafa	21.2076	-0.936101	0.434739	-2.15325	0.0312992	0.40954	4	0	FALSE	FALSE	Mafa
ENSMUSG00000054945.4|Gm9958	40.8302	0.931369	0.432665	2.15263	0.0313474	0.409741	2	4	FALSE	FALSE	Gm9958
ENSMUSG00000054426.11|A930005H10Rik	95.2595	-0.745736	0.346472	-2.15237	0.0313683	0.409741	4	4	FALSE	FALSE	A930005H10Rik
ENSMUSG00000060538.14|Tmem219	468.574	-0.916465	0.425831	-2.15218	0.0313831	0.409741	4	4	FALSE	FALSE	Tmem219
ENSMUSG00000049577.15|Zfpm1	3471.2	-0.927363	0.431249	-2.15041	0.0315225	0.411261	4	4	FALSE	FALSE	Zfpm1
ENSMUSG00000039914.6|Coq10a	551.479	-0.672014	0.312609	-2.14969	0.0315794	0.411703	4	4	FALSE	FALSE	Coq10a
ENSMUSG00000024777.10|Ppp2r5b	1450.61	-0.923197	0.429567	-2.14913	0.031624	0.411985	4	4	FALSE	FALSE	Ppp2r5b
ENSMUSG00000059213.7|Ddn	8.091	-1.7596	0.81902	-2.14843	0.0316799	0.412256	0	0	FALSE	FALSE	Ddn
ENSMUSG00000090544.3|Gm6576	5.74682	-1.91855	0.893061	-2.14829	0.0316908	0.412256	0	0	FALSE	FALSE	Gm6576
ENSMUSG00000080115.3|Eef1akmt3	28.0552	-1.25544	0.58455	-2.1477	0.0317376	0.412566	4	2	FALSE	FALSE	Eef1akmt3
ENSMUSG00000040466.16|Blvrb	3955.83	-1.21654	0.566733	-2.14659	0.0318261	0.412971	4	4	TRUE	FALSE	Blvrb
ENSMUSG00000007021.5|Syngr3	423.233	-1.01771	0.474146	-2.14641	0.03184	0.412971	4	4	FALSE	FALSE	Syngr3
ENSMUSG00000074211.4|Sdhaf1	422.539	-0.920793	0.429015	-2.14629	0.0318496	0.412971	4	4	FALSE	FALSE	Sdhaf1
ENSMUSG00000032673.5|Prorsd1	257.527	-0.81507	0.379784	-2.14614	0.0318619	0.412971	4	4	FALSE	FALSE	Prorsd1
ENSMUSG00000087790.1|Gm25970	2.74749	-3.23185	1.50609	-2.14586	0.031884	0.412971	0	0	FALSE	FALSE	Gm25970
ENSMUSG00000108694.1|Gm7287	1.77854	-4.1838	1.9506	-2.14488	0.0319626		0	0	FALSE	FALSE	Gm7287
ENSMUSG00000105940.1|Gm42635	12.0878	-2.18301	1.01808	-2.14423	0.0320142	0.414359	2	0	FALSE	FALSE	Gm42635
ENSMUSG00000103041.1|Gm37305	124.723	1.09506	0.51082	2.14374	0.0320541	0.414575	4	4	FALSE	FALSE	Gm37305
ENSMUSG00000039474.13|Wfs1	834.657	0.73196	0.341706	2.14207	0.0321876	0.416003	4	4	FALSE	FALSE	Wfs1
ENSMUSG00000000325.16|Arvcf	565.369	-0.961469	0.44896	-2.14155	0.03223	0.41625	4	4	FALSE	FALSE	Arvcf
ENSMUSG00000062591.5|Tubb4a	56.939	-1.8835	0.879763	-2.14092	0.0322805	0.416385	2	1	FALSE	FALSE	Tubb4a
ENSMUSG00000098098.7|Bvht	253.04	-0.864219	0.403682	-2.14084	0.0322869	0.416385	4	4	FALSE	FALSE	Bvht
ENSMUSG00000081455.1|Hmgb1-ps3	31.7188	0.911129	0.425843	2.13959	0.0323882	0.417391	2	4	FALSE	FALSE	Hmgb1-ps3
ENSMUSG00000041658.12|Rragb	33.1479	-1.5284	0.714787	-2.13826	0.032496	0.418153	3	2	FALSE	FALSE	Rragb
ENSMUSG00000052605.12|Isoc2b	263.901	-1.29511	0.605714	-2.13815	0.0325049	0.418153	4	4	TRUE	FALSE	Isoc2b
ENSMUSG00000041649.13|Klf8	64.3407	-1.27923	0.598387	-2.1378	0.0325331	0.418153	4	3	FALSE	FALSE	Klf8
ENSMUSG00000038506.13|Dcun1d2	744.379	-0.62023	0.290138	-2.13771	0.0325406	0.418153	4	4	FALSE	FALSE	Dcun1d2
ENSMUSG00000007888.15|Crlf1	381.059	-1.49685	0.700373	-2.13722	0.0325797	0.418355	4	4	TRUE	FALSE	Crlf1
ENSMUSG00000031166.13|Wdr13	1066.24	0.64826	0.303392	2.13671	0.0326218	0.418596	4	4	FALSE	FALSE	Wdr13
ENSMUSG00000113593.1|Zp4-ps	1.13777	3.70876	1.73658	2.13567	0.0327065		0	0	FALSE	FALSE	Zp4-ps
ENSMUSG00000022091.6|Sorbs3	2146.78	-1.34501	0.629893	-2.1353	0.0327368	0.419771	4	4	TRUE	FALSE	Sorbs3
ENSMUSG00000051067.8|Lingo3	265.209	-1.08559	0.508531	-2.13475	0.0327816	0.420045	4	4	FALSE	FALSE	Lingo3
ENSMUSG00000111348.1|Gm19531	37.6567	-1.2623	0.591404	-2.1344	0.0328099	0.420107	4	3	FALSE	FALSE	Gm19531
ENSMUSG00000028950.3|Tas1r1	4.14809	-2.44469	1.14608	-2.1331	0.0329166	0.421117	0	0	FALSE	FALSE	Tas1r1
ENSMUSG00000006058.10|Snf8	2088.6	-0.787998	0.369479	-2.13273	0.0329472	0.421117	4	4	FALSE	FALSE	Snf8
ENSMUSG00000040274.11|Cdk6	5609.32	0.915679	0.429376	2.13258	0.0329593	0.421117	4	4	FALSE	FALSE	Cdk6
ENSMUSG00000099179.1|Gm27980	1.69528	3.46777	1.62758	2.13063	0.0331199		0	0	FALSE	FALSE	Gm27980
ENSMUSG00000097637.1|4933417D19Rik	14.4513	-2.28573	1.0728	-2.13061	0.033121	0.422883	2	0	FALSE	FALSE	4933417D19Rik
ENSMUSG00000103400.2|Gm15853	115.435	-1.31217	0.616183	-2.12951	0.0332123	0.423747	4	4	TRUE	FALSE	Gm15853
ENSMUSG00000022479.15|Vdr	70.2858	-1.51043	0.709527	-2.12879	0.0332719	0.424205	4	4	TRUE	FALSE	Vdr
ENSMUSG00000097595.2|1500002F19Rik	1.87025	-4.25591	2.0002	-2.12774	0.0333586		0	0	FALSE	FALSE	1500002F19Rik
ENSMUSG00000028672.13|Hmgcl	1769.45	-0.917904	0.431474	-2.12737	0.0333893	0.4254	4	4	FALSE	FALSE	Hmgcl
ENSMUSG00000074063.10|Osgin1	1402.23	-1.03691	0.487505	-2.12697	0.0334224	0.425518	4	4	FALSE	FALSE	Osgin1
ENSMUSG00000048200.12|Cracr2b	477.03	-1.13214	0.532685	-2.12534	0.0335581	0.426316	4	4	FALSE	FALSE	Cracr2b
ENSMUSG00000032014.6|Oaf	2959.79	-1.24722	0.586904	-2.12509	0.0335791	0.426316	4	4	TRUE	FALSE	Oaf
ENSMUSG00000032965.11|Ift57	1854.16	0.741184	0.348852	2.12464	0.0336167	0.426316	4	4	FALSE	FALSE	Ift57
ENSMUSG00000031734.13|Irx3	5.91243	-2.41978	1.1391	-2.12429	0.0336463	0.426316	1	0	FALSE	FALSE	Irx3
ENSMUSG00000074649.6|BC029722	2044.85	-0.776162	0.365377	-2.12428	0.0336471	0.426316	4	4	FALSE	FALSE	BC029722
ENSMUSG00000108954.1|Gm44901	13.6379	-1.63176	0.768158	-2.12425	0.0336492	0.426316	2	0	FALSE	FALSE	Gm44901
ENSMUSG00000062012.14|Zfp13	961.651	-0.874128	0.411505	-2.12422	0.0336515	0.426316	4	4	FALSE	FALSE	Zfp13
ENSMUSG00000048337.3|Npy4r	43.7941	-2.16625	1.02022	-2.12332	0.0337267	0.426726	2	2	FALSE	FALSE	Npy4r
ENSMUSG00000033707.9|Lrrc24	8.2691	-1.68957	0.795743	-2.12327	0.0337315	0.426726	1	0	FALSE	FALSE	Lrrc24
ENSMUSG00000116594.1|Gm49601	29.8767	1.07602	0.50685	2.12295	0.0337577	0.426757	1	4	FALSE	FALSE	Gm49601
ENSMUSG00000037411.10|Serpine1	5652.93	1.63565	0.770826	2.12195	0.0338422	0.427523	4	4	TRUE	TRUE	Serpine1
ENSMUSG00000002308.16|Cd320	1286.37	-1.1394	0.537147	-2.12121	0.0339038	0.428	4	4	FALSE	FALSE	Cd320
ENSMUSG00000022540.16|Rogdi	636.633	-1.00929	0.475926	-2.12069	0.0339478	0.428253	4	4	FALSE	FALSE	Rogdi
ENSMUSG00000055494.5|Gm14168	10.9175	-1.31412	0.619896	-2.1199	0.0340145	0.42857	1	0	FALSE	FALSE	Gm14168
ENSMUSG00000038204.13|Asb10	3.70589	-2.47254	1.16639	-2.11983	0.0340207	0.42857	0	0	FALSE	FALSE	Asb10
ENSMUSG00000026527.13|Rgs7	1.55124	-4.08492	1.92758	-2.11919	0.0340741		0	0	FALSE	FALSE	Rgs7
ENSMUSG00000109784.1|Gm45493	19.8843	-2.20042	1.03851	-2.11882	0.0341056	0.429338	1	0	FALSE	FALSE	Gm45493
ENSMUSG00000025329.3|Padi1	6.59635	-2.05825	0.972093	-2.11734	0.0342307	0.430611	0	0	FALSE	FALSE	Padi1
ENSMUSG00000020260.9|Pofut2	3641.61	-0.825791	0.390181	-2.11643	0.0343082	0.430885	4	4	FALSE	FALSE	Pofut2
ENSMUSG00000102448.1|Gm37101	2.6181	-3.28123	1.55057	-2.11615	0.0343322	0.430885	0	0	FALSE	FALSE	Gm37101
ENSMUSG00000038793.8|Lefty1	125.42	-1.25924	0.595194	-2.11568	0.0343717	0.430885	4	4	TRUE	FALSE	Lefty1
ENSMUSG00000049303.10|Syt12	10.3376	1.52606	0.721413	2.11537	0.0343984	0.430885	0	0	FALSE	FALSE	Syt12
ENSMUSG00000033998.9|Kcnk1	15.6532	-1.61085	0.76162	-2.11502	0.0344279	0.430885	2	0	FALSE	FALSE	Kcnk1
ENSMUSG00000038836.15|Agbl3	157.755	0.702547	0.332186	2.11492	0.0344367	0.430885	4	4	FALSE	FALSE	Agbl3
ENSMUSG00000032855.6|Pkd1	9056.75	-0.763131	0.360842	-2.11486	0.0344418	0.430885	4	4	FALSE	FALSE	Pkd1
ENSMUSG00000024338.15|Psmb8	235.539	-1.17956	0.557759	-2.11483	0.0344448	0.430885	4	4	FALSE	FALSE	Psmb8
ENSMUSG00000032018.14|Sc5d	5067.12	0.869977	0.411507	2.11412	0.0345046	0.431332	4	4	FALSE	FALSE	Sc5d
ENSMUSG00000029380.11|Cxcl1	580.568	0.735312	0.347861	2.11381	0.0345317	0.431369	4	4	FALSE	FALSE	Cxcl1
ENSMUSG00000028398.8|Dmac1	801.055	-0.706087	0.334134	-2.11318	0.034585	0.431734	4	4	FALSE	FALSE	Dmac1
ENSMUSG00000048439.15|Nupl2	760.844	-0.861879	0.407958	-2.11266	0.0346295	0.431989	4	4	FALSE	FALSE	Nupl2
ENSMUSG00000068794.7|Col28a1	1.301	-3.78701	1.79308	-2.11202	0.0346848		0	0	FALSE	FALSE	Col28a1
ENSMUSG00000049001.5|Ndnf	1.301	-3.78701	1.79308	-2.11202	0.0346848		0	0	FALSE	FALSE	Ndnf
ENSMUSG00000017837.12|Nkiras2	1990.01	-0.910013	0.430948	-2.11165	0.0347162	0.432026	4	4	FALSE	FALSE	Nkiras2
ENSMUSG00000030465.19|Psd3	948.079	1.14809	0.543817	2.11117	0.0347573	0.432026	4	4	FALSE	FALSE	Psd3
ENSMUSG00000095562.8|Gm21887	734.216	0.886544	0.420081	2.11041	0.0348229	0.432026	4	4	FALSE	FALSE	Gm21887
ENSMUSG00000030222.13|Rerg	7.9517	-1.48914	0.70566	-2.11028	0.0348341	0.432026	0	0	FALSE	FALSE	Rerg
ENSMUSG00000006418.17|Rnf114	3783.01	-0.813503	0.385531	-2.11008	0.0348514	0.432026	4	4	FALSE	FALSE	Rnf114
ENSMUSG00000023067.14|Cdkn1a	23618	-0.741711	0.351529	-2.10996	0.0348621	0.432026	4	4	FALSE	FALSE	Cdkn1a
ENSMUSG00000028539.14|Artn	107.832	-1.28072	0.607018	-2.10985	0.0348711	0.432026	4	4	TRUE	FALSE	Artn
ENSMUSG00000042523.12|Dnal1	1118.1	0.85512	0.405303	2.10983	0.0348731	0.432026	4	4	FALSE	FALSE	Dnal1
ENSMUSG00000096956.2|Snhg18	278.079	-1.03016	0.48829	-2.10972	0.0348822	0.432026	4	4	FALSE	FALSE	Snhg18
ENSMUSG00000060402.7|Chst8	100.908	-2.06198	0.977521	-2.1094	0.0349104	0.432026	3	3	FALSE	FALSE	Chst8
ENSMUSG00000040583.8|Cyp2b13	7.61273	-1.72086	0.815866	-2.10924	0.0349241	0.432026	1	0	FALSE	FALSE	Cyp2b13
ENSMUSG00000036655.8|Colec11	15.7968	-1.23585	0.586032	-2.10885	0.0349574	0.432026	3	0	FALSE	FALSE	Colec11
ENSMUSG00000073421.6|H2-Ab1	1.27177	-3.7586	1.78252	-2.10859	0.0349798		0	0	FALSE	FALSE	H2-Ab1
ENSMUSG00000037913.12|Tmem156	39.132	1.20829	0.573046	2.10853	0.0349849	0.432026	3	4	FALSE	TRUE	Tmem156
ENSMUSG00000030446.17|Zfp273	268.363	1.25247	0.594029	2.10843	0.0349939	0.432026	3	4	FALSE	TRUE	Zfp273
ENSMUSG00000031927.9|1700012B09Rik	118.935	1.45378	0.689508	2.10843	0.0349939	0.432026	4	4	TRUE	TRUE	1700012B09Rik
ENSMUSG00000041268.17|Dmxl2	93.5333	-1.48342	0.703675	-2.10811	0.0350216	0.432069	4	3	FALSE	FALSE	Dmxl2
ENSMUSG00000032842.13|Abcc10	448.643	-0.865686	0.410751	-2.10757	0.0350683	0.432163	4	4	FALSE	FALSE	Abcc10
ENSMUSG00000087648.1|E130018N17Rik	3.68575	-2.63522	1.25042	-2.10746	0.0350774	0.432163	0	0	FALSE	FALSE	E130018N17Rik
ENSMUSG00000021916.16|Glt8d1	1502.71	0.726184	0.344644	2.10705	0.035113	0.432304	4	4	FALSE	FALSE	Glt8d1
ENSMUSG00000034300.17|Fam53c	3139.62	-0.55912	0.265419	-2.10656	0.0351561	0.432538	4	4	FALSE	FALSE	Fam53c
ENSMUSG00000087236.3|Kif28	7.68159	-1.45875	0.692942	-2.10515	0.0352779	0.433739	0	0	FALSE	FALSE	Kif28
ENSMUSG00000066151.11|Fkbp15	2126.93	-0.589756	0.280256	-2.10435	0.035348	0.434299	4	4	FALSE	FALSE	Fkbp15
ENSMUSG00000054966.13|Lmntd1	27.1011	1.04834	0.498241	2.10408	0.0353719	0.434299	1	4	FALSE	FALSE	Lmntd1
ENSMUSG00000007872.3|Id3	5029.34	-1.35725	0.645214	-2.10356	0.0354172	0.434557	4	4	TRUE	FALSE	Id3
ENSMUSG00000086881.1|Gm13594	18.0776	-1.05767	0.503104	-2.10228	0.0355285	0.435626	3	0	FALSE	FALSE	Gm13594
ENSMUSG00000056116.18|H2-T22	2062.86	-0.899467	0.428	-2.10156	0.0355918	0.436103	4	4	FALSE	FALSE	H2-T22
ENSMUSG00000022462.7|Slc38a2	20663.7	0.725304	0.345205	2.10108	0.0356337	0.436318	4	4	FALSE	FALSE	Slc38a2
ENSMUSG00000001467.5|Cyp51	4527.54	0.924466	0.440134	2.10042	0.0356921	0.436734	4	4	FALSE	FALSE	Cyp51
ENSMUSG00000103899.1|Gm37940	3.83276	-2.75728	1.3136	-2.09903	0.0358142	0.437704	0	0	FALSE	FALSE	Gm37940
ENSMUSG00000028954.11|Nub1	6891.56	-0.678182	0.323166	-2.09856	0.0358561	0.437704	4	4	FALSE	FALSE	Nub1
ENSMUSG00000034686.8|Prr7	295.817	-0.933404	0.4448	-2.09848	0.0358629	0.437704	4	4	FALSE	FALSE	Prr7
ENSMUSG00000026109.14|Tmeff2	184.717	0.89107	0.424666	2.09828	0.0358802	0.437704	4	4	FALSE	FALSE	Tmeff2
ENSMUSG00000110611.1|Gm20163	63.1403	-1.11817	0.532945	-2.09809	0.0358972	0.437704	4	4	FALSE	FALSE	Gm20163
ENSMUSG00000028634.17|Hivep3	1491.85	1.03486	0.493308	2.09779	0.0359239	0.437704	4	4	FALSE	FALSE	Hivep3
ENSMUSG00000024958.13|Gpr137	1545.82	-0.935548	0.446013	-2.09758	0.0359422	0.437704	4	4	FALSE	FALSE	Gpr137
ENSMUSG00000050896.12|Rtn4rl2	1.98629	3.65467	1.74233	2.09758	0.0359423		0	0	FALSE	FALSE	Rtn4rl2
ENSMUSG00000035314.10|Gdpd5	191.832	0.945955	0.451151	2.09676	0.0360147	0.438069	4	4	FALSE	FALSE	Gdpd5
ENSMUSG00000029381.16|Shroom3	79.9528	-1.16013	0.553314	-2.09669	0.0360211	0.438069	4	4	FALSE	FALSE	Shroom3
ENSMUSG00000021670.14|Hmgcr	6758.15	0.808859	0.385897	2.09605	0.0360777	0.438325	4	4	FALSE	FALSE	Hmgcr
ENSMUSG00000040610.7|Tlx3	2.38406	3.22423	1.53835	2.0959	0.036091	0.438325	0	0	FALSE	FALSE	Tlx3
ENSMUSG00000037827.5|Gm5884	41.1344	-0.959136	0.457705	-2.09553	0.0361235	0.438423	4	3	FALSE	FALSE	Gm5884
ENSMUSG00000045176.3|Borcs6	1122.74	-0.912234	0.435639	-2.09401	0.0362588	0.439333	4	4	FALSE	FALSE	Borcs6
ENSMUSG00000019832.5|Rab32	143.808	-0.811866	0.387826	-2.09338	0.0363155	0.439333	4	4	FALSE	FALSE	Rab32
ENSMUSG00000055452.6|Gm7353	93.9088	-0.816656	0.39013	-2.09329	0.0363229	0.439333	4	4	FALSE	FALSE	Gm7353
ENSMUSG00000032186.15|Tmod2	5.28571	-1.76521	0.843349	-2.0931	0.0363401	0.439333	0	0	FALSE	FALSE	Tmod2
ENSMUSG00000020882.17|Cacnb1	187.12	-0.787164	0.376095	-2.09299	0.0363499	0.439333	4	4	FALSE	FALSE	Cacnb1
ENSMUSG00000061469.3|Gm12569	15.7962	-1.7142	0.819067	-2.09287	0.0363612	0.439333	3	0	FALSE	FALSE	Gm12569
ENSMUSG00000034430.16|Zxdc	1323.78	-0.570965	0.272828	-2.09277	0.0363701	0.439333	4	4	FALSE	FALSE	Zxdc
ENSMUSG00000097518.1|Gm26694	9.27943	-2.17214	1.03826	-2.0921	0.0364291	0.439492	1	0	FALSE	FALSE	Gm26694
ENSMUSG00000055301.8|Adh7	828.845	-0.562331	0.268792	-2.09207	0.0364323	0.439492	4	4	FALSE	FALSE	Adh7
ENSMUSG00000086716.1|Gm11629	3.06768	-3.37015	1.61185	-2.09086	0.0365408	0.440505	0	0	FALSE	FALSE	Gm11629
ENSMUSG00000049811.16|Fam161a	46.7847	-1.10804	0.530061	-2.0904	0.0365816	0.4407	4	4	FALSE	FALSE	Fam161a
ENSMUSG00000014470.4|Rnf166	1660.68	-0.826423	0.395397	-2.09011	0.0366078	0.44072	4	4	FALSE	FALSE	Rnf166
ENSMUSG00000028407.4|Smim27	73.2973	-0.882216	0.422175	-2.08969	0.0366454	0.440876	4	4	FALSE	FALSE	Smim27
ENSMUSG00000020836.15|Coro6	99.959	-0.763481	0.365465	-2.08907	0.0367019	0.441015	4	4	FALSE	FALSE	Coro6
ENSMUSG00000028986.12|Klhl7	1881.61	-1.18428	0.566909	-2.08902	0.0367062	0.441015	4	4	FALSE	FALSE	Klhl7
ENSMUSG00000038623.9|Tm6sf1	35.3148	1.32611	0.635112	2.08799	0.0367988	0.441833	2	3	FALSE	FALSE	Tm6sf1
ENSMUSG00000049687.5|Pheta2	10.5675	-2.0811	0.996891	-2.08759	0.0368349	0.44197	1	0	FALSE	FALSE	Pheta2
ENSMUSG00000021403.3|Serpinb9b	367.408	1.32668	0.635694	2.08699	0.0368895	0.44229	4	4	TRUE	TRUE	Serpinb9b
ENSMUSG00000007655.16|Cav1	30739.8	0.790003	0.378584	2.08673	0.0369124	0.44229	4	4	FALSE	FALSE	Cav1
ENSMUSG00000054115.11|Skp2	2536.72	0.749607	0.359302	2.08628	0.0369528	0.44229	4	4	FALSE	FALSE	Skp2
ENSMUSG00000002249.21|Tead3	1078.81	-0.765414	0.36691	-2.08611	0.0369688	0.44229	4	4	FALSE	FALSE	Tead3
ENSMUSG00000085829.1|Gm4285	62.2895	-0.810705	0.388654	-2.08593	0.036985	0.44229	4	4	FALSE	FALSE	Gm4285
ENSMUSG00000029003.11|Mad2l2	1333.42	-0.990625	0.475082	-2.08517	0.0370541	0.442744	4	4	FALSE	FALSE	Mad2l2
ENSMUSG00000015869.16|Prpsap1	4370.64	-0.829065	0.397682	-2.08475	0.0370923	0.442744	4	4	FALSE	FALSE	Prpsap1
ENSMUSG00000002679.14|Med6	1055.49	0.780489	0.374399	2.08464	0.0371016	0.442744	4	4	FALSE	FALSE	Med6
ENSMUSG00000023232.17|Serinc2	3.10249	-2.43417	1.16779	-2.08442	0.0371217	0.442744	0	0	FALSE	FALSE	Serinc2
ENSMUSG00000100632.1|9430060I03Rik	4.58002	-2.28635	1.09736	-2.0835	0.0372059	0.443453	0	0	FALSE	FALSE	9430060I03Rik
ENSMUSG00000109508.1|Gm44956	5.71321	1.927	0.925232	2.08272	0.0372772	0.444007	0	0	FALSE	FALSE	Gm44956
ENSMUSG00000085675.1|Gm12022	71.4347	1.66099	0.797854	2.08182	0.0373587	0.444341	2	4	FALSE	TRUE	Gm12022
ENSMUSG00000049299.14|Trappc1	2056.06	-0.850047	0.408363	-2.08159	0.0373795	0.444341	4	4	FALSE	FALSE	Trappc1
ENSMUSG00000041912.12|Tdrkh	17.9893	1.15114	0.553013	2.08157	0.0373815	0.444341	0	3	FALSE	FALSE	Tdrkh
ENSMUSG00000059776.7|Rpl13-ps6	6.70255	-1.76421	0.847638	-2.08132	0.0374044	0.444341	0	0	FALSE	FALSE	Rpl13-ps6
ENSMUSG00000108555.1|Gm18310	30.0055	-1.3642	0.655982	-2.07963	0.0375591	0.445883	3	1	FALSE	FALSE	Gm18310
ENSMUSG00000064284.12|Cdpf1	446.643	-1.07972	0.519262	-2.07933	0.037587	0.445915	4	4	FALSE	FALSE	Cdpf1
ENSMUSG00000003531.15|Dgcr6	1557.74	-1.02255	0.491841	-2.07903	0.0376145	0.445915	4	4	FALSE	FALSE	Dgcr6
ENSMUSG00000035845.17|Alg12	907.581	-0.768952	0.369903	-2.07879	0.0376363	0.445915	4	4	FALSE	FALSE	Alg12
ENSMUSG00000090336.5|Cfap97d2	1.22506	3.79914	1.82826	2.07801	0.0377089		0	0	FALSE	FALSE	Cfap97d2
ENSMUSG00000031007.2|Atp6ap2	3310.32	1.04083	0.500993	2.07753	0.0377527	0.446998	4	4	FALSE	FALSE	Atp6ap2
ENSMUSG00000074093.4|Svip	117.22	1.07442	0.51724	2.07722	0.0377816	0.447045	4	4	FALSE	FALSE	Svip
ENSMUSG00000020684.14|Rasl10b	12.9604	-1.48998	0.717511	-2.07659	0.0378392	0.44714	2	0	FALSE	FALSE	Rasl10b
ENSMUSG00000028910.12|Mecr	1352.96	-1.05239	0.506808	-2.0765	0.0378478	0.44714	4	4	FALSE	FALSE	Mecr
ENSMUSG00000028671.16|Gale	1686.66	-1.19183	0.574011	-2.07632	0.0378644	0.44714	4	4	FALSE	FALSE	Gale
ENSMUSG00000037890.13|Wdr19	1067.83	0.739609	0.356361	2.07545	0.0379449	0.447549	4	4	FALSE	FALSE	Wdr19
ENSMUSG00000032594.11|Ip6k1	5131.32	-0.751839	0.362262	-2.0754	0.037949	0.447549	4	4	FALSE	FALSE	Ip6k1
ENSMUSG00000028962.14|Slc4a2	4682.98	-1.32215	0.63746	-2.07409	0.0380709	0.447815	4	4	TRUE	FALSE	Slc4a2
ENSMUSG00000033722.9|BC034090	69.3426	-1.41458	0.682081	-2.07392	0.0380871	0.447815	3	3	FALSE	FALSE	BC034090
ENSMUSG00000033788.15|Dysf	1449.5	0.984266	0.474598	2.0739	0.038089	0.447815	4	4	FALSE	FALSE	Dysf
ENSMUSG00000027293.13|Ehd4	15198.1	0.529366	0.255289	2.07359	0.0381172	0.447815	4	4	FALSE	FALSE	Ehd4
ENSMUSG00000017400.10|Stac2	68.2395	-1.61811	0.780363	-2.07353	0.038123	0.447815	3	3	FALSE	FALSE	Stac2
ENSMUSG00000118068.1|AC122252.1	1.10411	3.67517	1.77244	2.07351	0.0381251		0	0	FALSE	FALSE	AC122252.1
ENSMUSG00000104925.1|Gm43061	4.29989	-2.60638	1.25705	-2.0734	0.0381347	0.447815	1	0	FALSE	FALSE	Gm43061
ENSMUSG00000118087.1|4833438C02Rik	292.274	-0.78508	0.378666	-2.07328	0.0381465	0.447815	4	4	FALSE	FALSE	4833438C02Rik
ENSMUSG00000102225.1|Gm37983	9.60886	-2.5407	1.22571	-2.07284	0.0381871	0.447999	1	0	FALSE	FALSE	Gm37983
ENSMUSG00000085558.7|4930412C18Rik	32.9457	-0.909264	0.438789	-2.07221	0.0382459	0.448395	4	3	FALSE	FALSE	4930412C18Rik
ENSMUSG00000074034.1|Gm5921	12.3973	-1.6974	0.819571	-2.07108	0.0383514	0.449278	1	0	FALSE	FALSE	Gm5921
ENSMUSG00000084060.3|Gm16412	1.38819	-3.80888	1.83914	-2.07101	0.0383578		0	0	FALSE	FALSE	Gm16412
ENSMUSG00000033096.7|Apmap	1692.7	0.757106	0.365599	2.07087	0.0383714	0.449278	4	4	FALSE	FALSE	Apmap
ENSMUSG00000050708.16|Ftl1	107840	-1.06292	0.513437	-2.0702	0.0384339	0.449443	4	4	FALSE	FALSE	Ftl1
ENSMUSG00000029561.17|Oasl2	31.7182	1.43028	0.690917	2.07012	0.0384408	0.449443	1	4	FALSE	TRUE	Oasl2
ENSMUSG00000027472.14|Pdrg1	2015.23	-0.678729	0.327907	-2.06988	0.0384632	0.449443	4	4	FALSE	FALSE	Pdrg1
ENSMUSG00000025544.13|Tm9sf2	6514.03	0.747595	0.361219	2.06964	0.0384857	0.449443	4	4	FALSE	FALSE	Tm9sf2
ENSMUSG00000030781.13|Slc5a2	1.85747	-3.41789	1.65252	-2.06829	0.0386128		0	0	FALSE	FALSE	Slc5a2
ENSMUSG00000022551.8|Cyc1	8418.56	-1.07455	0.519639	-2.06787	0.0386524	0.450739	4	4	FALSE	FALSE	Cyc1
ENSMUSG00000015599.9|Ttbk1	3.50666	-3.00178	1.45169	-2.06778	0.0386607	0.450739	0	0	FALSE	FALSE	Ttbk1
ENSMUSG00000045639.14|Zfp629	1020.17	-0.485684	0.234933	-2.06733	0.0387031	0.450739	4	4	FALSE	FALSE	Zfp629
ENSMUSG00000039989.7|Cbx4	2433.96	-0.54453	0.263402	-2.0673	0.0387059	0.450739	4	4	FALSE	FALSE	Cbx4
ENSMUSG00000006057.15|Atp5g1	4821.74	-1.11309	0.538491	-2.06706	0.0387286	0.450739	4	4	FALSE	FALSE	Atp5g1
ENSMUSG00000026177.11|Slc11a1	27.3667	-1.7634	0.853253	-2.06668	0.0387642	0.450739	3	1	FALSE	FALSE	Slc11a1
ENSMUSG00000116656.1|Gm49708	9.94994	-1.61798	0.782923	-2.06659	0.0387727	0.450739	2	0	FALSE	FALSE	Gm49708
ENSMUSG00000044134.9|Pheta1	466.321	-1.103	0.533906	-2.06591	0.0388368	0.450895	4	4	FALSE	FALSE	Pheta1
ENSMUSG00000044080.9|S100a1	1956.27	-1.06308	0.514598	-2.06585	0.0388424	0.450895	4	4	FALSE	FALSE	S100a1
ENSMUSG00000071552.5|Tigit	605.196	1.11172	0.538277	2.06534	0.0388911	0.450895	4	4	FALSE	FALSE	Tigit
ENSMUSG00000051811.14|Cox6b2	3.97443	-3.08936	1.49608	-2.06496	0.0389267	0.450895	1	0	FALSE	FALSE	Cox6b2
ENSMUSG00000071644.10|Eef1g	77987.5	-0.889492	0.430768	-2.0649	0.0389327	0.450895	4	4	FALSE	FALSE	Eef1g
ENSMUSG00000050390.12|C77080	4405.01	0.786502	0.380982	2.06441	0.0389789	0.450895	4	4	FALSE	FALSE	C77080
ENSMUSG00000027777.15|Schip1	8.12362	-1.43464	0.694963	-2.06434	0.0389858	0.450895	0	0	FALSE	FALSE	Schip1
ENSMUSG00000049230.8|Gm9833	263.335	0.988893	0.479086	2.06412	0.0390061	0.450895	4	4	FALSE	FALSE	Gm9833
ENSMUSG00000069895.4|Atxn1l	4608.85	0.638187	0.309191	2.06405	0.0390125	0.450895	4	4	FALSE	FALSE	Atxn1l
ENSMUSG00000020496.9|Rnf187	10490.4	-0.868343	0.42084	-2.06336	0.0390787	0.451139	4	4	FALSE	FALSE	Rnf187
ENSMUSG00000042842.11|Serpinb6b	64.916	0.934576	0.452983	2.06316	0.0390973	0.451139	4	4	FALSE	FALSE	Serpinb6b
ENSMUSG00000035561.5|Aldh1b1	2.61885	-3.16296	1.53327	-2.06289	0.0391232	0.451139	0	0	FALSE	FALSE	Aldh1b1
ENSMUSG00000070883.3|Ccdc173	97.252	1.18946	0.576634	2.06277	0.0391343	0.451139	3	4	FALSE	FALSE	Ccdc173
ENSMUSG00000097514.1|Gm17619	2.05042	-3.59962	1.74577	-2.06191	0.0392167	0.451799	0	0	FALSE	FALSE	Gm17619
ENSMUSG00000031148.14|Gpkow	1245.04	0.502106	0.243774	2.05972	0.0394249	0.45367	4	4	FALSE	FALSE	Gpkow
ENSMUSG00000096755.2|Ftl1-ps2	7.20619	-1.91945	0.932158	-2.05915	0.0394799	0.45367	1	0	FALSE	FALSE	Ftl1-ps2
ENSMUSG00000002289.16|Angptl4	191.184	-3.0436	1.4782	-2.059	0.0394942	0.45367	3	3	FALSE	FALSE	Angptl4
ENSMUSG00000001942.8|Siae	1722.86	0.490189	0.238085	2.05888	0.0395054	0.45367	4	4	FALSE	FALSE	Siae
ENSMUSG00000031988.10|Vps26b	3370.15	-0.604562	0.293642	-2.05884	0.0395096	0.45367	4	4	FALSE	FALSE	Vps26b
ENSMUSG00000027204.13|Fbn1	7339.86	1.07542	0.522439	2.05846	0.0395461	0.45367	4	4	FALSE	FALSE	Fbn1
ENSMUSG00000075705.12|Msrb1	1469.22	-0.903571	0.438978	-2.05835	0.0395563	0.45367	4	4	FALSE	FALSE	Msrb1
ENSMUSG00000111065.1|Gm47676	1.68954	-4.18723	2.03442	-2.0582	0.0395713		0	0	FALSE	FALSE	Gm47676
ENSMUSG00000073795.11|6430531B16Rik	20.5905	1.49147	0.724911	2.05745	0.0396431	0.454374	1	3	FALSE	FALSE	6430531B16Rik
ENSMUSG00000093044.1|Snord8	4.83287	-1.85684	0.902695	-2.05699	0.0396869	0.454586	0	0	FALSE	FALSE	Snord8
ENSMUSG00000054453.11|Sytl5	2.38637	2.75314	1.33868	2.05661	0.0397237	0.454717	0	0	FALSE	FALSE	Sytl5
ENSMUSG00000042050.8|Wdr60	4998.83	0.91884	0.446983	2.05565	0.0398162	0.455485	4	4	FALSE	FALSE	Wdr60
ENSMUSG00000028621.17|Cyb5rl	204.672	-1.57131	0.764819	-2.05448	0.0399289	0.456483	4	4	TRUE	FALSE	Cyb5rl
ENSMUSG00000012705.16|Retn	3.68334	-2.71803	1.32321	-2.05412	0.0399643	0.456596	0	0	FALSE	FALSE	Retn
ENSMUSG00000026792.16|Lrsam1	1459.87	-0.762676	0.371364	-2.05371	0.0400036	0.456754	4	4	FALSE	FALSE	Lrsam1
ENSMUSG00000029066.12|Mrpl20	2325.85	-1.22875	0.598559	-2.05284	0.0400877	0.457424	4	4	TRUE	FALSE	Mrpl20
ENSMUSG00000038295.14|Atg9b	1639.27	-1.75456	0.855035	-2.05203	0.040167	0.457977	4	4	TRUE	FALSE	Atg9b
ENSMUSG00000084817.3|Gm5526	28.6662	-0.8894	0.433469	-2.05182	0.0401873	0.457977	4	2	FALSE	FALSE	Gm5526
ENSMUSG00000066456.14|Hmgn3	1845.21	-0.748549	0.364945	-2.05113	0.0402543	0.458449	4	4	FALSE	FALSE	Hmgn3
ENSMUSG00000027463.14|Slc52a3	6.02386	-1.70256	0.830297	-2.05054	0.0403116	0.45881	0	0	FALSE	FALSE	Slc52a3
ENSMUSG00000019080.8|Mfsd3	392.858	-1.2258	0.598262	-2.04893	0.0404688	0.46002	4	4	TRUE	FALSE	Mfsd3
ENSMUSG00000024033.10|Rsph1	14.5518	1.3723	0.669767	2.04893	0.0404693	0.46002	0	2	FALSE	FALSE	Rsph1
ENSMUSG00000024845.17|Tmem134	3858.91	-0.896815	0.437863	-2.04816	0.0405441	0.460579	4	4	FALSE	FALSE	Tmem134
ENSMUSG00000022887.9|Masp1	10492.7	0.814442	0.397772	2.04751	0.0406079	0.461011	4	4	FALSE	FALSE	Masp1
ENSMUSG00000023885.9|Thbs2	48496.5	0.745681	0.364278	2.04701	0.0406571	0.461278	4	4	FALSE	FALSE	Thbs2
ENSMUSG00000026922.13|Agpat2	2111.83	-1.31139	0.641257	-2.04502	0.0408525	0.46301	4	4	TRUE	FALSE	Agpat2
ENSMUSG00000044576.6|Garem2	8.89859	-1.85117	0.905249	-2.04493	0.0408614	0.46301	2	0	FALSE	FALSE	Garem2
ENSMUSG00000071042.12|Rasgrp3	82.2926	-1.25174	0.612271	-2.04443	0.0409116	0.463285	4	3	FALSE	FALSE	Rasgrp3
ENSMUSG00000087088.2|Gm16638	17.6045	1.12545	0.550645	2.04388	0.040965	0.463432	0	3	FALSE	FALSE	Gm16638
ENSMUSG00000058831.13|Opn1sw	8.4483	-1.50773	0.737717	-2.04377	0.0409762	0.463432	0	0	FALSE	FALSE	Opn1sw
ENSMUSG00000086021.1|Gm15767	33.6563	1.48148	0.725089	2.04317	0.0410361	0.463795	1	4	FALSE	TRUE	Gm15767
ENSMUSG00000043801.7|Oaz1-ps	92.3292	-1.13939	0.557726	-2.04292	0.04106	0.463795	4	4	FALSE	FALSE	Oaz1-ps
ENSMUSG00000029814.10|Igf2bp3	1356.25	0.786881	0.385262	2.04246	0.0411062	0.464023	4	4	FALSE	FALSE	Igf2bp3
ENSMUSG00000014503.15|Pkd2l2	2.80135	-2.25525	1.10436	-2.04214	0.0411379	0.46409	0	0	FALSE	FALSE	Pkd2l2
ENSMUSG00000046808.17|Atp10d	74.9841	-1.22799	0.601441	-2.04174	0.0411773	0.464161	3	4	FALSE	FALSE	Atp10d
ENSMUSG00000025503.5|Taldo1	12274.2	-0.863539	0.422982	-2.04155	0.041196	0.464161	4	4	FALSE	FALSE	Taldo1
ENSMUSG00000042367.12|Gjb3	16.6687	-2.28455	1.11919	-2.04126	0.0412248	0.464194	2	0	FALSE	FALSE	Gjb3
ENSMUSG00000027386.9|Fbln7	9.09447	-2.62089	1.28412	-2.04099	0.0412514	0.464201	2	0	FALSE	FALSE	Fbln7
ENSMUSG00000057060.8|Slc35f3	51.7066	1.11054	0.544381	2.04001	0.0413492	0.46501	3	4	FALSE	FALSE	Slc35f3
ENSMUSG00000041488.16|Stx3	568.185	-0.998727	0.48969	-2.03951	0.0413992	0.465281	4	4	FALSE	FALSE	Stx3
ENSMUSG00000040855.15|Reps2	13.2311	1.61248	0.79195	2.03609	0.0417418	0.468717	0	1	FALSE	FALSE	Reps2
ENSMUSG00000030474.9|Siglece	5.10411	-2.11791	1.04027	-2.03593	0.0417573	0.468717	0	0	FALSE	FALSE	Siglece
ENSMUSG00000020473.13|Aebp1	15202.1	-0.640019	0.314543	-2.03476	0.0418752	0.469746	4	4	FALSE	FALSE	Aebp1
ENSMUSG00000032523.11|Hhatl	1.68837	-3.26294	1.60384	-2.03446	0.0419054		0	0	FALSE	FALSE	Hhatl
ENSMUSG00000011832.15|Evi5l	686.46	-0.703361	0.34596	-2.03307	0.0420452	0.471359	4	4	FALSE	FALSE	Evi5l
ENSMUSG00000003420.8|Fcgrt	2526.74	-1.15637	0.568913	-2.0326	0.0420928	0.471597	4	4	FALSE	FALSE	Fcgrt
ENSMUSG00000079627.2|Rhox2h	3107.04	-0.572942	0.282062	-2.03126	0.0422281	0.472818	4	4	FALSE	FALSE	Rhox2h
ENSMUSG00000039542.16|Ncam1	472.266	0.686051	0.337941	2.03009	0.0423473	0.473794	4	4	FALSE	FALSE	Ncam1
ENSMUSG00000031099.16|Smarca1	42.3965	-1.50979	0.743799	-2.02984	0.0423732	0.473794	2	2	FALSE	FALSE	Smarca1
ENSMUSG00000031458.8|Coprs	363.227	-0.717802	0.35367	-2.02958	0.0423989	0.473794	4	4	FALSE	FALSE	Coprs
ENSMUSG00000037979.13|Ccdc92	186.463	-1.29281	0.637102	-2.0292	0.0424374	0.473794	4	4	TRUE	FALSE	Ccdc92
ENSMUSG00000036908.17|Unc93b1	1140.07	-0.94551	0.465974	-2.02911	0.0424474	0.473794	4	4	FALSE	FALSE	Unc93b1
ENSMUSG00000103308.5|Gm37800	84.0005	0.995747	0.490891	2.02845	0.0425143	0.474245	4	4	FALSE	FALSE	Gm37800
ENSMUSG00000035441.14|Myo1d	296.722	-1.02173	0.503816	-2.02798	0.0425618	0.47448	4	4	FALSE	FALSE	Myo1d
ENSMUSG00000035279.8|Ssc5d	419.343	-1.16625	0.575567	-2.02625	0.0427387	0.476156	4	4	FALSE	FALSE	Ssc5d
ENSMUSG00000027834.15|Serpini1	23.3789	-1.45267	0.717087	-2.0258	0.0427856	0.476382	3	0	FALSE	FALSE	Serpini1
ENSMUSG00000023286.16|Ube2j2	2700.92	-0.639937	0.315966	-2.02533	0.0428332	0.476615	4	4	FALSE	FALSE	Ube2j2
ENSMUSG00000006356.10|Crip2	998.269	-1.25467	0.619605	-2.02496	0.0428716	0.476747	4	4	TRUE	FALSE	Crip2
ENSMUSG00000063696.7|Gm8730	233.034	-0.957709	0.473277	-2.02357	0.0430143	0.477328	4	4	FALSE	FALSE	Gm8730
ENSMUSG00000004127.12|Trmt10a	867.141	0.734718	0.363106	2.02343	0.0430291	0.477328	4	4	FALSE	FALSE	Trmt10a
ENSMUSG00000042567.20|Nek10	7.22752	-1.55393	0.76803	-2.02327	0.0430452	0.477328	1	0	FALSE	FALSE	Nek10
ENSMUSG00000042726.14|Trafd1	1580.83	-0.627749	0.310296	-2.02306	0.0430667	0.477328	4	4	FALSE	FALSE	Trafd1
ENSMUSG00000035984.14|Nme5	14.6689	1.13034	0.558769	2.0229	0.0430833	0.477328	0	2	FALSE	FALSE	Nme5
ENSMUSG00000068747.14|Sort1	1394.99	-1.09069	0.539174	-2.0229	0.0430836	0.477328	4	4	FALSE	FALSE	Sort1
ENSMUSG00000053004.9|Hrh1	110.426	0.727429	0.359676	2.02245	0.0431295	0.477415	4	4	FALSE	FALSE	Hrh1
ENSMUSG00000024399.5|Ltb	22.6479	-1.42728	0.705814	-2.02218	0.0431581	0.477415	2	0	FALSE	FALSE	Ltb
ENSMUSG00000033720.12|Sfxn5	622.048	0.714918	0.353561	2.02205	0.0431714	0.477415	4	4	FALSE	FALSE	Sfxn5
ENSMUSG00000028107.14|Tars2	2264.7	-0.825943	0.408566	-2.02157	0.0432212	0.477672	4	4	FALSE	FALSE	Tars2
ENSMUSG00000027087.11|Itgav	10684.7	0.879542	0.435213	2.02095	0.043285	0.477807	4	4	FALSE	FALSE	Itgav
ENSMUSG00000024535.16|Snx24	1687.96	0.838804	0.415058	2.02093	0.0432867	0.477807	4	4	FALSE	FALSE	Snx24
ENSMUSG00000022671.13|Mzt2	883.814	-0.949432	0.469997	-2.02008	0.0433748	0.478484	4	4	FALSE	FALSE	Mzt2
ENSMUSG00000030598.15|Fbxo17	566.377	-0.752265	0.372918	-2.01724	0.0436702	0.481446	4	4	FALSE	FALSE	Fbxo17
ENSMUSG00000041362.17|Shtn1	11.6171	-1.91049	0.948845	-2.01349	0.044063	0.485436	2	0	FALSE	FALSE	Shtn1
ENSMUSG00000031489.15|Adrb3	4.15433	-3.16805	1.57369	-2.01314	0.0441002	0.485436	0	0	FALSE	FALSE	Adrb3
ENSMUSG00000053158.10|Fes	429.653	-1.08817	0.54057	-2.01301	0.0441133	0.485436	4	4	FALSE	FALSE	Fes
ENSMUSG00000005045.16|Chd5	633.433	0.612332	0.304241	2.01265	0.0441509	0.485552	4	4	FALSE	FALSE	Chd5
ENSMUSG00000101662.1|Gm28499	4.38537	-1.99777	0.993278	-2.01129	0.0442945	0.486832	0	0	FALSE	FALSE	Gm28499
ENSMUSG00000002580.7|Mien1	1198.63	-0.830753	0.413111	-2.01097	0.0443288	0.48691	4	4	FALSE	FALSE	Mien1
ENSMUSG00000085272.7|Sbk3	20.6045	-1.6146	0.803113	-2.01042	0.0443866	0.487247	2	1	FALSE	FALSE	Sbk3
ENSMUSG00000022013.4|Dnajc15	1444.94	0.61132	0.304214	2.0095	0.0444836	0.488013	4	4	FALSE	FALSE	Dnajc15
ENSMUSG00000002741.9|Ykt6	4194.68	-0.581974	0.289654	-2.0092	0.0445157	0.488066	4	4	FALSE	FALSE	Ykt6
ENSMUSG00000025956.10|Mettl21a	1118.59	-0.434309	0.216257	-2.0083	0.0446119	0.488822	4	4	FALSE	FALSE	Mettl21a
ENSMUSG00000007038.5|Neu1	1194.92	-0.805186	0.400999	-2.00795	0.0446487	0.488901	4	4	FALSE	FALSE	Neu1
ENSMUSG00000048232.12|Fbxo10	1282.05	-0.894391	0.445509	-2.00757	0.0446888	0.488901	4	4	FALSE	FALSE	Fbxo10
ENSMUSG00000036139.6|Hoxc9	1.64268	-4.06615	2.02553	-2.00745	0.0447021		0	0	FALSE	FALSE	Hoxc9
ENSMUSG00000031167.16|Rbm3	9324.73	0.881302	0.439026	2.0074	0.0447067	0.488901	4	4	FALSE	FALSE	Rbm3
ENSMUSG00000071636.8|Rimbp3	1.52166	-3.97427	1.98016	-2.00705	0.0447447		0	0	FALSE	FALSE	Rimbp3
ENSMUSG00000051413.17|Plagl2	2530.44	0.68771	0.342658	2.00699	0.0447511	0.488901	4	4	FALSE	FALSE	Plagl2
ENSMUSG00000085183.1|Wincr1	331.185	1.16248	0.579227	2.00695	0.0447554	0.488901	4	4	FALSE	FALSE	Wincr1
ENSMUSG00000030878.11|Cdr2	1674.07	-0.850794	0.424185	-2.00571	0.0448869	0.490038	4	4	FALSE	FALSE	Cdr2
ENSMUSG00000083087.1|Gm11249	34.7796	-1.2833	0.640003	-2.00514	0.0449477	0.490404	4	2	FALSE	FALSE	Gm11249
ENSMUSG00000018209.15|Stk4	3896.97	0.753686	0.375982	2.00458	0.0450079	0.490761	4	4	FALSE	FALSE	Stk4
ENSMUSG00000026188.11|Tmem169	38.1173	-1.02484	0.511315	-2.00432	0.0450358	0.490767	4	2	FALSE	FALSE	Tmem169
ENSMUSG00000033610.16|Pank1	204.946	0.938232	0.468281	2.00357	0.0451165	0.491347	4	4	FALSE	FALSE	Pank1
ENSMUSG00000027381.16|Bcl2l11	3863.08	0.843045	0.420826	2.00331	0.0451441	0.49135	4	4	FALSE	FALSE	Bcl2l11
ENSMUSG00000078789.9|Dph1	810.749	-0.81661	0.407745	-2.00275	0.0452045	0.491708	4	4	FALSE	FALSE	Dph1
ENSMUSG00000079605.5|Zbtb9	1.39536	3.17738	1.58784	2.00107	0.0453846		0	0	FALSE	FALSE	Zbtb9
ENSMUSG00000033386.10|Frrs1	2629.62	0.878952	0.439255	2.00101	0.0453917	0.493446	4	4	FALSE	FALSE	Frrs1
ENSMUSG00000074580.11|4931440P22Rik	51.8228	-0.882656	0.441418	-1.99959	0.0455444	0.494805	4	4	FALSE	FALSE	4931440P22Rik
ENSMUSG00000028850.2|Gpatch3	284.652	-1.19441	0.597658	-1.99849	0.045664	0.495599	4	4	FALSE	FALSE	Gpatch3
ENSMUSG00000028551.14|Cdkn2c	1370.41	-0.703945	0.352253	-1.99841	0.0456727	0.495599	4	4	FALSE	FALSE	Cdkn2c
ENSMUSG00000022075.7|Rhobtb2	1502.31	-0.669671	0.335205	-1.99779	0.0457391	0.495749	4	4	FALSE	FALSE	Rhobtb2
ENSMUSG00000028480.14|Glipr2	1326.63	-0.928272	0.464655	-1.99777	0.0457419	0.495749	4	4	FALSE	FALSE	Glipr2
ENSMUSG00000044442.11|N6amt1	767.295	0.499139	0.249895	1.9974	0.045782	0.495884	4	4	FALSE	FALSE	N6amt1
ENSMUSG00000106981.1|Gm45495	71.8724	0.825835	0.413564	1.99687	0.0458389	0.496201	4	4	FALSE	FALSE	Gm45495
ENSMUSG00000034194.17|R3hcc1	1106.26	-1.01769	0.509898	-1.99587	0.0459484	0.496633	4	4	FALSE	FALSE	R3hcc1
ENSMUSG00000032850.16|Rnft2	159.672	-0.642263	0.321804	-1.99582	0.0459536	0.496633	4	4	FALSE	FALSE	Rnft2
ENSMUSG00000097013.1|Gm26710	12.2527	-1.25201	0.627341	-1.99574	0.0459619	0.496633	2	0	FALSE	FALSE	Gm26710
ENSMUSG00000022102.13|Dok2	16.9004	-1.16334	0.583714	-1.99299	0.0462623	0.499428	2	0	FALSE	FALSE	Dok2
ENSMUSG00000069456.4|Rdh16	4.34531	-3.28704	1.64944	-1.99282	0.0462809	0.499428	0	0	FALSE	FALSE	Rdh16
ENSMUSG00000054580.14|Pla2r1	3.93363	-2.32501	1.16682	-1.99261	0.0463042	0.499428	0	0	FALSE	FALSE	Pla2r1
ENSMUSG00000031654.16|Cbln1	1.20069	-3.6672	1.84051	-1.99249	0.0463175		0	0	FALSE	FALSE	Cbln1
ENSMUSG00000029851.5|Tcaf2	76.8	0.949175	0.476443	1.99221	0.046348	0.499599	4	4	FALSE	FALSE	Tcaf2
ENSMUSG00000051444.9|Bbs12	652.676	0.942506	0.473261	1.99151	0.0464246	0.499864	4	4	FALSE	FALSE	Bbs12
ENSMUSG00000020843.15|Timm22	1443.67	-0.973764	0.489004	-1.99132	0.0464456	0.499864	4	4	FALSE	FALSE	Timm22
ENSMUSG00000055371.17|Stam2	2676.31	0.540261	0.271373	1.99084	0.0464984	0.499864	4	4	FALSE	FALSE	Stam2
ENSMUSG00000020900.15|Myh10	2814.46	-0.948781	0.476644	-1.99054	0.046531	0.499864	4	4	FALSE	FALSE	Myh10
ENSMUSG00000040883.17|Tmem205	1498.26	-1.06157	0.533325	-1.99047	0.0465386	0.499864	4	4	FALSE	FALSE	Tmem205
ENSMUSG00000020736.12|Nt5c	2299.04	-0.934888	0.469684	-1.99046	0.0465398	0.499864	4	4	FALSE	FALSE	Nt5c
ENSMUSG00000022362.13|Gm29394	3.91314	-2.27512	1.14337	-1.98983	0.0466097	0.500315	0	0	FALSE	FALSE	Gm29394
ENSMUSG00000019851.8|Perp	8.46399	1.74557	0.878092	1.98792	0.046821	0.502282	0	0	FALSE	FALSE	Perp
ENSMUSG00000105987.4|AI506816	18958.5	-0.799833	0.402409	-1.98761	0.0468548	0.502344	4	4	FALSE	FALSE	AI506816
ENSMUSG00000057219.11|Armc7	424.194	-0.799886	0.402501	-1.98729	0.0468901	0.502422	4	4	FALSE	FALSE	Armc7
ENSMUSG00000105879.1|Gm6204	43.9519	-1.35161	0.680329	-1.98671	0.046955	0.502817	3	3	FALSE	FALSE	Gm6204
ENSMUSG00000075289.5|Carns1	43.1863	-1.18391	0.596024	-1.98635	0.0469942	0.502894	4	2	FALSE	FALSE	Carns1
ENSMUSG00000022436.16|Sh3bp1	981.935	-0.694866	0.349884	-1.98599	0.0470344	0.502894	4	4	FALSE	FALSE	Sh3bp1
ENSMUSG00000086937.1|Gm15063	5.65463	1.56024	0.785667	1.98588	0.0470463	0.502894	0	0	FALSE	FALSE	Gm15063
ENSMUSG00000069835.10|Sat2	290.698	-0.71792	0.361599	-1.9854	0.0470996	0.503163	4	4	FALSE	FALSE	Sat2
ENSMUSG00000031570.17|Plpp5	947.499	-0.492064	0.247983	-1.98426	0.0472266	0.503739	4	4	FALSE	FALSE	Plpp5
ENSMUSG00000034880.7|Mrpl34	1294.02	-0.912957	0.460157	-1.98401	0.0472545	0.503739	4	4	FALSE	FALSE	Mrpl34
ENSMUSG00000069631.14|Strada	1371.51	-0.797284	0.401856	-1.984	0.0472553	0.503739	4	4	FALSE	FALSE	Strada
ENSMUSG00000105954.1|Gm42793	125.922	1.33605	0.673441	1.98391	0.0472659	0.503739	2	4	FALSE	TRUE	Gm42793
ENSMUSG00000051984.13|Sec31b	116.334	-1.05326	0.531089	-1.98321	0.0473438	0.504035	4	4	FALSE	FALSE	Sec31b
ENSMUSG00000002771.12|Grin2d	61.7704	-1.15366	0.581805	-1.9829	0.0473785	0.504035	4	3	FALSE	FALSE	Grin2d
ENSMUSG00000078348.4|Sf3b5	2884.26	-1.0125	0.510625	-1.98286	0.047383	0.504035	4	4	FALSE	FALSE	Sf3b5
ENSMUSG00000027339.15|Rassf2	80.0067	0.96171	0.485062	1.98265	0.0474062	0.504035	4	4	FALSE	FALSE	Rassf2
ENSMUSG00000115491.1|Siah1-ps2	1.11687	3.65711	1.84458	1.98263	0.0474089		0	0	FALSE	FALSE	Siah1-ps2
ENSMUSG00000115044.1|Gm48978	1.08147	-3.50095	1.76621	-1.98218	0.0474595		0	0	FALSE	FALSE	Gm48978
ENSMUSG00000052316.9|Lrrc15	48.3527	-1.82029	0.918558	-1.98169	0.0475144	0.504137	2	2	FALSE	FALSE	Lrrc15
ENSMUSG00000030824.17|Nucb1	14218.4	-0.714897	0.360771	-1.98158	0.0475264	0.504137	4	4	FALSE	FALSE	Nucb1
ENSMUSG00000021097.15|Clmn	6.00191	-1.64115	0.828253	-1.98146	0.0475396	0.504137	0	0	FALSE	FALSE	Clmn
ENSMUSG00000043015.15|Nemp2	603.733	0.504093	0.254431	1.98126	0.0475623	0.504137	4	4	FALSE	FALSE	Nemp2
ENSMUSG00000118107.1|AC122252.2	16.102	-1.93192	0.975239	-1.98097	0.0475942	0.504137	2	0	FALSE	FALSE	AC122252.2
ENSMUSG00000032565.9|Nudt16	527.701	-0.598197	0.301984	-1.98089	0.0476034	0.504137	4	4	FALSE	FALSE	Nudt16
ENSMUSG00000041889.7|Shisa4	808.658	-0.825086	0.416578	-1.98063	0.0476332	0.504137	4	4	FALSE	FALSE	Shisa4
ENSMUSG00000069171.14|Nr2f1	1222.72	-0.711185	0.359084	-1.98055	0.0476414	0.504137	4	4	FALSE	FALSE	Nr2f1
ENSMUSG00000068923.14|Syt11	111.899	-0.923677	0.466431	-1.98031	0.0476688	0.504137	4	4	FALSE	FALSE	Syt11
ENSMUSG00000058626.16|Capn11	158.62	-0.587763	0.296925	-1.9795	0.0477599	0.504801	4	4	FALSE	FALSE	Capn11
ENSMUSG00000092512.2|Gm4152	1.5433	-3.19153	1.61268	-1.97902	0.0478141		0	0	FALSE	FALSE	Gm4152
ENSMUSG00000036944.6|Tmem71	81.6481	0.872753	0.441116	1.97851	0.0478709	0.505677	4	4	FALSE	FALSE	Tmem71
ENSMUSG00000022894.6|Adamts5	5.94259	-2.09393	1.05884	-1.97758	0.047976	0.506238	0	0	FALSE	FALSE	Adamts5
ENSMUSG00000107035.1|Ybx1-ps2	30.2653	-0.786827	0.397881	-1.97754	0.0479805	0.506238	4	2	FALSE	FALSE	Ybx1-ps2
ENSMUSG00000044903.15|Psg22	1.31126	3.92438	1.98456	1.97746	0.0479902		0	0	FALSE	FALSE	Psg22
ENSMUSG00000037280.12|Galnt6	2.20281	-2.88017	1.45693	-1.97688	0.0480552	0.506728	0	0	FALSE	FALSE	Galnt6
ENSMUSG00000034685.4|Fam171a2	967.192	-0.881486	0.446193	-1.97557	0.0482031	0.507544	4	4	FALSE	FALSE	Fam171a2
ENSMUSG00000026576.12|Atp1b1	771.581	1.10578	0.559749	1.97549	0.048213	0.507544	4	4	FALSE	FALSE	Atp1b1
ENSMUSG00000026222.16|Sp100	157.361	-0.736005	0.372577	-1.97545	0.0482175	0.507544	4	4	FALSE	FALSE	Sp100
ENSMUSG00000115148.1|Gm49125	32.8053	-1.52661	0.773033	-1.97483	0.0482879	0.507986	2	1	FALSE	FALSE	Gm49125
ENSMUSG00000104383.1|Gm37553	5.89992	-2.01371	1.02005	-1.97413	0.0483666	0.508091	1	0	FALSE	FALSE	Gm37553
ENSMUSG00000038010.9|Ccdc138	158.18	0.808551	0.409642	1.9738	0.0484043	0.508091	4	4	FALSE	FALSE	Ccdc138
ENSMUSG00000039376.13|Synpo2l	6.6266	-1.60235	0.81182	-1.97377	0.0484074	0.508091	0	0	FALSE	FALSE	Synpo2l
ENSMUSG00000025170.13|Rab40b	3.37258	-2.17954	1.10427	-1.97374	0.0484113	0.508091	0	0	FALSE	FALSE	Rab40b
ENSMUSG00000096975.1|Gm16386	15.0906	-1.20311	0.609794	-1.97298	0.0484983	0.508459	2	0	FALSE	FALSE	Gm16386
ENSMUSG00000047238.4|Mageh1	64.3383	1.03554	0.524918	1.97276	0.0485225	0.508459	3	4	FALSE	FALSE	Mageh1
ENSMUSG00000034614.14|Pik3ip1	248.566	-0.93282	0.472904	-1.97253	0.0485487	0.508459	4	4	FALSE	FALSE	Pik3ip1
ENSMUSG00000026090.16|2010300C02Rik	37.7183	-1.12731	0.571564	-1.97232	0.0485728	0.508459	3	3	FALSE	FALSE	2010300C02Rik
ENSMUSG00000028464.16|Tpm2	4550.53	-0.726026	0.368132	-1.97219	0.0485881	0.508459	4	4	FALSE	FALSE	Tpm2
ENSMUSG00000059149.17|Mfsd4a	7.55836	2.0521	1.0407	1.97185	0.0486272	0.508571	0	1	FALSE	FALSE	Mfsd4a
ENSMUSG00000019917.10|Sept10	1687.88	0.860398	0.436519	1.97104	0.0487189	0.508987	4	4	FALSE	FALSE	Sept10
ENSMUSG00000025429.9|Pstpip2	177.191	-1.56066	0.791812	-1.971	0.0487237	0.508987	4	4	TRUE	FALSE	Pstpip2
ENSMUSG00000104965.1|Gm43437	19.3509	1.37491	0.697754	1.97048	0.0487839	0.509318	1	3	FALSE	FALSE	Gm43437
ENSMUSG00000079557.11|March2	1426.93	-0.848809	0.430901	-1.96985	0.0488558	0.509773	4	4	FALSE	FALSE	March2
ENSMUSG00000118383.1|AC132253.9	26.36	-1.36959	0.695936	-1.96798	0.0490702	0.510913	3	0	FALSE	FALSE	AC132253.9
ENSMUSG00000014786.8|Slc9a5	2927.87	-0.595392	0.3026	-1.96758	0.0491159	0.510913	4	4	FALSE	FALSE	Slc9a5
ENSMUSG00000058173.12|Smco4	171.151	-0.873702	0.444072	-1.96748	0.0491283	0.510913	4	4	FALSE	FALSE	Smco4
ENSMUSG00000000127.15|Fer	2300.51	0.767967	0.390381	1.96722	0.0491573	0.510913	4	4	FALSE	FALSE	Fer
ENSMUSG00000033327.17|Tnxb	1310.69	0.953788	0.484843	1.96721	0.0491591	0.510913	4	4	FALSE	FALSE	Tnxb
ENSMUSG00000074480.4|Mex3a	2587.68	0.732135	0.372211	1.96699	0.0491848	0.510913	4	4	FALSE	FALSE	Mex3a
ENSMUSG00000032067.6|Pts	1291.66	0.556051	0.2827	1.96693	0.0491911	0.510913	4	4	FALSE	FALSE	Pts
ENSMUSG00000107842.1|Gm44089	47.337	1.19913	0.609652	1.96691	0.0491931	0.510913	3	4	FALSE	FALSE	Gm44089
ENSMUSG00000112848.1|Gm32023	12.4743	-1.65953	0.843916	-1.96647	0.0492448	0.511153	2	0	FALSE	FALSE	Gm32023
ENSMUSG00000019368.13|Sec14l4	1.97228	-2.76353	1.40542	-1.96633	0.0492602		0	0	FALSE	FALSE	Sec14l4
ENSMUSG00000111100.1|Gm47535	5.15993	-2.48884	1.26592	-1.96604	0.0492943	0.511371	1	0	FALSE	FALSE	Gm47535
ENSMUSG00000041187.16|Prkd2	1205.7	-0.764063	0.388803	-1.96517	0.0493948	0.512118	4	4	FALSE	FALSE	Prkd2
ENSMUSG00000075027.10|4631405J19Rik	1.48694	3.19868	1.62823	1.96452	0.0494697		0	0	FALSE	FALSE	4631405J19Rik
ENSMUSG00000106461.1|Gm20755	2.36786	3.08537	1.57098	1.96398	0.0495326	0.513071	0	0	FALSE	FALSE	Gm20755
ENSMUSG00000000605.9|Clcn4	1490.41	0.697854	0.355368	1.96375	0.0495593	0.513071	4	4	FALSE	FALSE	Clcn4
ENSMUSG00000096847.2|Tmem151b	23.0642	-1.64641	0.838551	-1.9634	0.0496	0.513071	2	1	FALSE	FALSE	Tmem151b
ENSMUSG00000020774.9|Aspa	11.3846	-1.16417	0.593022	-1.96311	0.0496338	0.513071	1	0	FALSE	FALSE	Aspa
ENSMUSG00000064936.1|Gm23722	2.24099	-3.03479	1.54607	-1.9629	0.049658	0.513071	0	0	FALSE	FALSE	Gm23722
ENSMUSG00000015289.4|Lage3	786.641	-0.72642	0.370085	-1.96285	0.0496641	0.513071	4	4	FALSE	FALSE	Lage3
ENSMUSG00000024604.7|Rbm22	3628.28	-0.536468	0.273401	-1.9622	0.0497394	0.513071	4	4	FALSE	FALSE	Rbm22
ENSMUSG00000053615.1|Gm9913	7.71008	1.43387	0.730864	1.96188	0.0497763	0.513071	0	0	FALSE	FALSE	Gm9913
ENSMUSG00000090136.4|Gm10177	95.1506	-0.749956	0.382264	-1.96188	0.0497765	0.513071	4	4	FALSE	FALSE	Gm10177
ENSMUSG00000108435.1|Gm45051	50.4691	-0.888196	0.452757	-1.96175	0.0497918	0.513071	4	4	FALSE	FALSE	Gm45051
ENSMUSG00000000567.5|Sox9	1630.67	0.962595	0.490703	1.96166	0.0498016	0.513071	4	4	FALSE	FALSE	Sox9
ENSMUSG00000022214.15|Dcaf11	985.554	-0.824256	0.420417	-1.96057	0.0499296	0.513858	4	4	FALSE	FALSE	Dcaf11
ENSMUSG00000084843.1|B230312C02Rik	40.4988	-0.983308	0.501555	-1.96052	0.0499353	0.513858	4	3	FALSE	FALSE	B230312C02Rik
ENSMUSG00000087684.1|1200007C13Rik	3.23214	-2.5096	1.28041	-1.95999	0.0499968	0.514196	0	0	FALSE	FALSE	1200007C13Rik
ENSMUSG00000104591.1|Gm43145	1.25506	-3.77825	1.92787	-1.9598	0.0500193		0	0	FALSE	FALSE	Gm43145
ENSMUSG00000022793.17|B4galt4	11.0975	-1.47639	0.75351	-1.95935	0.050072	0.514245	2	0	FALSE	FALSE	B4galt4
ENSMUSG00000047965.9|Rpl9-ps7	11.9761	1.19405	0.609432	1.95928	0.0500802	0.514245	0	1	FALSE	FALSE	Rpl9-ps7
ENSMUSG00000059939.13|9430015G10Rik	1704.48	-0.452575	0.230999	-1.95921	0.0500882	0.514245	4	4	FALSE	FALSE	9430015G10Rik
ENSMUSG00000038976.12|Ppp1r9b	7832.6	-0.549467	0.280488	-1.95897	0.0501164	0.514245	4	4	FALSE	FALSE	Ppp1r9b
[truncated: 53,691 more rows]

## Sheet: WT.vs.KO_invivo
Ensembl_ID.Gene	baseMean	log2FoldChange	lfcSE	stat	pvalue	padj	WT_PBS	WT_ACF	KO_PBS	KO_ACF	valid	GeneName
[truncated: 55,487 more rows]

[truncated: 1 more sheets: KO.vs.WT_invivo]
