# Supplementary material for: Argonaute 2 drives resistance to immune checkpoint inhibitors in immunorefractory non-small cell lung cancer
Source: PLoS Biol. 2026 Jun 18;24(6):e3003860. doi: 10.1371/journal.pbio.3003860 (PMC13309041; doi:10.1371/journal.pbio.3003860)
Supplement: S2 Table — Hand-curated list of genes derived from the ex vivo bulk RNA-sequencing analysis used to define the custom IFN signature. This signature was applied to the SU2C-MARK cohort to stratify patient survival outcomes, as depicted in S9 Fig. (XLSX) [file pbio.3003860.s011.xlsx]

## Sheet: Sheet1
	Gene list custom IFN signature
	IFIH1	USP18
	IFIT1	GBP3
	IFIT2	GBP4
	IFIT3	CXCL 10
	OAS2	CCL2
	MX1	IL15
	RSAD2	VCAM1
	CD40
