# Supplementary material for: Argonaute 2 drives resistance to immune checkpoint inhibitors in immunorefractory non-small cell lung cancer
Source: PLoS Biol. 2026 Jun 18;24(6):e3003860. doi: 10.1371/journal.pbio.3003860 (PMC13309041; doi:10.1371/journal.pbio.3003860)
Supplement: S3 Table — This table provides the relative expression matrix and statistical analysis of individual transposable elements (TEs). Data is derived from the same in vitro bulk RNA-sequencing dataset as S1 Table. (XLSX) [file pbio.3003860.s012.xlsx]

## Sheet: Res_TEs_signif_WT_KO
Element	baseMean	log2FoldChange	lfcSE	stat	pvalue	padj	negLogPval	Significant	Class	Family	Sub_family	Annotation	Nearest.Ensembl	gene_name	Gene.Type	gene_length	Distance.to.TSS	Location	TE_length	gene_proximity_2kb	age_million	gene_strand	TE_strand	orientation	Sequence
L1MA5-dup418	12.9826	7.23149	1.28751	5.61664	1.94703e-08	9.54176e-05	4.02037	UP	LINE	L1	L1MA5	Intergenic	ENSMUSG00000036805	Noxa1	protein-coding	9483	-25533	chr2:25120619-25120858	241	Distal	69.1	-	+	antisens	tgtggtccagctctactacccctggggtagacccaaagaacagtaagtcagcacactgtagacacttgcttctccatgttgttgcaacatcttcaccatagctaagggcagagccacccattaacagaagaacgtataagaacgcatggcacttatatacaagggagtcttattcagaccacacagaagaaattttgttacttgcaggaaaataggtagccatggagactgtcatgttaa
B1-Mus2-dup4713	10.2794	6.89482	1.26931	5.43192	5.575e-08	0.000211235	3.67523	UP	SINE	Alu	B1-Mus2	Intergenic	ENSMUSG00000036805	Noxa1	protein-coding	9483	-24825	chr2:25119984-25120076	94	Distal	24	-	-	sens	ggctgatctttgagttcaaggccagcctggtctacagagtgagttccaagccagctagggctacacagagagaccctgcatcaaaaaacaaaa
RMER3D-int-dup211	55.9726	6.55133	0.919885	7.12191	1.06442e-12	2.45915e-08	7.60922	UP	LTR	ERVK	RMER3D-int	Intergenic	ENSMUSG00000036805	Noxa1	protein-coding	9483	-23300	chr2:25118171-25118839	670	Distal	40	-	-	sens	caggatactcatattctgtctaacatgggctccacaggaattttgggtttaaatcctgacatgacaaattagaaaggcctaaatagggtaaaatgtgtgtgattttgagtaatgtggttgttttattgttcctctggggcagagggcaagctacaggtttccctggttaccggctgaaggctatgctgacttggcgaaaaggttttgtatttgtgtttttggaaaaggtgatcaaggtatttacaccttccagagttatatggatcagatctgatagagggagacaccctgagaactagattccagagaatcaaacaaaaaggctatcttgatgatactaatattttgttttgagatttatatattacagaatatacagccttggtgaatttcatcatc…
MER5B-dup394	7.66072	6.46986	1.27393	5.07865	3.80117e-07	0.00102456	2.98946	UP	DNA	hAT-Charlie	MER5B	Intergenic	ENSMUSG00000036805	Noxa1	protein-coding	9483	-23970	chr2:25119108-25119242	136	Distal	67.1	-	-	sens	aatggcgcccaacgtattgacttgaatttaactaacctgagataaaaatttgctgcccaccccagtccccaaaccttgaatgaggcttgggcagtgacctaggctgtagcagtatggattcaaagctgactgggt
B1-Mus2-dup64347	6.45801	6.21469	1.29248	4.80835	1.52179e-06	0.0034663	2.46013	UP	SINE	Alu	B1-Mus2	intron (NM_018857, intron 10 of 15)	ENSMUSG00000063011	Msln	protein-coding	5766	3795	chr17:25750511-25750655	146	Proximal	9.11	-	+	antisens	agccgggcgtggtggcgcatgcctttaatcccagcacttgggaggcagaggcaggcagatttctgagtttgaggccagcctggtctacaaagtgagttccaggacagccagggctacacagagaaaccctgtctcgaaagacaaa
RLTR25B-dup11	6.34917	6.18938	1.28915	4.80112	1.57784e-06	0.00354404	2.4505	UP	LTR	ERVK	RLTR25B	Intergenic	ENSMUSG00000051285	Pcmtd1	protein-coding	84709	-19527	chr1:7069247-7069539	294	Distal	43.8	+	-	antisens	tgatgagcccagtttggcccttgtggggacagagtgagatggttcctgccccagggacagggccccagtgtgagcctccatgtgtgtcaatggctgctgtgggcgtaacgcttatttgtgtaataatatacatatttttacatctctctgttaacattaatgactccatgatactctgagacagaatgagtccaggagggtaaggtatggctactgtctcagaaaaatggtaaatgctgggaccttcaggatagtccttgcagctatggaaagagctctaaatacatgtgtgt
Lx-dup2032	14.9545	6.10911	1.21106	5.04441	4.54921e-07	0.00120608	2.91862	UP	LINE	L1	Lx	Intergenic	ENSMUSG00000036805	Noxa1	protein-coding	9483	-25249	chr2:25120371-25120538	169	Distal	23.8	-	+	antisens	tgccccagtgtagaaggatgccagggtggggaggcgggagtgggtgggcaggtgggggaacaccttcatagaagcaggggaagagggctgggatagtggggttcgaggggggacaggaaaggggataacatttgaaatgtaaataaagaaaatatccaataaaaaaaa
ID4--dup22605	16.9848	5.8225	1.01576	5.73215	9.91642e-09	5.34568e-05	4.272	UP	SINE	ID	ID4-	Intergenic	ENSMUSG00000061731	Samd12	protein-coding	448728	-108585	chr15:53454729-53454808	81	Proximal	74	-	-	sens	gaggctaagggggctgttcattggtggaatgcttgcctaacacacatagggaccccaagcttcagtctccagcactacaa
RMER1C-dup363	4.7417	5.7824	1.37222	4.21392	2.50979e-05	0.0341083	1.46714	UP	Other	RMER1C	RMER1C	Intergenic	ENSMUSG00000036805	Noxa1	protein-coding	9483	-41154	chr2:25136024-25136694	672	Distal	48.4	-	-	sens	tccatggtctgtgcttctctcggagaccactcaggtcagtggcctgtgattcaacagagggcaatggtgatgtctgcaggccatactgcacgggagaccaggcagaggtccttggttctgtggctggagactaagtggatgtttgtggtctgtactgttgctggaaaccatgtagaagccctggattcatgttccctctgactgtgaagggtgagggagcagtgactgcagatgcagttgaaaaagagggacataaaagacttctgtgacaaccctccaccctcactcccactccccaaattgacatcctagagaggaagccacaaaggagaactaaaaataatcatgttggggatgctgaggtgtggctatccacacttgatggcgtctggcaggggt…
RLTR40-dup6	4.71541	5.7579	1.35835	4.2389	2.2462e-05	0.0313155	1.50424	UP	LTR	ERVK	RLTR40	Intergenic	ENSMUSG00000051285	Pcmtd1	protein-coding	84709	-13121	chr1:7075456-7076142	688	Distal	52.7	+	+	sens	aactattgctggaccttgcagccaagtggataatgtgccttgttatcatataagattatgtacttaacttgtggttgtattttgcactcaacatgttcaaagttgaatttaagggagcaatgtaaccaactttactatgccttgaatttcccatttaatcagctcttacaacctaagctaaacacatatttaatcttaaattctgcactcttccatgccctcaatccagatctcttgataaaaatcattcagccaatgggataaaactagtcttaataacaaataccttataaaagttgcaagcaacatgcagatgtaggttgttttcagttttgaatattgttctctatcagggaaataaacttcttcccttgtaaaactctgttgaaggtttttctt…
L1MD-dup469	7.83775	5.7518	1.25644	4.57785	4.69775e-06	0.00885864	2.05263	UP	LINE	L1	L1MD	Intergenic	ENSMUSG00000036805	Noxa1	protein-coding	9483	-24655	chr2:25119804-25119916	114	Distal	70	-	+	antisens	aagaaagaatgtgacatcaacaaatattagctaagatgtagggagaaagaagctattatgcactgcttatagagatgttaactaaatgccactctagaaattaagttttgaca
BGLII-dup208	24.3953	5.66189	1.00734	5.62066	1.90224e-08	9.54176e-05	4.02037	UP	LTR	ERVK	BGLII	Intergenic	ENSMUSG00000036805	Noxa1	protein-coding	9483	-21820	chr2:25116813-25117237	426	Distal	12.2	-	-	sens	tgttgtggatagccctggggctaattgtattggatgttaattccattctcttgtgagtggctgcgaacaaggaatgagtcagcactcaggtgatttcctgtaaacctgcttcctgccttaaattgtaaaataaaggagagctgatgattgggcagataaaagggaaggtggagcagaaagtgagaggggagagaagaaggagaaaatggaagagggagaggaggaagaggaggaggaagaagaagaaaagcggagcagaagcacatggcctggagaaactgcaagttctaaggggtctcataaatgtggaagatggtagcgtagcggtagatctgcccaatctagacgcacaacatgtattcatattaactgtgttgtgttttcattgccggggcataa…
Lx2A-dup1155	10.6002	5.60319	1.09879	5.09944	3.40656e-07	0.000966519	3.01479	UP	LINE	L1	Lx2A	Intergenic	ENSMUSG00000037119	Fer1l6	protein-coding	155045	69064	chr15:58484341-58484724	385	Distal	17.8	+	-	antisens	ggagctggcaggaggactggaagagccgagggagattgcaaccccattggaagaacaacataggctgtcctgaacacccagttctccaaagtctagaccaccaaccaaggagtatacctggagggatgcatggctccagatacatacgtagcagaagatagccttgcctgacagcaaggaaagcccttggtcctggggaggtttgatgccccagtgtaggaggatgctggagcgatggggcaggaaagtgtgggtgggtgggtgggttgaggagcactctcacacaggcaaaggggagggtggagggtggatgtgggatagggggttggtggagggggtaactgggaagtgggatatcatttgagatgtaaatgaactgaatga
Zaphod-dup627	12.9436	5.42918	1.01956	5.32503	1.00938e-07	0.000347316	3.45928	UP	DNA	hAT-Tip100	Zaphod	Intergenic	ENSMUSG00000037119	Fer1l6	protein-coding	155045	84129	chr15:58499449-58499745	298	Distal	64.4	+	-	antisens	ggccactgctttggagtgtgtggtggatctgagtggcagaaatgcttagggaggaaaaaagcgaggttcattaagttgtcagatctctcctcttggagaacataggattcttgcataactaagcttcatttcccagcagtgtccggaatgactgtcttcattcattttgttctgcattttgccatcccaggggtatcgagaattagctcagcattaccaacagaagcaatggctcatagagaacaacactctacaatactgaagcgctccatagcaccctttgcctggtatataggt
MYSERV16-I-int-dup264	61.3745	5.41184	0.701043	7.7197	1.16602e-14	9.42853e-10	9.02556	UP	LTR	ERVK	MYSERV16-I-int	Intergenic	ENSMUSG00000036805	Noxa1	protein-coding	9483	-22501	chr2:25117239-25118174	937	Distal	44.4	-	-	sens	agtgcagggcttagacccagtccttctattgctgttattataaacagatctgagatgtttaagcctgtgatttaagggaaaaataggaaattcatggctctgagtttattgttagggtattctcagttattttaattagaaatggctgagagtagttaacagacaacagtcaagattacttcacatagatagttggttttcaaaaacatcagaagtccacagaatgtgacgtttaaggttgtttagtcacttgttgttgagaccagtctgctcctgacagctttccctgtcttggattcaaagaagaaactgagcatctttgagttactccagttgtggcaaaacggccactaggcaagaatggcttcatcatttcatctacagacataatattgccca…
MIRb-dup36078	8.81198	5.33249	1.17659	4.53217	5.83795e-06	0.0106081	1.97436	UP	SINE	MIR	MIRb	Intergenic	ENSMUSG00000037119	Fer1l6	protein-coding	155045	73582	chr15:58488948-58489153	207	Distal	66.4	+	+	sens	tgtagctggtaagaacacaggtttggaagacagagagcctgaattcaaatcctgactccaatgtattctttggtttctgtatctttgttttcaaaagcctgttaacatttaccttgtagagttgttttgagaataaaaagtgagctaatttatctcatcagcactcaggatagctcctgtcacatggggaatactcattaaatgat
B3-dup91325	8.415	5.19156	1.10979	4.67798	2.89708e-06	0.00578423	2.23775	UP	SINE	B2	B3	3' UTR (NM_001358814, exon 3 of 3)	ENSMUSG00000039098	Tmem200a	ncRNA	166722	-86630	chr10:25991518-25991732	216	Proximal	45.1	-	-	sens	ggggtcctggaagagtgtctcagcagttaagagagagcattggctgttcttggagagaattctgattttgttccctgcacccacgtggtggctcacagtcatctgtaactccggtttcaggggatctaacactctcttctggcctctgtgagcaccaggcatgcatatggtgcacttacacacacacacaggcacttatacgcgaaaataaaaat
L1MB5-dup270	21.023	5.12283	0.885755	5.78357	7.31297e-09	4.07817e-05	4.38954	UP	LINE	L1	L1MB5	Intergenic	ENSMUSG00000036805	Noxa1	protein-coding	9483	-26158	chr2:25121275-25121452	179	Distal	72.7	-	-	sens	agcaactccagcacttcatgtattcctgatgattcaaaccttatgctcagacaagtaactgtgcatgaatgttcagaggggcttaaaactgtcaaaagggggaaacaacccaaagagccaggagccgatgaacgggttaatagtacatggttcgtccacaccacagagtacaatctgg
L2-dup15173	7.61633	5.03826	1.11731	4.50927	6.50517e-06	0.0115608	1.93701	UP	LINE	L2	L2	Intergenic	ENSMUSG00000037119	Fer1l6	protein-coding	155045	79711	chr15:58495116-58495242	128	Distal	68	+	+	sens	aagccaaagcctgagagttattccaacgcctcttgttctcgaattttctaccctatctatctatgagccaatcctgcggtctttgccttcagattatgcccaatcgaagcactattccgcactacct
RMER15-dup15464	11.519	4.89551	0.962081	5.08846	3.60982e-07	0.0009951	3.00213	UP	LTR	ERVL	RMER15	Intergenic	ENSMUSG00000037119	Fam91a1	protein-coding	42273	67421	chr15:58482840-58482938	100	Distal	40.4	+	-	antisens	ctcctgtaagtaacccctcccccaagcccctgtaagtaaccttagtacactcattggttcaccaagctagacttgggtagaatactttctttggtctat
L1ME2-dup2446	7.41168	4.88677	1.1626	4.2033	2.6305e-05	0.0354508	1.45037	UP	LINE	L1	L1ME2	Intergenic	ENSMUSG00000043705	Lclat1	protein-coding	135384	132855	chr17:73266332-73266550	220	Distal	58.7	+	+	sens	aaatgtccatccatgggagaatggacaagcaagtggaagcatagctcatacaatggagttcttcacagtcgtagaaaggagtggacacgtgtgtatctcaaaataacttgtctcagaaaaagcttagtgatataaataagtctctcatgactacatttgaagaaacttctagaaaatgccaacttactttttaatgacggaaatcagaccattgcttgc
MER63A-dup553	6.46843	4.87585	1.13965	4.27836	1.88274e-05	0.0274307	1.56176	UP	DNA	hAT-Blackjack	MER63A	Intergenic	ENSMUSG00000037119	Fer1l6	protein-coding	155045	84772	chr15:58500151-58500330	181	Distal	62.4	+	+	sens	aggggcgtgctctagctagtttccatggttcacaaaagccaacgttaaacatttaaggaagcttgtgaacatacagttaaatcactcgaaacttaaaatctgatacagtgggaatatttacacaatggaaattggcaaacatcctcttaattcttaagaactgttattttgttggttttc
B1-Mus2-dup57767	7.71284	4.59681	1.08256	4.24624	2.17391e-05	0.0305712	1.51469	UP	SINE	Alu	B1-Mus2	Intergenic	ENSMUSG00000022010	Tsc22d1	protein-coding	92805	-44520	chr14:76370369-76370513	146	Distal	26	+	+	sens	gccaggtgtggtggcgcacgccttaatgccagcactcaagaggccgaggcaggtggatttctgaattcaaggccagcctagtctacagcgtgaattccaggatagccagggctacacagaggaaccctgtctcaaaaagccaaaa
B1-Mus1-dup80722	8.43967	4.43626	1.02882	4.312	1.61782e-05	0.0241253	1.61753	UP	SINE	Alu	B1-Mus1	Intergenic	ENSMUSG00000037119	Fer1l6	protein-coding	155045	82097	chr15:58497496-58497634	140	Distal	16.7	+	+	sens	gccgggcagtggtgacacacacctttaatcccagcacctgggaggcagaggcaggcagatttcggagttcgagaccagcctggtctacagagtgagttccaggatagccagggcgacacagagaaaccctgtttcaaaa
MER58A-dup3163	7.41031	4.42799	1.06089	4.17383	2.99526e-05	0.0384444	1.41517	UP	DNA	hAT-Charlie	MER58A	Intergenic	ENSMUSG00000037119	Fer1l6	protein-coding	155045	83351	chr15:58498719-58498920	203	Distal	72.2	+	-	antisens	tacaacatgcagaacaatgcagcttctttcttgcttttgtaaataagattatactggaattgattcaaatgattttctcacactctgtctagagctctcttctgtttctgcagcagagttgaatacttgcaacagagatataaaaaggtccataaagcttaaaatatttattgcctggcctttacaactctgccacctcctg
Lx2-dup16161	23.0864	4.3547	0.781518	5.57211	2.51678e-08	0.000113061	3.94669	UP	LINE	L1	Lx2	Intergenic	ENSMUSG00000037119	Fer1l6	protein-coding	155045	71045	chr15:58485951-58487076	1127	Distal	21.3	+	-	antisens	ctagcaggattgcaagctggtacaatcagtctggaaatcagtctggtggttcctcagaaaactggacctaatactacctgtggacccagctgtactactcctgggcatatacccagaagatgttccaacatataacaaggacacatgctccactatgttcatagcagccttatttataatagccagaagctggaaaaaaacccagatgtccttcaacagaggaatggatacaaaaaatgtggtacatttacacaatggaatactactcagctgttcaaaacaatgacttcatgaaattctcaggcaaatggatggatctagaaaatatcatcctgagtgaggtaactcagtcacaaaaggccatacatggtatgtactcactgataagtggatattagg…
L2-dup15171	7.63775	4.30818	1.03002	4.18264	2.8815e-05	0.0375807	1.42503	UP	LINE	L2	L2	Intergenic	ENSMUSG00000037119	Fer1l6	protein-coding	155045	78130	chr15:58493470-58493727	259	Distal	83.1	+	+	sens	ccctatctctgtctttctttgcctttcacattgtcacttttgatctaactagattctgttggccatcttgtaactacttccctgcccaaaccctcagtctggtttcttttgtatttatctggccaaatcacaccagattccatctttgcctgtgcactttgcctgccccagacagctagctgaggctagtaaatgccatgcatttatatgaattgattttcctttatctccatacccatgaaaagcagctgagccctt
RMER15-dup15465	20.0559	4.30172	0.719315	5.9803	2.22723e-09	1.78585e-05	4.74816	UP	LTR	ERVL	RMER15	Intergenic	ENSMUSG00000037119	Fam91a1	protein-coding	42273	67562	chr15:58482974-58483087	115	Distal	58.7	+	-	antisens	ttttgtgactggttggccatgctacagtgggacttttcaaagactttgatgcccataagtcactcatgcccctgtaagtaacctctcccacatgcctctctagtaagtaacccc
Lx-dup21509	14.0737	4.23843	0.805866	5.25947	1.4447e-07	0.000473525	3.32466	UP	LINE	L1	Lx	Intergenic	ENSMUSG00000037119	Fer1l6	protein-coding	155045	78978	chr15:58494272-58494621	351	Distal	22.4	+	-	antisens	ccagcaaacatgtgaagagtgaagtaagaatcaactggactgagcgctgggtccccaatagaggagttagagaaaggactgaaggagttgaaggggtttgcaacccataggaagaacaacaatatcaaccaaccagagctcccagagtctaaacaaccaaccaaggagtacacatggctccagccgcacatgcagcagaggatggccttgtcaggcatcaatgggaggagaggtccttggtcctatgaagactcgatagaggctccagtgtaggggaatcgagggtagggaggtgggagtgggtgggtgagtggaggaacaccctcctggaagcagcagggaggggaatg
L1Md-F2-dup56866	25.1865	4.1587	0.678303	6.13104	8.73078e-10	7.84422e-06	5.10545	UP	LINE	L1	L1Md-F2	Intergenic	ENSMUSG00000037119	Fer1l6	protein-coding	155045	72405	chr15:58487377-58488369	994	Distal	10.9	+	+	sens	ggaggatcctgcaatacctctcctgggcatatatccagaagatgttccaaccagtaagaaggacacatgctccactatgttcatagcagccttatttataatagccagaagctggaaagaacccagatgcccctcaacagaggaatggatacagaaaatgtgtacatttacacaatggactactactcagctattaaaaagaataaatttatgaaattcctaggcaaatggatggacctggagggcatcatcctgagtgagttaacccaatcacaaaagaactcacacaatatgtactcactgataagtggatattagcccagaaacttagaatacccaagatataagatacaatttgctaaacacatgaaactcaagaagaacaaagaccaaagtgtg…
Lx8-dup14096	155.552	4.10682	0.476778	8.6137	7.07406e-18	1.14403e-12	11.9416	UP	LINE	L1	Lx8	Intergenic	ENSMUSG00000029338	Antxr2	protein-coding	148261	-1255	chr5:98031609-98032826	1219	Proximal	65.1	-	-	sens	caaattaaaagcccagtggggtgtgggataaccttcctttaagttgttgatcacaggtgtcccaaaatcaatacaggctattaccattactcttggttgcctaccggaacttgatgtcaagaccctttagctgtagacaccatgcattttggacacaggactttgaggaacccatctggaactgacctgtagtctcccgaaatctagctcttatagtcttagaattgattatgtgagctgccaagagagaaaagccatcaatagtcctgcctaccagtgaagcctgcaagccacaggaatggctaacatggagagatatgctcatttctacaatatagggtgataactgttttctgattgggattaaggctcactccacagaaagaaacgtatctttct…
MMERVK10D3-I-int-dup1	27.3258	4.04244	0.731368	5.52723	3.25319e-08	0.000142193	3.84712	UP	LTR	ERVK	MMERVK10D3-I-int	Intergenic	ENSMUSG00000051285	Pcmtd1	protein-coding	84709	-24756	chr1:7061796-7066533	4739	Distal	67.1	+	-	antisens	gtagggatgttagccatctggaacttggtcagggcatgcttgagggatgccagtggaaagtacaatgctgaaatagaggaaggagtggcggtgcttgaggaggctaaggagattgcttctcaggctagcagccgaaaacctaaacagcttaaacaacaaaccaaagataagaaagagaagaaggaatctagctctgaagggtctactagtgacagtgatgggactgatagtgacagtgacgtctgtagtcagatgtcccgcttgagtttgaggtgcggtaggccgcccgaaacatcagcccctctgttgccttttcctcccccttataaagatgagggagacaaaagggggaagcatagtcttcatgcagacgtctggaaaaatgtgcccgtcattgca…
RSINE1-dup99073	15.0409	3.92266	0.877741	4.46903	7.85733e-06	0.0132003	1.87942	UP	SINE	B4	RSINE1	Intergenic	ENSMUSG00000037119	Fer1l6	protein-coding	155045	82859	chr15:58498271-58498384	115	Distal	60.9	+	+	sens	ggttcctactgccgagcctgatgaggctgagtttgattcctagatgccacacgaggggagaagagaactgacccccgtaagctgtgcacccccacacagggacacgtggacaca
L1Md-F2-dup177	32.9657	3.90931	0.660524	5.9185	3.24886e-09	2.2844e-05	4.64123	UP	LINE	L1	L1Md-F2	Intergenic	ENSMUSG00000051285	Pcmtd1	protein-coding	84709	-6559	chr1:7079771-7084952	5183	Distal	16.4	+	+	sens	ttccgggactccgcagaaagtattctgcacaggtgagagtatggactacagaagcttctgggacaggcaagagccacagagcttctgagacagcgccatttttgggctccagacatctggccaccttgccggccagaggacaggtgtccggcccgcccaggaggcctttgcctcaggatccaagggagccatcttggttccgagacttcacagaaagtagtctgcacaggtgagagtgtggactactgaaacaacagcttcggtgacaggccaaagcaacataccttctgggaaaggtcctgttttgggacttcatcttcggccaggagaaggtccaaacgacagataactgtacaccttccctgtaagaggatagcttgcctgcagagactgctctga…
ORR1B1-dup15118	11.0741	3.89899	0.854258	4.56418	5.01451e-06	0.00932134	2.03052	UP	LTR	ERVL-MaLR	ORR1B1	Intergenic	ENSMUSG00000037119	Fer1l6	protein-coding	155045	75814	chr15:58491087-58491478	393	Distal	29.1	+	+	sens	tggtttgaataggaatggcccccatcgactcatatgtgtgactgcttggtcataggaagtggcacttttaggaggcgtggtcttgttggagtagtgtggctttgttagaggaagtatgtcactatagaggggggctttgaagtctcctatgctcaagctattcccagtgtggcacacagtctccttctgtggctttggatcaagacttagaacttcagctcctttcccagcatcacgtctgcttgccatgtttgaatgctgccacatttcccatcatgatgataatgggataaaacctctgaaactgtaagccagccctaattaaatgttttcctttataagagttgctgtggtcatggtatctgttcacaacaataaagtcctaactaaga
RMER17A2-dup2	12.7087	3.8221	0.785697	4.8646	1.14689e-06	0.00276831	2.55779	UP	LTR	ERVK	RMER17A2	Intergenic	ENSMUSG00000051285	Pcmtd1	protein-coding	84709	-15588	chr1:7072930-7073735	807	Distal	22.9	+	+	sens	tgtggggcaatgggctatgcacagacagtctggtctccagccaagttgaggtctgaacccctgtagaacctgatgggtagtaattcccacctacatgggacggtaggcattccctcatgtctcctgtactcctggctcctgtcaaagttactgctcccacagcctccacaggagaagctaacagtctcatacacaatgtcctaagcttctgaccttcaggttagactcctcccattacctagcaacatcaagataacaagcccactataagaggggctgtttggccccacctcgctctctccctcttactctctctctctctttaagctttcttactctctagcctttcttctctctctctttttcccccttctctcctcttggccgtggccagtctct…
BGLII-dup209	22.6136	3.76425	0.757652	4.96831	6.75382e-07	0.00170663	2.76786	UP	LTR	ERVK	BGLII	Intergenic	ENSMUSG00000036805	Noxa1	protein-coding	9483	-24247	chr2:25119244-25119660	418	Distal	13.6	-	-	sens	tgctatggatagctaattatatttgatcttaattccgttctcctgtgagtggctgcgaacaaggaatgagtcagcgctcaggtgatttcctgtaaatctgcttcccaccttaaattgtaaaataaaggagagctgatgatttggcagataaaaaggaaggtggagcagaaagtgaaagagagaaggagaaaatggaagagggagaggatgaagaggaagaggaagaggaagaagaagaaaagtggagcagaagcacatggcctggagaaactgcaagttctaaggggtctcatagctggggaagatggtagtgtagcagtagatctgcccaatctaggcgcacagcatgtattcatattaactgtgttgtgttttcattgccggggcataattagggtg…
Lx8-dup23905	22.3346	3.7587	0.636967	5.90093	3.61455e-09	2.43564e-05	4.61339	UP	LINE	L1	Lx8	intron (NM_001195084, intron 3 of 7)	ENSMUSG00000032372	Plscr2	protein-coding	22151	12976	chr9:92288491-92288665	176	Proximal	70	+	+	sens	tgaattctcatccctatagaggacatctttcttgactgacatacacataccaatcaaagctcaggatcaactgcacagacagaggcagatagaagggagaagtagaagaataaggaggggaactatggaatgcagtcttctgtttgtgcacacacagcaactctgattgcctgta
MER113-dup552	16.607	3.72799	0.832195	4.47971	7.47462e-06	0.0129506	1.88771	UP	DNA	hAT-Charlie	MER113	Intergenic	ENSMUSG00000037119	Fer1l6	protein-coding	155045	82332	chr15:58497688-58497912	226	Distal	70	+	-	antisens	aagactgattcataaatgaaatgaattatctcagggccctttctccagccccttccaacctagtaatcacgccacagggcgcttcacagggcactagtatagtttaatttcagatgtttactaatttcgcttttcagccaagaagggtacctagggttagagtatctcatgggccgcagaatatgcctgtgatttagtaacattgctttgttctcagggttttta
MLTR14-dup13	20.4999	3.71096	0.689882	5.37911	7.48538e-08	0.000269011	3.57023	UP	LTR	ERV1	MLTR14	Intergenic	ENSMUSG00000051285	Pcmtd1	protein-coding	84709	-43238	chr1:7045583-7045782	201	Distal	59.6	+	+	sens	tttatctgaacataaagctgttacaggtaccccaaagacaaattcagggtcacaagatccctttattgcttcctcttttcaaatgtggacatgatgaataaagcgctttttacctaacttcttacttgagatattcgtgccaggtgtttgagcctagaggctgctagaccccaggctctgccttaaaaactgtagttaca
ID-B1-dup31102	11.8159	3.67376	0.846208	4.34144	1.41554e-05	0.0215966	1.66561	UP	SINE	B4	ID-B1	TTS (NM_001312914)	ENSMUSG00000029361	Ksr2	protein-coding	361004	-98069	chr5:117768677-117768864	189	Proximal	60.9	+	+	sens	gtggatggagctcttgcctaacacacaccaagccccaagttccatccccagtcccacacaaaccagatatgatggtgtgtgcctatgtcccccacacacgagagagctggaggcaggaggatcagaagttcagggccatccttaatcatacagtgagcttgagagcaacctgggctacatgtgaccct
MTA-Mm-dup2138	9.49519	3.64685	0.870119	4.19121	2.77468e-05	0.0370451	1.43127	UP	LTR	ERVL-MaLR	MTA-Mm	intron (NM_001289739, intron 2 of 4)	ENSMUSG00000009876	Cox4i2	protein-coding	10865	18562	chr2:152772561-152772910	351	Distal	6.44	+	-	antisens	agagaaaggagcttcagttgaagaaatgcctccatgagatccaactgtaaggcattttctcaattagtgatcaagggggaaaggccccttgtgggtgggaccatctctgggctggtagtcttggttctataagagagcaagctgagcaagccaggggaggcaagccagtaaaggacatccctccatggcctctgcatcagctcctgcttcctgacctgcttgagttccagtcctgacttccttcagtgatgaacagcaatgtgggaagtgtaagctgaataaaccttttcctccccaacttgcttcttggtcatgacgtttgtgcaggaatagaaaccctgactaagaca
MLT1L-dup1315	96.9934	3.64235	0.510946	7.12863	1.01371e-12	2.45915e-08	7.60922	UP	LTR	ERVL-MaLR	MLT1L	Intergenic	ENSMUSG00000037119	Fam91a1	protein-coding	42273	66847	chr15:58482197-58482434	239	Distal	78.9	+	+	sens	ctgttgcagctctcttgggactattaggccaggtggattgtaagacaaagtgggcattttgcggatgggacagcagaaaattgggaacagtctgaactctggtgatgtcattgatctttcaactcaataagcctaaagacacctgattctagtcttactttatgagataataatgtgttcttattgtttgagcattttttattgcatcttcagcagatgtagctaaaaatcactctaa
ORR1D1-dup36	52.6069	3.61128	0.528909	6.82779	8.62311e-12	1.74318e-07	6.75866	UP	LTR	ERVL-MaLR	ORR1D1	Intergenic	ENSMUSG00000051285	Pcmtd1	protein-coding	84709	-35145	chr1:7053726-7053825	101	Distal	35.6	+	-	antisens	tgtggttgtttgaatgagaatggcctccatagtctcatatttttgaatgcttgtttcctagttggtaggactatttgggaaggattaggtgttatgatct
MLTR18C-MM-dup4	16.3689	3.6032	0.698035	5.16192	2.44427e-07	0.000705879	3.15127	UP	LTR	ERVK	MLTR18C-MM	Intergenic	ENSMUSG00000051285	Pcmtd1	protein-coding	84709	-37563	chr1:7051312-7051402	92	Distal	20	+	+	sens	tgtagaaggggtagaaaggccttgtgcacacagataagcactggagattccaggaaaatcaagcacacagcttatctcttcaatggaatga
ORR1B2-dup23	19.7326	3.56859	0.659835	5.40831	6.36221e-08	0.000233843	3.63108	UP	LTR	ERVL-MaLR	ORR1B2	Intergenic	ENSMUSG00000051285	Pcmtd1	protein-coding	84709	-40629	chr1:7048241-7048342	103	Distal	37.1	+	-	antisens	aatcccctaaactgtaagccacccccaatttaatgttttcttttttaggggttgtcgaggtcatggtgtctcttcacagcagcagaaaccctaatgataaca
MLTR18C-MM-dup5	101.366	3.44467	0.551044	6.25117	4.07384e-10	4.11768e-06	5.38535	UP	LTR	ERVK	MLTR18C-MM	Intergenic	ENSMUSG00000051285	Pcmtd1	protein-coding	84709	-37246	chr1:7051420-7051929	511	Distal	40.9	+	+	sens	atcctttactgcctcctaagacagacgctgcccttatctcccacaatctatgtttttatttctcccagaccctaaatcgtgtacattgctttagacattaaaacgaatatcccttgtgttttaaacagtttaagtgacttgttgacttgtatgctgttctagcgccaggataatactggcaatatgtttacctcagtcaagatctctagactctaaagatgtggcactgtctgtgagtcaacagtactcatttttgtaaaagaagccagatgtagtttgtaaagaatctcaatgtaaatatgtcttaaattgtcatatacttgagactgaattgttatcaaaaaatgttttatcaccccaaaatgtgatgtgcttaaaaatagctaaaataaactgatt…
B1F-dup49	27.8483	3.43833	0.625708	5.4951	3.90498e-08	0.00015788	3.80167	UP	SINE	Alu	B1F	Intergenic	ENSMUSG00000051285	Pcmtd1	protein-coding	84709	-36552	chr1:7052313-7052423	112	Distal	76.9	+	-	antisens	ccagctagcactgtagaagctgaggctgtaaactgcaggccagcctaaaatacattatgagtccgtgactggcctggaataccacttgaggacctgtccagaaagaaagaa
BLACKJACK-dup474	14.2261	3.3866	0.808337	4.18959	2.79461e-05	0.0370451	1.43127	UP	DNA	hAT-Blackjack	BLACKJACK	Intergenic	ENSMUSG00000020601	Trib2	protein-coding	25196	-24352	chr12:15841038-15841236	200	Distal	66.9	-	-	sens	aattgggtatttctaaccaaactattaataaatgtaatgcgctgtctccaaaagaataagcaatgaaaaagatcctgatgcttttaagtcgtacattacaatccttaaaacaaggctggaaaacaaggagacgttcgactttgtcccttggaaggcaggggatggcttgagtaacggtggagggtaaatgatgaaccag
B1-Mur1-dup32311	24.534	3.38244	0.615479	5.49562	3.8935e-08	0.00015788	3.80167	UP	SINE	Alu	B1-Mur1	Intergenic	ENSMUSG00000037119	Fer1l6	protein-coding	155045	81585	chr15:58497001-58497105	106	Distal	33.8	+	-	antisens	tggcacctgcctctaatccaagaggcaggggattgctgtaagtttgaggtctatatagcaagttccaggccagcagggctacacagggagattctgtttcaaaaa
B1F2-dup16	17.6882	3.35728	0.685026	4.90096	9.53716e-07	0.00237287	2.62473	UP	SINE	Alu	B1F2	Intergenic	ENSMUSG00000051285	Pcmtd1	protein-coding	84709	-43392	chr1:7045493-7045564	73	Distal	58	+	-	antisens	agctgtccatgatggtattagcctgtaataccagcactcaaaaggcagaggcaggaagttgatctacatagg
B4A-dup8281	18.3283	3.34563	0.75767	4.41569	1.0069e-05	0.0162838	1.78824	UP	SINE	B4	B4A	Intergenic	ENSMUSG00000026621	Marc1	protein-coding	24547	26726	chr1:184784414-184784735	323	Distal	57.3	-	+	antisens	ggggcgggggatatggcttgactgggtagctactgtgcttgctgtgaaaacaggatctggtgtgagcctctgagtccagatgtttaactcattagaaagccaggtgcagatgttaccccagttagggaggaaggagaaataggtcccagtgaacccagaaactgtcagggaggaagaagaagtggagacaggtgatcccactggctagctaacagattaaaaatggtgagacccagattaaccccgattaatcaaaatataagatggagagatacctgccatcgacctctggcatttttacacatgaacatccacacataca
L1-Mus3-dup132	23.3761	3.31569	0.697863	4.75121	2.02207e-06	0.00424692	2.37193	UP	LINE	L1	L1-Mus3	Intergenic	ENSMUSG00000051285	Pcmtd1	protein-coding	84709	-21127	chr1:7067258-7068328	1072	Distal	26	+	+	sens	tctaatcaatgataacgtggtcagggaagaaataaagaaagaaattaaagactttttagaaatcagtgaaaataaaggcacaacatatccaaacctaagggacaaaatggaatcagtgttaagaggaaaactcatagctctgaatgcctccataaataaattggagagagcataccctagcagcttaacagcacacctgaaagctctagaacaaaaagaagcaaatacacccaagaggaataaacagcaggaaataatcaaactcaagactgtaatcaaccaagtagaaacataaaaaaaaaattatacaaagaatcaacaaaactaggagctggttctttgagaaaatcaacaacatagataaacccttagccagactaaccagagggcacagagaca…
B1F1-dup5358	17.4921	3.31066	0.635272	5.21141	1.87413e-07	0.000571864	3.24271	UP	SINE	Alu	B1F1	Intergenic	ENSMUSG00000054814	Usp46	protein-coding	69979	121452	chr5:73946917-73947002	87	Distal	50.2	-	-	sens	cacatacccatcatcgcagcacaagcaaggccagaggcaggagaatcagttcaaagccagccagggctacacagggacattgcagg
ID-B1-dup80	22.6188	3.28646	0.595203	5.52157	3.35987e-08	0.000142991	3.84469	UP	SINE	B4	ID-B1	Intergenic	ENSMUSG00000051285	Pcmtd1	protein-coding	84709	-40906	chr1:7047929-7048100	173	Distal	71.1	+	+	sens	ggtggtgtggttcagttgttaggatgtttgtcaaataaacacaaaccttacatttgaagcccagcatcacttacacttaacgtgattctcttcccagaaattcaaggtcatccttagttagatactacatttgagcccaacctagggacatgagatcttgtctgaaaataaa
RSINE1-dup99	57.9514	3.27203	0.549288	5.95686	2.57125e-09	1.89013e-05	4.72351	UP	SINE	B4	RSINE1	Intergenic	ENSMUSG00000051285	Pcmtd1	protein-coding	84709	-40317	chr1:7048518-7048688	172	Distal	64	+	+	sens	cagggctgaccagaaggttcagcctggagacacacttacttaccacaaagcttgattaccagagtttaattcccaatatccacagggtaaagcgaaagaaataactctcacaacttgacctgtgacctccacactcactgtggcaagggtgcagcatcacctacacacaca
MTC-dup22634	20.856	3.25898	0.697987	4.66912	3.02497e-06	0.0059659	2.22432	UP	LTR	ERVL-MaLR	MTC	Intergenic	ENSMUSG00000022010	Tsc22d1	protein-coding	92805	-44872	chr14:76369884-76370294	412	Distal	29.8	+	-	antisens	tgtggtggcaattttatgccaacttaatgcgggctaaagtcatctgaaaggaaggaaccccaactgagaaaatgcctctgtaaggtagggctgcaggcaagcttggagagcattttcctaattagtgattggtgagggagggcccagcacactgtgggtggggccatccctgggatggtggtcctgggttctataagaaagcaggctgagcaagccatgagatacaagccagtaagcagcaccctcatggaatctgcatcagctcctgcctccaggttcctgtcctgtgtgagttcctgtcctgacttcctccagtgatggactacaatgtggaagtgtaagtctaattaacccttccctccccagtttgctttttgtggtggtgtttcatcacagcaa…
ID-B1-dup94812	17.7722	3.25003	0.665214	4.88569	1.03067e-06	0.00252549	2.59765	UP	SINE	B4	ID-B1	Intergenic	ENSMUSG00000061731	Samd12	protein-coding	448728	-110220	chr15:53456294-53456513	221	Proximal	60.2	-	-	sens	ggagctaggagcataattaatttgcgagtgtttccacagcatgcacaaagccctaagttggatccccagcatcacataaactggtagagtggtacatgcttcacgtgccagcagttgagagagaggcaagggagaaccaagagttcaaggtcatccaggactgcatagcaattttgaggctaatctgtactacatgagatcctgtctcaaaaaaataaaa
B2-Mm2-dup88	45.6711	3.2364	0.526618	6.14564	7.96433e-10	7.57651e-06	5.12053	UP	SINE	B2	B2-Mm2	Intergenic	ENSMUSG00000051285	Pcmtd1	protein-coding	84709	-38942	chr1:7049884-7050073	191	Distal	21.1	+	+	sens	ggggctggagagatggctcaatggttaagagcacagactgctcttctagaggtcctgagttcaattcccaggaaccccatggcagctcataaccatctgtaatggggtctgatgcccttttctggtgtgtctgaagagagcaatggtgtactcacatacataaaataaataatcttaaaaataaaataaa
RLTR45-int-dup10	284.522	3.23543	0.507507	6.37514	1.82801e-10	2.11164e-06	5.67538	UP	LTR	ERVK	RLTR45-int	Intergenic	ENSMUSG00000051285	Pcmtd1	protein-coding	84709	-34605	chr1:7053917-7054713	798	Distal	23.6	+	+	sens	attggcacatggcatgatcctgaacagaaagttaatataaggaagagagggagtgtttctgttttttccacagaatgctgcaggagcatgctagcttccaatgtgacaggtttacctgtgagttcctgagtgccctgacagtggtgacaggaaagctgtcttgagcgcacagaagaagaaatcagaaagcagccacttgcaaacaagatgaagaaacttcctatctcctccatgggctacagcaaggagagctgacctggtgtcaacttgggacaactaaaaatgatgacttgtgaggcagagggactgctacagagtattgggcaagatttcatcagagacactgtttttggccattcaggcaaactcccctatagctgtaaaagcttgtgtacctta…
B4A-dup77475	37.9313	3.22529	0.641614	5.02684	4.98623e-07	0.00130062	2.88585	UP	SINE	B4	B4A	Intergenic	ENSMUSG00000020601	Trib2	protein-coding	25196	-24588	chr12:15841242-15841505	265	Distal	69.6	-	+	antisens	ggctaaggagcaagctcaggtgttcaggtgcttgctgcacaagcatggggttctgggttctgtcccaaaattcacacaaaaagacaagcatggtgtaatttcagtactgggcaggggaagaagcgtgggcctctggtgttcactagccaaccaccctaggcaaatctggttcggcgaacaacctcatctcagaacaacaaaatggagggctcctggagaatgactaagggcaacctccagtctccacatacttgtgcacataca
RMER10B-dup2051	27.308	3.2221	0.67345	4.78446	1.71445e-06	0.00374682	2.42634	UP	LTR	ERVL	RMER10B	Intergenic	ENSMUSG00000011179	Odc1	protein-coding	6712	8564	chr12:17553298-17553576	280	Proximal	27.6	+	+	sens	gaggcacacattttacatatcaaagcagacctgacctccaggttcctacctggcatacactgcccccaaccctgaactttgcagcccaggggctgggctgccctttcccaagagaggctcttctataatccagatattttgtgtgttctccctctccctctccctcctcccccctctctctatctctccccttctcttccccctctgagagtggcttccaataaacctgcctttaatataatcgactctggtctgaattggcacatttcacgggggggg
Lx8-dup23906	14.9648	3.16158	0.755617	4.1841	2.86296e-05	0.0375807	1.42503	UP	LINE	L1	Lx8	intron (NM_001195084, intron 3 of 7)	ENSMUSG00000032372	Plscr2	protein-coding	22151	13216	chr9:92288742-92288895	155	Proximal	66.4	+	+	sens	ttggtacctgctgagggaaggggactatttcttcctagagaatatggttacagatagacttcccatgctcctgtagataccctgacaccttcacacacatgggctgtactaattggacttagtggaatatttaaacagaggaaaaaagagaaga
RMER10A-dup11	135.655	3.15556	0.436656	7.22666	4.95018e-13	1.60111e-08	7.79558	UP	LTR	ERVL	RMER10A	Intergenic	ENSMUSG00000051285	Pcmtd1	protein-coding	84709	-36086	chr1:7052621-7053048	429	Distal	41.1	+	+	sens	tgttgattttcaaagctgagacaactggccgaggtgcctatttatcatatcaagctgaccaggttaccaggttctcccaacgtccctcagtcactttctacttgttacaaggtgtggctagcattttataccctctaccctgagctctgtcactggggctttgctgctcttctgccctctataattcagccatcttggttacccactcctcttttgtacctttggcctcttggctgctgcagtaggtccccctctctcccttcccctccccttctctccacatggttcagggtcataaatactcttgacattcccagatgtctctgcctctggccatgctctcccacaaatctacaataagcctcttcctccaccattcctaggagtggtcctgattcc…
L1-Mus2-dup62	449.369	3.13161	0.539754	5.80193	6.55579e-09	3.78648e-05	4.42176	UP	LINE	L1	L1-Mus2	Intergenic	ENSMUSG00000051285	Pcmtd1	protein-coding	84709	-46749	chr1:7039771-7044572	4803	Distal	16	+	-	antisens	agtaaggggaaaaggtcaagtaacatataaaggcaggcctattagaattacaccagatttcttaccagagactatgaaagccagaatatcctgaacagaggttatagagaccctaagacaacccaaatgtcagtccaggctaatataccaagcaaaactctcagttaccatagatggagaaaccaaagtattccatgacaaaaccaaattcttataatatctttccacgaatcaagcccttcaaaggataataaaggagaaactacgacacaaggagggaagttacaccctagaaaatgcaagaaagtaatccttaaacaaacctaaagaagataactgcaagaacagaatcccacctctagcaacaaaaataacaggaagcaacaattacttttcctt…
B4-dup61347	43.9704	3.12541	0.598504	5.22204	1.76965e-07	0.000550367	3.25935	UP	SINE	B4	B4	Intergenic	ENSMUSG00000097413	Bin1	ncRNA	58508	-62658	chr18:32440817-32441067	252	Distal	58.2	+	+	sens	gtgcttcctgtgcaataatgaggatctgcgttcagagaacacacaaagaagtcaggtatggtccactcccgcactcccagcacagggaggtaaagacagatgaattcctggggcttgctcgccagctggtttaatccaattggcaaactgcatgtaaaaatgaaagcccctgtctcagaaaaacaagttggctagctcctgagaaacaacactgagggcaaccgctggcctccacatgcacacacatacac
ORR1D1-dup35	126.726	3.12094	0.592313	5.26908	1.37113e-07	0.000461961	3.33539	UP	LTR	ERVL-MaLR	ORR1D1	Intergenic	ENSMUSG00000051285	Pcmtd1	protein-coding	84709	-35599	chr1:7053150-7053493	345	Distal	38.4	+	-	antisens	gcttggtcccgggccagcagtggagatgcctaattgctaataggagatgtggctttgttggaggaagtgtgtcactggatggggggaggggggaaatagtggaggtggttcaaggaaaagacttgtgccactcccagcctgtctgtctccctctccctccccacttacgggtgggtctcaagatgtaagctttcaactcctgctccttcacttgcctgcctgcatgttgccatgctacttgccatgaaggtcaatgactctaaccatttgaaactaagcaaagtacttctatatgaacctttgccatggtgttttatcacagcaacagaaacggacctaagaca
L1Md-F2-dup175	438.478	3.11981	0.512224	6.09072	1.12404e-09	9.56747e-06	5.0192	UP	LINE	L1	L1Md-F2	Intergenic	ENSMUSG00000051285	Pcmtd1	protein-coding	84709	-32423	chr1:7056099-7056896	799	Distal	13.1	+	+	sens	aagacccagaaatgaacccccacacctatggtcacttgatctttgacaagggagctaaaaccatccagtggaaaaaagacagcattttcaacaactggtgctgtcacaactggctgttatcatatagaagaatgcgaattgatccattcctatctccttgtactaacatcaaatctaagtggatcaaggaactccacataaaaccagagacagtgaaacttatagaggagaaaggggggaaaagcctcaaagatatgggcacaggggaaaaattcctgaatagaacagcaatggcttgtgctgtaagatctagaattgacaaatgggacctcataaaattgcaaagcttctgtaaggcaaaagacaccttcaataagacaaaaatgccaccaacagatt…
RLTR13C2-dup3	236.489	3.10863	0.422991	7.34916	1.99462e-13	8.06434e-09	8.09343	UP	LTR	ERVK	RLTR13C2	Intergenic	ENSMUSG00000051285	Pcmtd1	protein-coding	84709	-38280	chr1:7050219-7051061	844	Distal	12.9	+	+	sens	tgctatatccactccagtagtgacaagtgacaggccccgaaaacctgggtgttgtcccgaagcgaaaagtttatggaatcttagtctcctggaatcatggcatcctgtataaagaatgctccaatgtctttgctttagttggtaaatggatctgtgtgctttcccttaatattgcttaatacaagtgctcctaaggattgatattttgacatatagctaagttagaatctaggcagtccttgatctgaccctgggcacggatagctaactcactgccctacacaggaatttaccattatctaggaagaaggaagtttgtgctctaagaaggaaccagagtagatacttagaagtatagatagctgagttacacccatacacaagtatttacaatggcca…
ID4-dup31	19.1365	3.10321	0.680539	4.55993	5.11703e-06	0.00940383	2.0267	UP	SINE	ID	ID4	Intergenic	ENSMUSG00000051285	Pcmtd1	protein-coding	84709	-39551	chr1:7049330-7049408	80	Distal	62.7	+	-	antisens	ggggatgggggatatatgaagtggtagagtacttgactagcacatcagagtccctgaatgtgatccccagaatgacaaa
L1Md-F2-dup176	555.244	3.09504	0.518109	5.97372	2.31897e-09	1.78585e-05	4.74816	UP	LINE	L1	L1Md-F2	Intergenic	ENSMUSG00000051285	Pcmtd1	protein-coding	84709	-31527	chr1:7056898-7057889	993	Distal	13.1	+	+	sens	gaggatcctgaaatacctctcctggacatatatccagaagatgttccaaccggtaagaaggacacatgctccactatgttcatagcagccttatttataatagctagaagctggaaagaacccagatgcccctcaacagaggaatggatacagaaaatgtggtacatttacacaatggagtactactcagctattaaaaagaatgaatttatgaaattcctaggcaaatggatgaacctggagggcatcatcctgagtgaggtaacccagtcacaaaagaactcacatgatatgtattcactgataagtggatattagcccagatacttagaatacccaagattaagatactatttgtgaaactcatgaaactcaagaagaatgaagaccaaagtgtgg…
RLTR13E-dup4	344.708	3.09168	0.470759	6.56743	5.11897e-11	7.66829e-07	6.1153	UP	LTR	ERVK	RLTR13E	Intergenic	ENSMUSG00000051285	Pcmtd1	protein-coding	84709	-33556	chr1:7054994-7055734	742	Distal	21.3	+	+	sens	tgctacacacactccagtgaaagtttgcttggcaagccgagaagcctgggagcactcacaaggcaaagagtttcacagaaactcaccttctggaagtttggcgttctcataacccatatactcataccctatccccgtgttagtctggtgtatggatccacatgctctcttttagtattattttattataattgccttttaagattgaattctgatatagctaagccttcgccaatgttccaactttccagaaaatgcttgaagccaaggagcttggaagagatagtgaaactaattaggcattaccaagaatggagctggaatagctggtctgcagagtgtttacttgagacaatagccagtcatacccagacaagggaattcacaatggcctagcaa…
B1-Mus2-dup92	12.8094	3.07367	0.7423	4.14074	3.46184e-05	0.0427371	1.3692	UP	SINE	Alu	B1-Mus2	Intergenic	ENSMUSG00000051285	Pcmtd1	protein-coding	84709	-42697	chr1:7046153-7046293	142	Distal	17.3	+	+	sens	gggggtgggggtgcacgcctttaatcccagcacttgggaggcagaggcaggtggatttcagagttcaagggcagcctagtctacagagtgagttccaggacagcaagggctacacagagaaaccctgtctcgaaaaaccaa
Lx3C-dup8	32.8423	3.06815	0.564974	5.4306	5.6165e-08	0.000211235	3.67523	UP	LINE	L1	Lx3C	Intergenic	ENSMUSG00000051285	Pcmtd1	protein-coding	84709	-43030	chr1:7045829-7045951	124	Distal	37.8	+	-	antisens	gggatgcctggtgggggcatcctctggagactggggggaggaggaatgggataaggagctgggactgggagatgggcaacagattgactgtaaaaaaaaataaaagaaattacaaaaaagaaa
ID-B1-dup81	22.4183	3.01827	0.704924	4.2817	1.85472e-05	0.0272681	1.56435	UP	SINE	B4	ID-B1	Intergenic	ENSMUSG00000051285	Pcmtd1	protein-coding	84709	-39420	chr1:7049429-7049571	144	Distal	82.2	+	-	antisens	gggactgctagcttaagtctctaatcttagctactttcaaggctaaggaaaaaaggtgacaacctcaaggtcttcctgggcctgtagaataagctcttgactaggaggggcagtttagggagatcctatctcaaaaccaaaaa
L1-Mus3-dup5843	18.5176	3.01412	0.643286	4.68551	2.79262e-06	0.00564535	2.24831	UP	LINE	L1	L1-Mus3	Intergenic	ENSMUSG00000079008	Gm14124	protein-coding	12784	18448	chr2:150274804-150277127	2325	Distal	17.6	+	+	sens	ccttccggtcagtgccagcaccaggtcacctagggcatggagtcctcagacacccttaagttccccagaggactctcctcgggatcttaggatcactggtgagtggaacacaacacctgttccaatccaatcgtgcaggacctgagacagcagaagggaagtagaaaaccggcttgaccaggggcacaagtcccttccacttggcaccagcaccgagttaccttgggcgtggaattgacgaacagcgccacagtccccaaagtacactccacgagatcttaggatcactgaccagacagctttatggtcctcaaaggagacaccacttccaggcactgtaacacgcccaggatcttaggacaacaggatcccaggatagtaggagctgggtcacaccag…
RLTR9D-dup7	126.707	2.9579	0.619512	4.77456	1.80101e-06	0.0038835	2.41078	UP	LTR	ERVK	RLTR9D	Intergenic	ENSMUSG00000051285	Pcmtd1	protein-coding	84709	-32971	chr1:7055800-7056098	300	Distal	30.2	+	+	sens	tgtagcctcccccagccttgaagcaggctgattcagactttgctgccactgaatatgagatcacctggggtgtagcttgctgacttagatggctatattgttacatcaactacctctgcttttctccgagactctgctacatgctgagagacccttgagacattctggagacacatcctatcctgcacataacttacaggctggctcaaagcaccaagaatggaccagtgggggggatgggcctccccccttatgagcacactctctaagtaaggccttgataagaaaaatttgtcttg
RMER6C-dup4711	186.077	2.88269	0.439124	6.56464	5.21582e-11	7.66829e-07	6.1153	UP	LTR	ERVK	RMER6C	Intergenic	ENSMUSG00000097413	Bin1	ncRNA	58508	-64413	chr18:32442423-32442971	550	Distal	52	+	-	antisens	tgtagaggaattttaatccagcaacataactgccctggcaggggatcatatacaaagatcttctatgtctatgtgagccagctggaatacagacatacctttaatcctagaagacagaggccaccttgtcataaagcaagtttcaggtgaagaaaagctatggtccagtacaagcctttaatcccagcactcaggagacagaggcatggagatctctgagttctagccagtcagctctagtcaatcggttgagttcagtgcagtggagttcagtttggacaactgggagtcagtgagtgcagtgcagtgcagtggagtctgttcatgagttcgtgcaggtcactgtaagtcagtcaaggctgtcgaagccagagagcaagaagcagtcaaaggattgga…
MTC-dup26206	70.5415	2.8605	0.544292	5.25545	1.47665e-07	0.000473525	3.32466	UP	LTR	ERVL-MaLR	MTC	Intergenic	ENSMUSG00000097413	Bin1	ncRNA	58508	-62014	chr18:32440095-32440501	408	Distal	35.8	+	-	antisens	tgtgctggacagtttttggtcaacttgacacagctaaagtcatctgagaagaaggaacctcaattaagaaaacacctctgtaagatcaggctgtgggtaagcctgtgtggcactttattagttaatggttaataggggagggttcagcccactgtgggtggggccatccctagcctggtggtcgtgggttctataagaaagcagactaaacaaaccattaagaacaaggtagtaaacagcactcctccatggcctctgcactagctcctgcctccaagttgatgtcctgttcgagttcctgccgtgacttccttcagtgatgaacagcaatatgaaagtgtaagccaaataaattctattccttcccaacttgcttttggtcatggtgtttcattgcag…
B4A-dup77589	24.2362	2.84905	0.688848	4.13596	3.5347e-05	0.043306	1.36345	UP	SINE	B4	B4A	Intergenic	ENSMUSG00000011179	Odc1	protein-coding	6712	8110	chr12:17552908-17553058	152	Proximal	44.7	+	-	antisens	ggggctagtgagatggtccagtgagaaaagtgcttgccttgtaagcatgaggtctcaagtttgatctcagcacacacatacaaaccaggtggcaggagactgtaagggggtggcctctggaggagacagaggatctctagcttggtggcca
ID-B1-dup82	45.0652	2.84458	0.48872	5.82047	5.86839e-09	3.51499e-05	4.45408	UP	SINE	B4	ID-B1	Intergenic	ENSMUSG00000051285	Pcmtd1	protein-coding	84709	-37746	chr1:7051087-7051261	176	Distal	58.7	+	+	sens	gagggtttggattcagataatagtatacttaactctcttgcatgtagccctgggtttgatctccagccctacataaaccaagcatgcaggatgtagaggtaggaggatcaggtgggtaatccatgactatacagaccagcgttagatacatgagaccatggctcaaaaaaaaaaa
RLTR45-int-dup11	68.1378	2.81002	0.597176	4.70552	2.53217e-06	0.00518364	2.28537	UP	LTR	ERVK	RLTR45-int	Intergenic	ENSMUSG00000051285	Pcmtd1	protein-coding	84709	-34060	chr1:7054728-7054992	266	Distal	26	+	+	sens	aaaggcagaaatttcagatattagcaaacgtcacttggacacttggaacattgatgaattggccagagatttaaaaaataacctaagtgcattgaatcttctggattgggttcaatatataatcctacttgctattattattggcattattttattagtaatcgttgtgtttccactcatctttagagcactcctgagatttgtagctatgacgaggcaggacattttggaactttggcagaaatataaaaaagaaagggggaga
B4A-dup102386	62.0507	2.75305	0.487709	5.64487	1.65308e-08	8.62386e-05	4.0643	UP	SINE	B4	B4A	Intergenic	ENSMUSG00000097413	Bin1	ncRNA	58508	-65248	chr18:32443455-32443610	157	Distal	63.1	+	-	antisens	actgaggatgcagagatggggtcctgggacctgaatggtagcttaccagctgaatagtcaacatcaaggttgagtgagagactgtcaaaaaataaaatggagagcagctgaaaaagacacctgccatcattctctggcctctacaggcatatgcac
RMER10A-dup10	27.5928	2.74536	0.566539	4.84585	1.26072e-06	0.00295487	2.52946	UP	LTR	ERVL	RMER10A	Intergenic	ENSMUSG00000051285	Pcmtd1	protein-coding	84709	-36399	chr1:7052424-7052618	196	Distal	55.6	+	+	sens	tgttagatttcaacccccacccccccaacaaatgcacaatgtacctatttaacatattcaagccgactaagatctccctgcatcctgcaggccctacctgctaccctacttgctacagggttgtcataccctgcccccaccctgagttctccatctctaggggatgagctgcccttcccttagctactcttctct
Lx8b-dup23019	40.0777	2.68278	0.557218	4.81459	1.47505e-06	0.00340782	2.46752	UP	LINE	L1	Lx8b	Intergenic	ENSMUSG00000097413	Bin1	ncRNA	58508	-65400	chr18:32443623-32443745	124	Distal	54.7	+	+	sens	tttttaaatgtgagatctgggaatgaagctatggacttttcaggaaactggatgggtctgaaaacccatttatcgaagtgacccagactcagaaaacacaaactaactctatagctcttttca
MERV1-LTR-dup468	43.1987	2.58422	0.588709	4.38964	1.1354e-05	0.0180019	1.74468	UP	LTR	ERV1	MERV1-LTR	3' UTR (NM_009524, exon 5 of 5)	ENSMUSG00000021994	Wnt5a	protein-coding	22699	13606	chr14:28524977-28525046	71	Proximal	38.2	+	+	sens	cctgatactcttacaaggtttgaaaaaaaatgtgtgtatccattcatgggcttggtagccttctggtcac
B3A-dup88708	70.7124	2.56208	0.434827	5.89219	3.81117e-09	2.4654e-05	4.60811	UP	SINE	B2	B3A	Intergenic	ENSMUSG00000097413	Bin1	ncRNA	58508	-66451	chr18:32444661-32444809	150	Distal	47.3	+	+	sens	gggactggatgagggctcagattgctgctcttacagaggatgcaagtttgattctaacgcccagcccatgtctggcagctcacaagctagtagctctggctccagggaatgtcaccactctcttctggcctttgtggcacatacactca
RLTR6-Mm-dup165	36.0223	2.47929	0.602262	4.11663	3.84449e-05	0.0467473	1.33024	UP	LTR	ERV1	RLTR6-Mm	Intergenic	ENSMUSG00000021488	Fgfr4	protein-coding	16120	-25047	chr13:55184447-55185024	579	Distal	8.89	+	+	sens	tgaagaatagaaaattactggcctcttgtgaaaacatgaactttttacctcggagcccaccccctcccatctgaaaaacatttttgagataaaggcctcctggaacaacctcaaaatgaaccgggtacattgccaaatgataggacatgactccttagttacgtagattccttgataggacatgactccttagttacgtagattcctctgacagaaccccttgtcctttggcagaactccctagtgatgtaaacttgtactttccctgcccagttctccccctttgagttttactatataagcctgtgaaaaattctggctgaccgtcgagactcctctaccctgtgctaaggtgtatgagtttcgaccccagagctctgtgtgcttccatgttgctgc…
ORR1F-dup17979	140.462	2.30176	0.483807	4.75759	1.95914e-06	0.0041689	2.37998	UP	LTR	ERVL-MaLR	ORR1F	3' UTR (NM_030711, exon 19 of 19)	ENSMUSG00000021585	Erap1	protein-coding	53634	42286	chr13:74691868-74692082	216	Proximal	66.4	+	-	antisens	ttgaatggtgggtaggtgtaattgaagaagtagacccagtctgtgggagtatggctttgaccagtacactgtgtccccagacttctatctggctcttgttttgttttctggccaatactggataaacattcttccctgatacctgttatggtagccatagtgtctcaccacaggcctttaataacagagccaacaagccatcaactaaaatcttt
RLTR17-dup531	156.531	2.18031	0.428571	5.08738	3.63036e-07	0.0009951	3.00213	UP	LTR	ERVK	RLTR17	Intergenic	ENSMUSG00000054814	Usp46	protein-coding	69979	121897	chr5:73946183-73946846	665	Distal	32.2	-	+	antisens	tgtcatggctggctctgtgctgtttgtattttgatgctaattcctctctcctgggaagggctaccgacaaggagtgagtcatgctcaggtgacttcttgtgatccaatcccctaatgaataaaggagccaatcactgggtgagtaggcgggacttcctggttggagaggggaagagaggaagcaggagagagttaggtcctttttggatggggataccatgagtacaagatgtaaccagaggacaagatgtagctccgagtgtctcaaaagtttcaatggtggatctgccaggagtagccactggaggatttagatttaataaggcttacaagcttagcattttagttgttgtgtccagcgattgagtttccgtcgtttttgaactaagtttgtgttgt…
ORR1A4-int-dup539	55.9387	2.11675	0.497972	4.25074	2.13065e-05	0.0302257	1.51962	UP	LTR	ERVL-MaLR	ORR1A4-int	Intergenic	ENSMUSG00000040189	Ccdc114	protein-coding	24892	-1085	chr7:45926853-45927774	923	Proximal	25.6	+	+	sens	gaagaagaggacagcatcattgaggtgaaatcttctgggaagtgttttctgagagcacaaaaaagctgtgttccagagatagccgaggttgtaccttgtgctggtagctagacttggtaatgtgtaagagtcacccaggtggtactagttttgaaggcatgaaggggtcatgaagagcagctgcagtttggcactgtgagagaccttggaaggccattggtgaaggtgcaacctcagatgcggttgactgaccaggactgaaagggtcatgcaaagaatttgaggcttggcaccataaagagagcctatgagaggctgttggtgaagcctagttacagcagaagactccagtgtattggagatgtcagcaccatgggatgatcaccaagcacagcagca…
MT2A-dup2747	222.292	2.07268	0.49005	4.22953	2.34182e-05	0.0323696	1.48986	UP	LTR	ERVL	MT2A	Intergenic	ENSMUSG00000054814	Usp46	protein-coding	69979	119414	chr5:73948765-73949230	467	Distal	40.2	-	+	antisens	tggagtaaactaaagtccaagcagctgggcacacatgtgaggaatttctaaaagcagatcatttgagatgaaaagacgagacccgccctaaatccggaccatgcctctggtggccgcctgtatgaaaggacatagatggaagcttttgctttttgcctccttgccctcactctcactggcaagctcatctactgtgctgctgaggctgctccttcgctggtgttaggacctacttcttcatgattccagaggagactgaagactagatgagacatccagcaccatgaactaaatgactatcagattcttggattttccattaggagataaatcattattgaactagccaattgaagactgtaagccacttaataaatccccttttacatatgtatattt…
MMERGLN-int-dup759	695.772	1.8114	0.405862	4.46309	8.07871e-06	0.0132448	1.87795	UP	LTR	ERV1	MMERGLN-int	Intergenic	ENSMUSG00000018042	Cyb5r3	protein-coding	19099	-25758	chr15:83194189-83201743	7556	Distal	4	-	+	antisens	tttggaggtcccaccgagatctgcgtgacacccaggaaccctgaaggaccccttggaggtgcgtttgtttgtgtgagtcttgttatgttgtctgttgtctaagtgtctaagtgtggcactgctgaatttgtgtcttagtttttcagttctgagattgtgggtttgagccccacctgtgttaccagttctggtattctgtattctggcagctgccactgcggaccgtaaggaccctagtggctgtgggaagacgacggtctatttccccacaggctgcacccttggaagacattccgagggagaccctggagtgcccggggtacggaacagtcaggaggacctggctgttgtctggcagagtgaagaagagtgagtgctcttcctgccagaggagtggag…
B2-Mm1a-dup14161	119.078	-1.99668	0.443581	-4.50127	6.75501e-06	0.0118743	1.92539	DOWN	SINE	B2	B2-Mm1a	intron (NM_016668, intron 2 of 7)	ENSMUSG00000074768	Bhmt	protein-coding	21287	7596	chr13:93630069-93630256	189	Proximal	8.22	-	+	antisens	ggggctggtgagatggctcagtgggtaagagcacccaactgctcttctgaaggtccagagttcaaatcccagcaaccacatggtggctcacaatcatctgtaatgtgatctgactccctcttctggagtgtctgaagacagctacagtgtacttacatataataaataaataaatctttaaaaaaaaa
B2-Mm1a-dup6729	1474.52	-2.01934	0.460458	-4.38549	1.15725e-05	0.0181702	1.74064	DOWN	SINE	B2	B2-Mm1a	Intergenic	ENSMUSG00000049600	Trim28	protein-coding	31922	-6165	chr7:13015924-13016110	188	Proximal	9.56	+	-	antisens	ggggctggtgagatggctcagtgggtaagagcacccgactgctcttccaaaggttaggagttcaaatcccagcaaccacatggtggctcacaaccatccctaacgaggtctgactccctcttctggagtgtctgaggacagctacagtgtacttacatataataaataaataaattttttaaaaaaa
RLTR31D-MM-dup2327	24.9488	-2.12919	0.513624	-4.14543	3.39172e-05	0.0426323	1.37026	DOWN	LTR	ERVK	RLTR31D-MM	intron (NM_001001980, intron 12 of 25)	ENSMUSG00000037736	Limch1	protein-coding	311332	31015	chr5:66999386-66999477	93	Proximal	10	+	+	sens	aaggtaggatgaattctgagagagagagagagagagagagagagagagagagagagagagagagagagagagagagagagagagagaggaga
B2-Mm1a-dup1355	63.7594	-2.1945	0.504162	-4.35277	1.34431e-05	0.0207052	1.68392	DOWN	SINE	B2	B2-Mm1a	intron (NM_001290576, intron 2 of 7)	ENSMUSG00000038718	Pbx3	protein-coding	201686	106284	chr2:34265664-34265859	197	Proximal	8	-	-	sens	gggctggtgagatggctcagtgggtaagagcacccggctgctcttccaaaggtcccgagttcaaatcccagcaaccacatggtggctcacaaccatccgtaatgagatctgcctccctcttctggagtgtctgaagacagacagctacagtgtacttacatataaccaataaataaatctttaaaaaaaaaaaaaa
B2-Mm1a-dup1385	30.8116	-2.26632	0.542382	-4.17845	2.93502e-05	0.0379726	1.42053	DOWN	SINE	B2	B2-Mm1a	intron (NM_001290641, intron 1 of 15)	ENSMUSG00000026883	Dab2ip	protein-coding	172729	9044	chr2:35630928-35631123	197	Proximal	10.4	+	+	sens	ggggctggtgagatggctcagtgggtaagagcacccggctgctcttccaaaggtccagagttcaaatcccagcaaccacatggtggctcacaaccatccgcaacaacatctgactccctcttctggagtgtctgaagacagctacagtgtacttacatatattaataaaataaatctttaaaaaaaatttaaaaaa
B2-Mm1a-dup11180	82.4036	-2.26999	0.495926	-4.57727	4.71082e-06	0.00885864	2.05263	DOWN	SINE	B2	B2-Mm1a	Intergenic	ENSMUSG00000112639	Tspan31	ncRNA	2985	1844	chr10:127072231-127072419	190	Proximal	4.89	-	-	sens	gggctggtgagatggctcagtgggtaagagcacccgactgctcttccgaaggtcaggagttcaaatcccagcaaccacatggtggctcacaatcatccataacgagatctgactccctcttctggagtgtctgaggacagctacagtgtacttacatataataaataaatgaataaatctttaaaaaaa
B2-Mm1t-dup20420	182.492	-2.54847	0.599496	-4.25102	2.128e-05	0.0302257	1.51962	DOWN	SINE	B2	B2-Mm1t	Intergenic	ENSMUSG00000049076	Acap2	protein-coding	108834	-4873	chr16:31206017-31206205	190	Distal	3.56	-	+	antisens	gggctggtgagatggctcagtgggtaagagcacccgactgctcttccaaaaggtccagagttcaaatcccagcaaccacatggtggctcacaaccatccgtaacgagatctgatgccctcttctggtgtgtctgaagacagctacagtgtacttacatataataaataaatctttaaaaaaaaaaaaaa
B2-Mm1a-dup3245	83.1039	-2.56323	0.496051	-5.16728	2.37527e-07	0.000698425	3.15588	DOWN	SINE	B2	B2-Mm1a	intron (NM_027491, intron 4 of 6)	ENSMUSG00000028278	Rragd	protein-coding	39144	23131	chr4:33006037-33006221	186	Proximal	13.3	+	-	antisens	gggctggcgagatggctcagtggttaagagcgccgactgctcttctgaaggtccagagttcaaatcccagcaaccacatggtggctcacaaccatccgtaacgaaatctgattccctcttctgaagtatctgaggacagctacagtgtacttacatataatgaataaataaatctaaaaaaaaaa
B2-Mm1t-dup3078	42.1404	-2.69398	0.597206	-4.51097	6.45306e-06	0.0115608	1.93701	DOWN	SINE	B2	B2-Mm1t	Intergenic	ENSMUSG00000097065	Tshz2	ncRNA	438804	-11413	chr2:170082102-170082280	180	Distal	13.8	+	+	sens	ggggctggtgagatggctcagtgggtaagagcacccgactgctcttctgaaggtccgaagttcaaatcccagcaaccacatgatggctcacaaccacccataatgagatctgatgccctcatctgatgcgtttgaagacagctacagtgtacttacatataataaataaataaatcttt
B2-Mm2-dup59951	21.2555	-2.763	0.662946	-4.16775	3.07616e-05	0.0391719	1.40703	DOWN	SINE	B2	B2-Mm2	3' UTR (NM_009661, exon 14 of 14)	ENSMUSG00000020891	Alox8	protein-coding	13912	13512	chr11:69184236-69184426	192	Proximal	11.6	-	-	sens	gggctggagagatggctcagcggttaagagcactgactgctcttccagagatcctgagttcaattcccagcaaccacatggtggctcacaaccatctgtaatgggattcgatgccctcttctggcgtgtctgaagacagcgacagtgtatgcacatatataaaataaataaatctttaaaaaacaaaacaa
B4A-dup28645	95.1893	-2.76626	0.603124	-4.58655	4.50627e-06	0.00867574	2.06169	DOWN	SINE	B4	B4A	3' UTR (NM_011076, exon 30 of 30)	ENSMUSG00000028970	Abcb1a	protein-coding	88499	-49957	chr5:8748041-8748340	301	Proximal	63.6	+	+	sens	gggggagggggcatcactctatgggcaaagtgttactcagacatgggcacctgagttcagatccctaccacctaagtaagcagcaaggtgtggtgtttttgtaatgccagtgctagaggcagaaacagacagatcctgcaggctcagtggctggccaaacagcctagccaacatagcgcgttccaggttcagtgagaaaacttgtctcaaaaatcagagggaaaagcaaatgagggtgtcagccatgtgcactcatgcaaatgccatacatgcagaagtatgtgcacacacacgcacaca
B2-Mm1a-dup15144	24.7848	-2.78233	0.639129	-4.35332	1.34092e-05	0.0207052	1.68392	DOWN	SINE	B2	B2-Mm1a	intron (NM_181277, intron 45 of 47)	ENSMUSG00000022370	Col14a1	protein-coding	213054	49501	chr15:55507734-55507889	157	Proximal	10	+	-	antisens	ggggctggtgagatggctcagtgggtaagagcaacctactgctcttccgaaggtcaggagttcaaatcccagcaaccacatggtggctcacaaccatccctatcgagatctgacgccctcttctggagtgtctgaggacagctacagtgtacttac
B2-Mm1t-dup12644	43.0719	-3.07721	0.699934	-4.39643	1.10045e-05	0.0176205	1.75398	DOWN	SINE	B2	B2-Mm1t	Intergenic	ENSMUSG00000073131	Vma21	protein-coding	23834	-63240	chrX:71752748-71752932	186	Distal	12	+	+	sens	ggggctggtgagatggctcagcggttaagagcactgactgcccttccgaaggtcctgagttcaaatcccagcaaccacatggtggctcacaaccatccgtaatgagatctgacaccctcttctagtgtgtctgaagacaactacagtgtacttacatataataaataaataaatcttttaaaaaa
B2-Mm1t-dup19006	58.8011	-3.51172	0.745059	-4.71335	2.43674e-06	0.00505223	2.29652	DOWN	SINE	B2	B2-Mm1t	3' UTR (NM_033325, exon 14 of 14)	ENSMUSG00000098666	Loxl2	ncRNA	86767	3357	chr14:69695510-69695701	193	Proximal	5.78	+	+	sens	ggggctggtgagatggctcagtgggtaagagcacccgactgctcttccgaaggtctagagttcaaatcccagcaaccacatggtggctcacaaccatctgtaatgagatctgactccctcttctggtgtgtctgaagacagctacagtgtacttacatataataaataaataaatctttaaaaaaaaaaaaa
B2-Mm2-dup61610	17.5914	-3.65327	0.847454	-4.31088	1.62604e-05	0.0241253	1.61753	DOWN	SINE	B2	B2-Mm2	Intergenic	ENSMUSG00000020483	Dynll2	protein-coding	8009	22542	chr11:87963962-87964124	164	Distal	8.22	-	-	sens	ggagctggagaggtggctcagcggttgagagcactgactgctcttccagaggtcctgagttcaatccccagcaaccacatggtggctcacaaccatctgtaatgggatctgatgtcctcttctggtgttgtctgaagacagctacagtgtactcacatacgta
B2-Mm2-dup56359	41.0798	-3.72305	0.67896	-5.48346	4.17098e-08	0.000164522	3.78378	DOWN	SINE	B2	B2-Mm2	Intergenic	ENSMUSG00000074748	Atxn7l3b	protein-coding	3572	32532	chr10:112896408-112896581	175	Distal	12.9	-	-	sens	ggggctggagagatggctcagtggttaagagcactggctgctcttccagaggtcctgagttcaattctcagcaaccacatggtggctcacaaccatctgtaataggatctaatgccctcttctggtgtgcctgaagagactgacagtgtactcacataaaataaataaatcttt
B1-Mm-dup26323	33.9396	-4.09173	0.916952	-4.46231	8.10796e-06	0.0132448	1.87795	DOWN	SINE	Alu	B1-Mm	3' UTR (NM_001347207, exon 28 of 28)	ENSMUSG00000001155	Col6a2	protein-coding	27869	23358	chr10:76598938-76599075	139	Proximal	38.4	-	+	antisens	gggcatggcagtgcatgcctttaatcccagcactgggagtgtcggggcagggcagagcaggaggatcccaggcctacaaagcaagttccagaacagccaaggctgtaatacagagaaactttgtctctaaaaacaaaa
IAPEz-int-dup1799	78.1594	-4.17618	0.653816	-6.3874	1.68733e-10	2.09906e-06	5.67798	DOWN	LTR	ERVK	IAPEz-int	intron (NM_001039209, intron 1 of 2)	ENSMUSG00000065999	Zfp982	protein-coding	21070	-82972	chr4:147467651-147472960	5311	Distal	12.9	+	-	antisens	agtggcgccgagaaacccgggaactaccatcacaccggcgcaaggaagatccctcgttcgcagggtggaaccaaaactgcgggacacgttacagctttacaaggtatgtctggccttgaactttctccagtgttagaagcctttttgttccttttcatatgtcaacaagtggttaaggcagggcggagaattctggacgaaattcaagacagtctatcagaagtaaagcgggaagagagagtaggagcaaagaggaaacatggtgcaccaaataagtatacaggcctttccaaacgggtcttgaacccgaggaaaagttaatgtcagggaagaatacctggggagagattggaaggaaagaggagaaaaaaacaaaagaaaaaagatcaatcagcagag…
B2-Mm2-dup42518	28.8784	-4.19536	0.875557	-4.79165	1.65417e-06	0.0036646	2.43597	DOWN	SINE	B2	B2-Mm2	Intergenic	ENSMUSG00000053070	Cfap300	protein-coding	21152	-3590	chr9:8046377-8046553	178	Distal	13.8	-	-	sens	gggctggagaggtggctcagcagttaagagcactgactgctcttccagagttcctgagttcaaatcccagcaaccacatggtggctcacagccatctgtaatgtgatccaatgccctcttctggtatgtctgaagacagctacagtgtactcatatacataaaataaatgaaatttt
MLTR73-dup638	8.50761	-5.12931	1.20269	-4.26488	2.00012e-05	0.0288807	1.53939	DOWN	LTR	ERV1	MLTR73	Intergenic	ENSMUSG00000039294	Cybc1	protein-coding	6735	-2260	chr11:121231520-121231618	100	Distal	35.1	-	+	antisens	tgcttttagttaatttttaaaaaacacttaactttggagatcacacagtctagcaataatttatttcccctaataggtttgttgtaggtgacacctctg
RLTR14-dup1609	10.8081	-5.53587	1.20192	-4.60587	4.10751e-06	0.00800332	2.09673	DOWN	LTR	ERV1	RLTR14	Intergenic	ENSMUSG00000039294	Cybc1	protein-coding	6735	-2071	chr11:121231342-121231419	79	Distal	22.9	-	-	sens	tgtaacagggccccaggccttagcacaactgactcacgatggaggtaccattcaagctgtaatctcggcacacagcac
B1-Mm-dup5303	7.60789	-5.57019	1.34446	-4.14306	3.427e-05	0.0426323	1.37026	DOWN	SINE	Alu	B1-Mm	promoter-TSS (NM_026785)	ENSMUSG00000001403	Ube2c	protein-coding	8925	-645	chr2:164769212-164769356	146	Proximal	1.56	+	-	antisens	agccgggcgtggtggcgcacgcctttaatcccagcactgggaggcagaggcaggcggatttctgagttcgaggccagcctggtctacaaagtgagttccaggacagccagggctatacagagaaaccctgtctcgaaaaccaaaa
B2-Mm1a-dup11534	12.2798	-5.57698	1.29289	-4.31357	1.60639e-05	0.0241253	1.61753	DOWN	SINE	B2	B2-Mm1a	intron (NM_001252459, intron 1 of 30)	ENSMUSG00000020340	Cyfip2	protein-coding	119010	12506	chr11:46299756-46299948	194	Proximal	10.4	-	-	sens	ggggctggtgagatggctcagtgagtaagagcacccgactgctcttccaaaggtccggagttcaaatcccagaaaccacatggtggctcacaaccatccgtatcgagatctgactccctcttctggagtgtctgaagatagctacagtgtacttacatataaccaataaataaatcttaaaaaaaaaaaaaga
L1ME3A-dup135	5.24061	-5.77713	1.36701	-4.22611	2.37768e-05	0.0325868	1.48696	DOWN	LINE	L1	L1ME3A	3' UTR (NM_146106, exon 5 of 5)	ENSMUSG00000039246	Lyplal1	protein-coding	29580	28988	chr1:186088234-186088410	178	Proximal	64.7	-	+	antisens	tcatagcagccctatttatgacagcctcacacaggaagtcacccaaatctgtgatgcatggacaagcacattccagtgtgccccctcaatggtacctatgcagcaacaaaatgaacagttgacattcactacatgatgatttacaagacaatcttgttgaatgaaaatagacagata
B2-Mm1a-dup8249	5.41171	-5.86057	1.41416	-4.14421	3.4099e-05	0.0426323	1.37026	DOWN	SINE	B2	B2-Mm1a	intron (NM_001130194, intron 6 of 9)	ENSMUSG00000052819	Best2	protein-coding	7330	4177	chr8:85010138-85010324	188	Proximal	7.33	-	-	sens	gggctggtgagatggctcagtgggtaagagcacccgactgctcttccaaaggtctggagttcaaatcccagcaaccacatggtggctcaaaaccatccttaatgagatctgactccctcttctggagtgtctgaaggcagctacagtgtacttacatataataaataaataaatcttttttaaaaaa
RSINE1-dup4260	17.3545	-6.08717	1.36204	-4.46915	7.85304e-06	0.0132003	1.87942	DOWN	SINE	B4	RSINE1	Intergenic	ENSMUSG00000048402	Gli2	protein-coding	219488	-69268	chr1:119122833-119122941	110	Distal	62.9	-	-	sens	gggccagcaagatgggtcagtggataaagtcctgggccactaagcctgatgacctgagttcaacccccaggtaggtgatcaatgtaattggaagtgttttttcctttca
B1-Mur3-dup16015	6.16789	-6.11532	1.36888	-4.4674	7.91747e-06	0.0132003	1.87942	DOWN	SINE	Alu	B1-Mur3	3' UTR (NM_001291891, exon 23 of 23)	ENSMUSG00000011256	Adam19	protein-coding	91352	18406	chr11:46146241-46146380	141	Proximal	42	+	+	sens	agctgcgtttagtggtatacatctttagtcccagcataggcaggtgaatctcgagtttgaagctagcctggtctaaaaaggaagttccaagactgccagggccacacagaggaaaaaaaaaaccctctagaaaaacaaaa
B1-Mus1-dup8455	6.71126	-6.2596	1.39779	-4.4782	7.52746e-06	0.0129506	1.88771	DOWN	SINE	Alu	B1-Mus1	intron (NM_001190179, intron 1 of 8)	ENSMUSG00000026999	Nup35	protein-coding	41671	431	chr2:80639620-80639770	152	Proximal	21.1	+	+	sens	agccgggcagtggtggcgcacgcctttaatcccagcacttgggaggcagaggcaggtgggatttctgagttcgaggacagcctggtctacaaagtgagtttcaggacagccaggattataccgagaaaacttgtattaaaaccaaaccaaa
PB1D9-dup20776	8.5125	-6.57538	1.22863	-5.3518	8.70858e-08	0.000306167	3.51404	DOWN	SINE	Alu	PB1D9	Intergenic	ENSMUSG00000039294	Cybc1	protein-coding	6735	-1482	chr11:121230747-121230836	91	Proximal	61.3	-	-	sens	aactgagtatagcagcgtgtgcttttaattctagcactcgcaagacagattgggccagatcccagagttccaggccaaccagaaatacat
RMER21B-dup905	48.4349	-6.584	0.88919	-7.40449	1.31652e-13	7.09701e-09	8.14892	DOWN	LTR	ERV1	RMER21B	Intergenic	ENSMUSG00000039294	Cybc1	protein-coding	6735	-2415	chr11:121231652-121231797	147	Distal	34	-	+	antisens	ttctgggtttgaaaactctatcaaaccccaccaattcctgagcatgaaaaccactaatccctaaactagaaatcccaccaatccctgggcttgaactgaaacctcaccaatccccaccctggaaatctccaccctggaaagctctg
MTEb-dup8821	9.58685	-6.67236	1.33206	-5.00905	5.46993e-07	0.00140414	2.85259	DOWN	LTR	ERVL-MaLR	MTEb	3' UTR (NM_033325, exon 14 of 14)	ENSMUSG00000098666	Loxl2	ncRNA	86767	1568	chr14:69693737-69693895	160	Proximal	61.8	+	-	antisens	tcatcctcagctccataactgagttttggaaccagacacctcacgctcctgctgtcatactttctttgccactacagattggttcctcaaaccacgagctcacataaagccttccttcttcaagttgattttgccaagcagtttgtacaatgagaagaa
RMER4B-dup2132	9.31285	-6.74179	1.3911	-4.84638	1.25732e-06	0.00295487	2.52946	DOWN	LTR	ERVK	RMER4B	Intergenic	ENSMUSG00000092850	Ndn	ncRNA	3694	-3465	chr7:61985546-61986102	558	Distal	37.1	+	+	sens	tgtaatgacaattttggaattttgatttctctaaaactcacaaaaatattataagaatatgtttttgtttttatcccaggtgtgagatatggggatgcttcagattatccatagcaggttactatcagttgcttcatgctttaacataggtgtgatttgtctggctgctgatagtttctgtgattgtgtaatgtttagaattcagaggagtttgagagggtatataaatgctagggtcccaagaggcagggtgggtggatgattggttttggttggttgttggctgtagtttgttagtagtagtgagcaaagaagaaacaagaagataaagacattaagtatcatgacagtgaagttcaaaattgccccaaggaactcaatttacccaattagcaggaa…
MTEb-dup8822	70.4907	-6.79029	1.03213	-6.57888	4.73995e-11	7.66829e-07	6.1153	DOWN	LTR	ERVL-MaLR	MTEb	3' UTR (NM_033325, exon 14 of 14)	ENSMUSG00000098666	Loxl2	ncRNA	86767	2471	chr14:69694554-69694884	332	Proximal	46.7	+	-	antisens	tgttatagataaccttgattatcagctagctgggatttagaaccactatggaaacacccctgggtgggtctataggggtgtctccagaagaggtttaacacaagagggaaggcccaccctagacaccagtagcaccattccatgagctggggttgtaggctgaatataaaggtgagagcaagttgagcacctgcattcgtcattctgcttcctgactgtggatgccacatgaccagctgctcctgccgccatgctttacccgctgtgagggactgaactctcgaactgtaagccaaaagtagccttcccttaagttgtttttgtcaagtat
ORR1D1-int-dup1218	9.79509	-6.79069	1.21442	-5.59173	2.24817e-08	0.000106935	3.97088	DOWN	LTR	ERVL-MaLR	ORR1D1-int	intron (NM_178912, intron 14 of 22)	ENSMUSG00000055884	Fancm	protein-coding	56456	35168	chr12:65110324-65111224	902	Proximal	45.8	+	-	antisens	attagcagtcactcttatgcaagtgaaaaagagcatcagggtatttaatgtggtagccagggtttgagttgaaagagataaggaaaaaagagaatagagggagtggtgtcctcagggagtgaccctgctgaaataatcctgcaatttgtaaaaagaaaaggcctaaaaaaagttctgttcctagggagcaacaacaaagcaaaactggcaaatgtaattcgaggagggggccaggtttcagcccaaacaggcaacagaacttggcagcatccacgtccaccacatggttttgcctttatagagtggaaaaagatgcagcagtaaaggggttgtggaatcttccacagcttaggtaacttgctgaagccaggaggctggcagcggagtccctgcatgtag…
Lx2-dup18288	28.4041	-6.80434	1.31529	-5.17328	2.30025e-07	0.000688891	3.16185	DOWN	LINE	L1	Lx2	Intergenic	ENSMUSG00000024863	Mbl2	protein-coding	6746	75943	chr19:30308572-30309228	658	Distal	22.2	+	+	sens	atggggccacccactcatctcaaaaatattaacccagaattgctcctgtttaaaggaaatacagagacaaacagtggagcagagactgaaggaaaggccatccagagactgcccgacctggggatccattccacatgcagacaccaaacccagacactattgctgatgccaaaaatgtgccagttatagatttctcctgagaggctctgccggagcctgactaatacagatgcagatgcttgcagccaaccattggactgagcaccgagaccccaatgaaagagatagggtaaggactgaagaagctaaaggggtttgcaaccccataggaagaacaacaatatcaaccaacaagaacccccccaccagagctccgaaggactaaaccaccaacaaatg…
RLTR14-dup1608	33.8761	-7.10571	1.13444	-6.26365	3.76063e-10	4.05451e-06	5.39206	DOWN	LTR	ERV1	RLTR14	Intergenic	ENSMUSG00000039294	Cybc1	protein-coding	6735	-1803	chr11:121231027-121231197	172	Proximal	68	-	-	sens	gcttcggtaaataaagcttgttttgcataagaggaccttctgcttgtactagcacagaatgtaacttgtggtttttgcctttataaacccctgactgaggtgactggggactgcattcaggaattccgagtcctgggtgtagacctggtgccagtctataaataaaagcct
PB1D7-dup23995	13.4716	-7.17584	1.36595	-5.25339	1.49329e-07	0.000473525	3.32466	DOWN	SINE	Alu	PB1D7	3' UTR (NM_010051, exon 4 of 4)	ENSMUSG00000024868	Dkk1	protein-coding	3803	3217	chr19:30546218-30546341	125	Proximal	67.6	-	-	sens	caagtgtggttggtgcttttgcctataatcccaggattttggaggctgaggcagagggatgcccatgaactcaggtccattctggccaactctttctatagaacaatgttcagtttcaaaaaaa
ID-B1-dup74780	20.7298	-7.82381	1.40336	-5.57506	2.4744e-08	0.000113061	3.94669	DOWN	SINE	B4	ID-B1	3' UTR (NM_001291891, exon 23 of 23)	ENSMUSG00000011256	Adam19	protein-coding	91352	18569	chr11:46146385-46146562	179	Proximal	53.3	+	-	antisens	ggctggaggatgtagctcagttgtagagtgtttggctatatacatatgaagggctgtgtttgaacccagggccacataaagcatggtagcacacacccgcagtctgtactcaggagttcaaagatcatccttggtaaagtgacttaaaggccaatctacgatacatgagatcctgtct
MER92B-dup165	22.2546	-7.94665	1.35883	-5.84818	4.9699e-09	3.09132e-05	4.50986	DOWN	LTR	ERV1	MER92B	3' UTR (NM_001291891, exon 23 of 23)	ENSMUSG00000011256	Adam19	protein-coding	91352	18907	chr11:46146715-46146907	194	Proximal	63.8	+	+	sens	gttccttctagccttggtgacttccaccaggaagagaataccccctctctacccctgctccaagacactgtagatgctagtgtcggagtgttctctgtaacgcgacagttccttctgttgcaatagcccccctgcaacactgcaataatccttcagtgtctcccctgggctcaattcacttccttatttgaca
PB1D7-dup20260	31.5613	-8.42636	1.30043	-6.47965	9.1938e-11	1.23903e-06	5.90692	DOWN	SINE	Alu	PB1D7	TTS (NR_105915)	ENSMUSG00000098666	Loxl2	ncRNA	86767	937	chr14:69693132-69693239	109	Proximal	58.2	+	+	sens	gccaggcatgatggctcatgcctgtaatccctgcactcatgctgaggcaggaggattgccacaagatttccactctggacattaaaccaagcttcagtttcaaaagaa
