# Supplementary material for: Argonaute 2 drives resistance to immune checkpoint inhibitors in immunorefractory non-small cell lung cancer
Source: PLoS Biol. 2026 Jun 18;24(6):e3003860. doi: 10.1371/journal.pbio.3003860 (PMC13309041; doi:10.1371/journal.pbio.3003860)
Supplement: S4 Table — (XLSX) [file pbio.3003860.s013.xlsx]

## Sheet: Sheet1
	Antigen	Fluorophore	Dilution	Clone	Catalog #	Producer
	CD11b	BUV737	800	M1/70	612800	BD Biosciences
	CD11c	PE-TexasRed	100	N418	MCD11C17	Invitrogen
	CD19	PECy7	400	6D5	115520	BioLegend
	CD19	PE-Cyanine5	200	eBio1D3 (1D3)	15-0193-82	eBioscience
	CD24	PE	800	M1/69	12-0242-81	Thermo Fisher Scientific
	CD39	PeCy7	200	24DMS1	50-112-8745	Thermo Fisher Scientific
	CD4	BUV395	200	GK1.5	563790	BD Biosciences
	CD44	BV650	400	IM7	103049	BioLegend
	CD45.2	AF700	100	104	109822	BioLegend
	CD62L	BV605	200	MEL-14	104437	BioLegend
	CD64	APC	100	X54-5/7.1	139306	BioLegend
	CD8a	BV711	200	53-6.7	100747	BioLegend
	FoxP3	eF450	100	FJK-16s	48-5773-82	Thermo Fisher Scientific
	Ly6C	BV785	400	HK1.4	128041	BioLegend
	Ly6G	AF488	200	1A8	127626	BioLegend
	MHCII (I-A I-E)	PC5	400	M5/114.15.2	107612	BioLegend
	NK1.1	BV605	200	PK136	108739	BioLegend
	NKp46	PE	400	29A1.4	137604	BioLegend
	PD1	BV785	100	29F.1A12	135225	BioLegend
	TCF-1	AF488	100	C63D9	6444S	Cell Signaling Technology
	TCRb	APC Cy7	200	H57-597	109220	BioLegend
	TIM3	APC	100	B8.2C1	134008	BioLegend
	XCR1	XCR1	100	ZET	148208	BioLegend
