# Supplementary material for: Argonaute 2 drives resistance to immune checkpoint inhibitors in immunorefractory non-small cell lung cancer
Source: PLoS Biol. 2026 Jun 18;24(6):e3003860. doi: 10.1371/journal.pbio.3003860 (PMC13309041; doi:10.1371/journal.pbio.3003860)
Supplement: S1 Data — Each sheet corresponds to a specific figure. (XLSX) [file pbio.3003860.s014.xlsx]

## Sheet: Fig. 1
B
Days	WT																ΔAgo2
1	50.6322	30.506	25.4126	37.416	16.0787	22.5175	67.0772	12.8362	24.8836	23.0364	19.9745	17.415	14.7968	13.0109	10.2564	4	15.0401	16.4352	10.0618	8.19353	11.094	29.2055	19.1364	11.3326	28.8487	21.7218	17.0954	14.2405	12.5048	11.2365	9.43816	8.788
5	142.789	70.9567	69.1769	81.5347	48.1826	56.7885	216.319	41.4409	121.094	183.778	193.176	122.657	147.425	139.895	94.3926	51.3539	69.8992	52.2147	39.7639	37.5451	22.3504	55.7544	48.2699	49.3056	238.054	98.0711	61.7415	70.9183	55.4091	67.544	47.6345	39.4617
8	342.828	295.944	241.55	245.317	177.46	118.99	445.922	130.837	336.974	368.323	475.209	278.022	328.481	264.217	221.225	97.749	116.872	117.259	74.7282	101.269	44.3583	148.116	74.6608	104.444	416.835	150.696	103.373	142.086	66.808	133.491	90.2083	82.0204
12	831.299	488.205	508.459	410.46	353.911	283.653	856.287	363.575	464.279	551.142	979.011	526.171	617.131	577.195	381.067	140.041	196.263	299.186	189.098	162.134	81.2646	260.41	192.385	216.507	952.505	283.924	266.453	271.617	137.296	203.764	158.581	230.523
16	1352.3	1281.88	1485.11	1211.39	841.911	508.191	1508.16	818.584	799.68	821.746	1179.07	652.68	838.242	776.968	556.965	300.301	463.185	551.932	339.113	369.43	125.445	433.062	385.631	472.962	1518.95	426.353	441.792	397.426	211.293	282.464	336.325	272.551
19	2161.8	1610.96	1916.38	2091.15	1232.47	698.708	2141.49	1348.61	1497.13	1574.66	1546.97	1355.9	1732.17	1365.11	844.924	815.266	780.824	922.756	536.216	576.464	186.154	698.603	627.982	630.445		827.682	1308.3	822.081	463.059	665.007	775.749	867.523
22									1950.71	2088.24	1581.24	1763.99	2115.56	2119.98	1015.87	1396.63	1416.63	1267.74	575.924	764.785	250.963	984.7	1014.27	1010.83		991.085	1667.72		706.783	1388.59	1166.22	1080.36
25																	2032.59	1583	1097.62	1119.81	387.493	1453.56	1299.08	1334
C
Days	WT																ΔAgo2 + Ago2
1	50.6322	30.506	25.4126	37.416	16.0787	22.5175	67.0772	12.8362	24.8836	23.0364	19.9745	17.415	14.7968	13.0109	10.2564	4	28.7839	14.578	12.5769	9.79941	6.51655	5.39693	30.8275	61.9382	49.507	22.6464	56.3809	13.099	25.7394
5	142.789	70.9567	69.1769	81.5347	48.1826	56.7885	216.319	41.4409	121.094	183.778	193.176	122.657	147.425	139.895	94.3926	51.3539	141.156	121.562	116.965	114.524	49.4939	74.1269	113.807	157.778	132.588	40.0042	152.743	29.8218	44.1366
8	342.828	295.944	241.55	245.317	177.46	118.99	445.922	130.837	336.974	368.323	475.209	278.022	328.481	264.217	221.225	97.749	236.657	253.535	216.296	266.153	62.9173	136.147	290.292	276.757	404.84	119.414	375.361	108.349	117.029
12	831.299	488.205	508.459	410.46	353.911	283.653	856.287	363.575	464.279	551.142	979.011	526.171	617.131	577.195	381.067	140.041	735.668	466.789	595.436	464.467	124.391	232.793	408.249	469.978	668.002	246.619	720.801	296.542	175.781
16	1352.3	1281.88	1485.11	1211.39	841.911	508.191	1508.16	818.584	799.68	821.746	1179.07	652.68	838.242	776.968	556.965	300.301	1134.76	711.927	1001.54	910.281	272.309	473.586	856.589	1174.67	1524.63	591.564	1406.5	531.124	160.087
19	2161.8	1610.96	1916.38	2091.15	1232.47	698.708	2141.49	1348.61	1497.13	1574.66	1546.97	1355.9	1732.17	1365.11	844.924	815.266	2218.53	876.036	1727.1	1155.06	405.351	786.08	1130	1979.91	2022.9	1385.3	2266.86		372.337
22									1950.71	2088.24	1581.24	1763.99	2115.56	2119.98	1015.87	1396.63		1315.38		1702.97	742.798	1839.61
D
Days	WT																ΔAgo2
1	74.0474	48.1543	33.0784	68.8834	40.5639	54.9102	78.0628	37.0647	73.8786	70.8037	53.8183	26.0663	33.1666	59.6982	47.0482	39.6453	62.7394	26.1502	23.9872	33.6774	28.4827	21.8962	53.0318	44.5925	50.4272	66.7944	71.5031	46.2532	28.0492	32.2435	36.9603	40.8483
4	99.9199	69.2196	102.659	148.45	112.091	50.6626	83.4576	66.1374	69.3222	90.7134	94.7056	107.655	43.35	101.881	57.8319	32.3942	28.5127	23.9719	27.1512	39.4003	26.3398	39.4876	13.088	26.9776	61.356	52.7344	47.915	85.3128	48.1664	47.093	31.2916	34.7208
8	109.724	103.184	146.637	151.514	204.148	51.9748	67.7879	126.513	141.149	134.32	102.101	73.5056	101.451	142.378	117.375	81.5413	53.8547	83.7468	48.074	35.6361	37.9909	43.1208	36.808	57.9202	79.2502	63.3662	63.6645	63.3356	49.2502	68.5199	40.3697	65.333
11	165.583	139.205	217.553	150.195	157.317	100.945	69.7477	111.535	118.435	214.602	397.426	92.7824	151.625	141.652	276.5	159.59	100.727	97.7848	44.3975	48.0827	34.3141	49.2373	43.6101	64.5026	70.9984	74.7978	111.384	48.4716	66.8373	71.9597	36.1411	99.6676
14	395.489	130.685	256.337	149.465	191.244	193.297	74.8409	193.642	166.812	251.942	404.565	164.675	129.623	170.154	130.796	150.43	109.051	101.851	44.1894	81.7932	41.7835	39.3506	64.2752	70.56	80.7728	80.4345	77.199	71.9148	16.2799	83.0928	67.4112	124.561
17	401.54	110.003	376.482	216.345	333.633	305.872	96.3933	206.319	291.524	268.757	490.998	181.949	217.805	226.429	245.676	127.84	62.2947	116.063	69.4306	91.0525	30.2175	38.799	48.4791	59.8247	125.54	74.2889	88.7543	109.498	58.148	66.2849	55.0424	86.2836
22	972.65	166.568	430.841	398.197	395.945	387.091	134.961	353.675	552.231	618.57	668.327	261.317	327.471	512.418	381.822	265.205	112.007	122.089	85.9423	79.3386	33.4275	35.4566	58.1694	86.1846	103.589	120.618	129.703	181.24	60.2283	53.8265	74.6581	129.731
25	1332.54	141.745	478.503	342.242	367.448	525.772	185.755	643.053	886.597	875.435	963.844	211.613	621.19	719.723	613.457	340.218	117.159	125.423	59.0631	88.4768	40.3991	30.5629	78.0902	94.8686		0		155.953	0	0		557.513
30	1724.22	183.109	620.553	313.508	622.68	606.164	186.655	660.814	1454.66	2039.72	1497.05	794.421	1042.76	2039.88	1335.93	1371.11	78.2558	115.023	50.8507	91.0161	35.9794	28.0705	107.193	75.3365	71.8036	0	74.0502	431.197	0	0	146.637	1029.56
37	2055.37	225.548	1059.21	623.162	1117.17	1054.72	504.133	1590.01				1087.49	1423.5				100.833	156.526	114.637	96.0553	32.9403	30.3399		124.073	173.365	0	69.0613	715.622	0	0	51.3802	1390.24
49		304.417		1637.79			1147.15										84.125	62.9856	227.619	47.7482	24.9701	0		144.392	87.3662	0	25.8926	1488.31	0	0	0
	>Points on the graph depict the average tumor size across all mice evaluated at each specific time point. Error bars represent the standard error of the mean (SEM).
	>Mean tumor size is graphed up to the occurrence of the first death in any group.
	>Statistical analysis was performed using two-way repeated-measures ANOVA followed by Šidák post-hoc test; *p < 0.05, **p < 0.01 and ***p < 0.001.

## Sheet: Fig. 2A, C-E
A
Genes	D1727T149	D1727T150	D1727T151	D1727T152	D1727T157	D1727T158	D1727T159	D1727T160			pathway	pval	padj	log2err	ES	NES	size	leadingEdge
Ifih1	578.562924370346	291.860685784449	322.047148734651	118.21439192182	564.904211930474	1228.88257211615	919.380040023233	765.845633777654			INFLAMMATORY_RESPONSE (KO_PBS vs WT_PBS)	1.14471e-06	1.14471e-06	0.643552	0.322522	1.71571	194	Olr1, Itgb8, Ccl20, Il1a, Tnfsf10, Slc4a4, Acvr2a, Slc7a2, Cd40, Il15, Serpine1, Il10, Cxcl10, Nmi, Cxcl11, Atp2b1, Cd69, Il18rap, Msr1, Hrh1, Kcna3, Klf6, Rgs1, Cxcl9, F3, Rasgrp1, Ereg, Il7r, Clec5a, Rtp4, Bst2, Atp2c1, Itgb3, Eif2ak2, Lyn, P2rx4, Kif1b, Hif1a, Sell, Tlr3, Cd48, Pvr, Slc31a2, Slc7a1, Nampt, Met, Chst2, Abca1, Il1r1, Vip, Cybb, Ptafr, Irak2, Il18, Has2, Tnfrsf9, Cxcr6, Marco, Ab…
Ifit1	1188.76600866719	342.114843601639	791.69924063935	141.857270306184	2110.56777722712	2143.76822233955	2070.11128277839	1349.52136863834			INTERFERON_ALPHA_RESPONSE (KO_PBS vs WT_PBS)	2.00307e-12	2.00307e-12	0.898671	0.55701	2.67102	93	Ddx60, Rsad2, Ifi44, Cmpk2, Samd9l, Herc6, Trim12c, Ifit2, Gbp3, Usp18, Ifih1, Ifit3, Il15, Cxcl10, Nmi, Cxcl11, Casp1, Parp14, Sp110, Ncoa7, Parp12, B2m, Tmem140, Rtp4, Bst2, Eif2ak2, Pnpt1, Parp9, Sell, Tent5a, Il7, Dhx58, Irf9, Isg15, Mx2, Oasl1, Cd47, Irf7, Trim21, Elf1, Oas1a, Batf2, Ube2l6, Psma3, Epsti1, Trim25, Isg20, Psmb9, Stat2, Lpar6, Ifi27, Plscr1, Psme2, Csf1
Ifit2	1325.1200312076	647.505494952254	824.407154182713	189.143027074912	1308.50261334916	3244.1655069099	2190.60670086794	1774.81910019024			HALLMARK_INTERFERON_GAMMA_RESPONSE (KO_PBS vs WT_PBS)	8.27194e-19	8.27194e-19	1.12391	0.500568	2.62486	184	Ddx60, Ido1, Rsad2, Tnfsf10, Ifi44, Cmpk2, Samd9l, Oas2, Vcam1, Herc6, Ifit2, Gbp3, Cd40, Usp18, Casp4, St8sia4, Ifih1, Ifit3, Il15, Zbp1, Cxcl10, Nmi, Cxcl11, Cd69, Casp1, P2ry14, Sppl2a, Cxcl9, Parp14, Sp110, Cd274, Parp12, B2m, Rtp4, Bst2, Eif2ak2, Pnpt1, Xcl1, Casp3, Hif1a, Stat1, Cd86, Pnp, Il7, Rapgef6, Nampt, Slamf7, Dhx58, Rnf213, Il18bp, Fcgr1, Irf9, Arid5b, Isg15, Nlrc5, Apol6, Mx2, Pfk…
Ifit3	1252.79966566131	367.241922510234	551.002543538192	218.696625055367	1779.53061513375	1778.37718542847	1521.85713047096	1046.28028496977			HALLMARK_TNFA_SIGNALING_VIA_NFKB (KO_PBS vs WT_PBS)	0.0488759	0.0488759	0.205001	0.224018	1.18211	195	Olr1, Ccl20, Il1a, Nfat5, Phlda2, Ifit2, F2rl1, Ifih1, Serpine1, Lamb3, Cxcl10, Gfpt2, Cxcl11, Atp2b1, Cd69, Klf6, F3, Il7r, B4galt5, Map3k8, Rel, Pdlim5, Cd44, Birc2, Il23a, Klf9, Tnfaip8, Nampt, Zbtb10, Abca1, Bcl2a1d, Plek, Cd80, Ccnd1, Il18, Sat1, Tnfrsf9, Tnfaip6, Sdc4, Klf10, Ccnl1, Slc16a6, Ifngr2, Il6st, Tank, Jag1, Tiparp, Serpinb8, Rnf19b, Klf4
Oas2	665.950032738783	678.431130532063	245.728683800137	378.286054149824	980.759353366172	2112.43893304756	1771.28264591632	1126.24357908478
Mx1	274.968056504136	268.666459099592	113.219700727026	59.10719596091	294.804238879169	890.244636173517	622.961311522951	467.109524425414
Rsad2	1076.51877464222	378.839035852662	519.971958894488	348.732456169369	2076.80528059571	3066.39819126434	2482.20561264464	1833.66532719742
Usp18	1081.03879748886	500.608725948161	363.980371226142	360.553895361551	2164.91716204842	1450.29968407864	1533.90667227992	1100.05841587106
Gbp3	767.650546788258	311.18920802183	341.336431080737	331.000297381096	1098.51635381232	1647.77981096411	1123.01729659457	933.092805271744
Gbp4	198.881005252306	154.628177899046	80.5117871836627	59.10719596091	386.210022442263	543.862381529492	296.418728500282	286.206649534921
Cxcl10	1015.49846621253	684.229687203277	427.718869413208	1229.42967598693	3619.17494378197	1899.82218324574	1407.38648328589	1126.66592042694
Ccl2	5208.57299361533	2346.48259961802	6225.40621108675	4598.5398457588	15208.7695191602	12739.4042637879	12642.3792659551	15852.3007169605
Il15	65.5403312763282	42.5227489222376	57.8678470382576	35.464317576546	118.580475973744	149.95817121784	132.5449598985	119.663380277758
Vcam1	4846.21782874275	2599.68624092771	4874.31778241091	2387.93071682076	9405.73747619515	12974.9019552075	10667.4593634675	11572.1527750962
Cd40	278.734742209672	251.270789085949	206.311454658136	431.482530514643	1198.15689265137	627.99384378551	656.700028588024	616.196018206763
C
	WT - IgG			WT- J2 ab			KO- IgG			KO- J2 ab
RNA concentration (pg/ul)	104	38	10	73	64	33	19	35	22	800	53	116
D
CCL2	wild-type			wild-type+ΔAgo2 dsRNA
	1.13706	0.788473	0.738041	1.44477	1.8215	2.28625
	0.879462	1.26827	0.804469	2.34808	1.19622	2.83841
			1.68427			0.90192
CXCL10	wild-type			wild-type+ΔAgo2 dsRNA
	0.884836	1.13804	0.591392	2.14299	1.39286	6.0106
	1.13015	0.878704	1.057	0.775475	1.80912	6.30979
			1.59974			2.79177
E
CCL2	wild-type			ΔAgo2			ΔAgo2+BX795
	0.908305	0.742387	0.351209	5.90982	3.5797	4.78707	2.8375	1.45634	2.13309
	1.10095	1.34701	2.01028	1.86199	18.4974	5.68498	1.13806	1.57271	4.74833
			1.41637		2.37965	1.68388		3.71986
CXCL10	wild-type			ΔAgo2			ΔAgo2+BX795
	1.00695	1.28634	0.451183	4.57442	2.89305	2.08295	2.37576	0.926566	1.29062
	0.993094	0.777397	1.62323	1.91551	9.7102	1.65361	1.27012	0.42617	1.41492
			1.36543		0.475989	0.890816		1.22731
RSAD2	wild-type			ΔAgo2			ΔAgo2+BX795
	1.08964	1.05995	0.4589	142.239	2.92107	4.18299	136.489	0.690398	3.81838
	0.917737	0.943438	1.67439	126.369	0.691356	5.58458	99.1321	1.56211	4.28705
			1.30144	173.415		4.37934	84.1764

## Sheet: Fig. 2B
Element	baseMean	log2FoldChange	lfcSE	stat	pvalue	padj	negLogPval	Significant	Class	Family	Sub_family	Annotation	Nearest.Ensembl	gene_name	Gene.Type	gene_length	Distance.to.TSS	Location	TE_length	gene_proximity_2kb	age_million	gene_strand	TE_strand	orientation	Sequence
L1MA5-dup418	12.9826	7.23149	1.28751	5.61664	1.94703e-08	9.54176e-05	4.02037	UP	LINE	L1	L1MA5	Intergenic	ENSMUSG00000036805	Noxa1	protein-coding	9483	-25533	chr2:25120619-25120858	241	Distal	69.1	-	+	antisens	tgtggtccagctctactacccctggggtagacccaaagaacagtaagtcagcacactgtagacacttgcttctccatgttgttgcaacatcttcaccatagctaagggcagagccacccattaacagaagaacgtataagaacgcatggcacttatatacaagggagtcttattcagaccacacagaagaaattttgttacttgcaggaaaataggtagccatggagactgtcatgttaa
B1-Mus2-dup4713	10.2794	6.89482	1.26931	5.43192	5.575e-08	0.000211235	3.67523	UP	SINE	Alu	B1-Mus2	Intergenic	ENSMUSG00000036805	Noxa1	protein-coding	9483	-24825	chr2:25119984-25120076	94	Distal	24	-	-	sens	ggctgatctttgagttcaaggccagcctggtctacagagtgagttccaagccagctagggctacacagagagaccctgcatcaaaaaacaaaa
RMER3D-int-dup211	55.9726	6.55133	0.919885	7.12191	1.06442e-12	2.45915e-08	7.60922	UP	LTR	ERVK	RMER3D-int	Intergenic	ENSMUSG00000036805	Noxa1	protein-coding	9483	-23300	chr2:25118171-25118839	670	Distal	40	-	-	sens	caggatactcatattctgtctaacatgggctccacaggaattttgggtttaaatcctgacatgacaaattagaaaggcctaaatagggtaaaatgtgtgtgattttgagtaatgtggttgttttattgttcctctggggcagagggcaagctacaggtttccctggttaccggctgaaggctatgctgacttggcgaaaaggttttgtatttgtgtttttggaaaaggtgatcaaggtatttacaccttccagagttatatggatcagatctgatagagggagacaccctgagaactagattccagagaatcaaacaaaaaggctatcttgatgatactaatattttgttttgagatttatatattacagaatatacagccttggtgaatttcatcatc…
MER5B-dup394	7.66072	6.46986	1.27393	5.07865	3.80117e-07	0.00102456	2.98946	UP	DNA	hAT-Charlie	MER5B	Intergenic	ENSMUSG00000036805	Noxa1	protein-coding	9483	-23970	chr2:25119108-25119242	136	Distal	67.1	-	-	sens	aatggcgcccaacgtattgacttgaatttaactaacctgagataaaaatttgctgcccaccccagtccccaaaccttgaatgaggcttgggcagtgacctaggctgtagcagtatggattcaaagctgactgggt
B1-Mus2-dup64347	6.45801	6.21469	1.29248	4.80835	1.52179e-06	0.0034663	2.46013	UP	SINE	Alu	B1-Mus2	intron (NM_018857, intron 10 of 15)	ENSMUSG00000063011	Msln	protein-coding	5766	3795	chr17:25750511-25750655	146	Proximal	9.11	-	+	antisens	agccgggcgtggtggcgcatgcctttaatcccagcacttgggaggcagaggcaggcagatttctgagtttgaggccagcctggtctacaaagtgagttccaggacagccagggctacacagagaaaccctgtctcgaaagacaaa
RLTR25B-dup11	6.34917	6.18938	1.28915	4.80112	1.57784e-06	0.00354404	2.4505	UP	LTR	ERVK	RLTR25B	Intergenic	ENSMUSG00000051285	Pcmtd1	protein-coding	84709	-19527	chr1:7069247-7069539	294	Distal	43.8	+	-	antisens	tgatgagcccagtttggcccttgtggggacagagtgagatggttcctgccccagggacagggccccagtgtgagcctccatgtgtgtcaatggctgctgtgggcgtaacgcttatttgtgtaataatatacatatttttacatctctctgttaacattaatgactccatgatactctgagacagaatgagtccaggagggtaaggtatggctactgtctcagaaaaatggtaaatgctgggaccttcaggatagtccttgcagctatggaaagagctctaaatacatgtgtgt
Lx-dup2032	14.9545	6.10911	1.21106	5.04441	4.54921e-07	0.00120608	2.91862	UP	LINE	L1	Lx	Intergenic	ENSMUSG00000036805	Noxa1	protein-coding	9483	-25249	chr2:25120371-25120538	169	Distal	23.8	-	+	antisens	tgccccagtgtagaaggatgccagggtggggaggcgggagtgggtgggcaggtgggggaacaccttcatagaagcaggggaagagggctgggatagtggggttcgaggggggacaggaaaggggataacatttgaaatgtaaataaagaaaatatccaataaaaaaaa
ID4--dup22605	16.9848	5.8225	1.01576	5.73215	9.91642e-09	5.34568e-05	4.272	UP	SINE	ID	ID4-	Intergenic	ENSMUSG00000061731	Samd12	protein-coding	448728	-108585	chr15:53454729-53454808	81	Proximal	74	-	-	sens	gaggctaagggggctgttcattggtggaatgcttgcctaacacacatagggaccccaagcttcagtctccagcactacaa
RMER1C-dup363	4.7417	5.7824	1.37222	4.21392	2.50979e-05	0.0341083	1.46714	UP	Other	RMER1C	RMER1C	Intergenic	ENSMUSG00000036805	Noxa1	protein-coding	9483	-41154	chr2:25136024-25136694	672	Distal	48.4	-	-	sens	tccatggtctgtgcttctctcggagaccactcaggtcagtggcctgtgattcaacagagggcaatggtgatgtctgcaggccatactgcacgggagaccaggcagaggtccttggttctgtggctggagactaagtggatgtttgtggtctgtactgttgctggaaaccatgtagaagccctggattcatgttccctctgactgtgaagggtgagggagcagtgactgcagatgcagttgaaaaagagggacataaaagacttctgtgacaaccctccaccctcactcccactccccaaattgacatcctagagaggaagccacaaaggagaactaaaaataatcatgttggggatgctgaggtgtggctatccacacttgatggcgtctggcaggggt…
RLTR40-dup6	4.71541	5.7579	1.35835	4.2389	2.2462e-05	0.0313155	1.50424	UP	LTR	ERVK	RLTR40	Intergenic	ENSMUSG00000051285	Pcmtd1	protein-coding	84709	-13121	chr1:7075456-7076142	688	Distal	52.7	+	+	sens	aactattgctggaccttgcagccaagtggataatgtgccttgttatcatataagattatgtacttaacttgtggttgtattttgcactcaacatgttcaaagttgaatttaagggagcaatgtaaccaactttactatgccttgaatttcccatttaatcagctcttacaacctaagctaaacacatatttaatcttaaattctgcactcttccatgccctcaatccagatctcttgataaaaatcattcagccaatgggataaaactagtcttaataacaaataccttataaaagttgcaagcaacatgcagatgtaggttgttttcagttttgaatattgttctctatcagggaaataaacttcttcccttgtaaaactctgttgaaggtttttctt…
L1MD-dup469	7.83775	5.7518	1.25644	4.57785	4.69775e-06	0.00885864	2.05263	UP	LINE	L1	L1MD	Intergenic	ENSMUSG00000036805	Noxa1	protein-coding	9483	-24655	chr2:25119804-25119916	114	Distal	70	-	+	antisens	aagaaagaatgtgacatcaacaaatattagctaagatgtagggagaaagaagctattatgcactgcttatagagatgttaactaaatgccactctagaaattaagttttgaca
BGLII-dup208	24.3953	5.66189	1.00734	5.62066	1.90224e-08	9.54176e-05	4.02037	UP	LTR	ERVK	BGLII	Intergenic	ENSMUSG00000036805	Noxa1	protein-coding	9483	-21820	chr2:25116813-25117237	426	Distal	12.2	-	-	sens	tgttgtggatagccctggggctaattgtattggatgttaattccattctcttgtgagtggctgcgaacaaggaatgagtcagcactcaggtgatttcctgtaaacctgcttcctgccttaaattgtaaaataaaggagagctgatgattgggcagataaaagggaaggtggagcagaaagtgagaggggagagaagaaggagaaaatggaagagggagaggaggaagaggaggaggaagaagaagaaaagcggagcagaagcacatggcctggagaaactgcaagttctaaggggtctcataaatgtggaagatggtagcgtagcggtagatctgcccaatctagacgcacaacatgtattcatattaactgtgttgtgttttcattgccggggcataa…
Lx2A-dup1155	10.6002	5.60319	1.09879	5.09944	3.40656e-07	0.000966519	3.01479	UP	LINE	L1	Lx2A	Intergenic	ENSMUSG00000037119	Fer1l6	protein-coding	155045	69064	chr15:58484341-58484724	385	Distal	17.8	+	-	antisens	ggagctggcaggaggactggaagagccgagggagattgcaaccccattggaagaacaacataggctgtcctgaacacccagttctccaaagtctagaccaccaaccaaggagtatacctggagggatgcatggctccagatacatacgtagcagaagatagccttgcctgacagcaaggaaagcccttggtcctggggaggtttgatgccccagtgtaggaggatgctggagcgatggggcaggaaagtgtgggtgggtgggtgggttgaggagcactctcacacaggcaaaggggagggtggagggtggatgtgggatagggggttggtggagggggtaactgggaagtgggatatcatttgagatgtaaatgaactgaatga
Zaphod-dup627	12.9436	5.42918	1.01956	5.32503	1.00938e-07	0.000347316	3.45928	UP	DNA	hAT-Tip100	Zaphod	Intergenic	ENSMUSG00000037119	Fer1l6	protein-coding	155045	84129	chr15:58499449-58499745	298	Distal	64.4	+	-	antisens	ggccactgctttggagtgtgtggtggatctgagtggcagaaatgcttagggaggaaaaaagcgaggttcattaagttgtcagatctctcctcttggagaacataggattcttgcataactaagcttcatttcccagcagtgtccggaatgactgtcttcattcattttgttctgcattttgccatcccaggggtatcgagaattagctcagcattaccaacagaagcaatggctcatagagaacaacactctacaatactgaagcgctccatagcaccctttgcctggtatataggt
MYSERV16-I-int-dup264	61.3745	5.41184	0.701043	7.7197	1.16602e-14	9.42853e-10	9.02556	UP	LTR	ERVK	MYSERV16-I-int	Intergenic	ENSMUSG00000036805	Noxa1	protein-coding	9483	-22501	chr2:25117239-25118174	937	Distal	44.4	-	-	sens	agtgcagggcttagacccagtccttctattgctgttattataaacagatctgagatgtttaagcctgtgatttaagggaaaaataggaaattcatggctctgagtttattgttagggtattctcagttattttaattagaaatggctgagagtagttaacagacaacagtcaagattacttcacatagatagttggttttcaaaaacatcagaagtccacagaatgtgacgtttaaggttgtttagtcacttgttgttgagaccagtctgctcctgacagctttccctgtcttggattcaaagaagaaactgagcatctttgagttactccagttgtggcaaaacggccactaggcaagaatggcttcatcatttcatctacagacataatattgccca…
MIRb-dup36078	8.81198	5.33249	1.17659	4.53217	5.83795e-06	0.0106081	1.97436	UP	SINE	MIR	MIRb	Intergenic	ENSMUSG00000037119	Fer1l6	protein-coding	155045	73582	chr15:58488948-58489153	207	Distal	66.4	+	+	sens	tgtagctggtaagaacacaggtttggaagacagagagcctgaattcaaatcctgactccaatgtattctttggtttctgtatctttgttttcaaaagcctgttaacatttaccttgtagagttgttttgagaataaaaagtgagctaatttatctcatcagcactcaggatagctcctgtcacatggggaatactcattaaatgat
B3-dup91325	8.415	5.19156	1.10979	4.67798	2.89708e-06	0.00578423	2.23775	UP	SINE	B2	B3	3' UTR (NM_001358814, exon 3 of 3)	ENSMUSG00000039098	Tmem200a	ncRNA	166722	-86630	chr10:25991518-25991732	216	Proximal	45.1	-	-	sens	ggggtcctggaagagtgtctcagcagttaagagagagcattggctgttcttggagagaattctgattttgttccctgcacccacgtggtggctcacagtcatctgtaactccggtttcaggggatctaacactctcttctggcctctgtgagcaccaggcatgcatatggtgcacttacacacacacacaggcacttatacgcgaaaataaaaat
L1MB5-dup270	21.023	5.12283	0.885755	5.78357	7.31297e-09	4.07817e-05	4.38954	UP	LINE	L1	L1MB5	Intergenic	ENSMUSG00000036805	Noxa1	protein-coding	9483	-26158	chr2:25121275-25121452	179	Distal	72.7	-	-	sens	agcaactccagcacttcatgtattcctgatgattcaaaccttatgctcagacaagtaactgtgcatgaatgttcagaggggcttaaaactgtcaaaagggggaaacaacccaaagagccaggagccgatgaacgggttaatagtacatggttcgtccacaccacagagtacaatctgg
L2-dup15173	7.61633	5.03826	1.11731	4.50927	6.50517e-06	0.0115608	1.93701	UP	LINE	L2	L2	Intergenic	ENSMUSG00000037119	Fer1l6	protein-coding	155045	79711	chr15:58495116-58495242	128	Distal	68	+	+	sens	aagccaaagcctgagagttattccaacgcctcttgttctcgaattttctaccctatctatctatgagccaatcctgcggtctttgccttcagattatgcccaatcgaagcactattccgcactacct
RMER15-dup15464	11.519	4.89551	0.962081	5.08846	3.60982e-07	0.0009951	3.00213	UP	LTR	ERVL	RMER15	Intergenic	ENSMUSG00000037119	Fam91a1	protein-coding	42273	67421	chr15:58482840-58482938	100	Distal	40.4	+	-	antisens	ctcctgtaagtaacccctcccccaagcccctgtaagtaaccttagtacactcattggttcaccaagctagacttgggtagaatactttctttggtctat
L1ME2-dup2446	7.41168	4.88677	1.1626	4.2033	2.6305e-05	0.0354508	1.45037	UP	LINE	L1	L1ME2	Intergenic	ENSMUSG00000043705	Lclat1	protein-coding	135384	132855	chr17:73266332-73266550	220	Distal	58.7	+	+	sens	aaatgtccatccatgggagaatggacaagcaagtggaagcatagctcatacaatggagttcttcacagtcgtagaaaggagtggacacgtgtgtatctcaaaataacttgtctcagaaaaagcttagtgatataaataagtctctcatgactacatttgaagaaacttctagaaaatgccaacttactttttaatgacggaaatcagaccattgcttgc
MER63A-dup553	6.46843	4.87585	1.13965	4.27836	1.88274e-05	0.0274307	1.56176	UP	DNA	hAT-Blackjack	MER63A	Intergenic	ENSMUSG00000037119	Fer1l6	protein-coding	155045	84772	chr15:58500151-58500330	181	Distal	62.4	+	+	sens	aggggcgtgctctagctagtttccatggttcacaaaagccaacgttaaacatttaaggaagcttgtgaacatacagttaaatcactcgaaacttaaaatctgatacagtgggaatatttacacaatggaaattggcaaacatcctcttaattcttaagaactgttattttgttggttttc
B1-Mus2-dup57767	7.71284	4.59681	1.08256	4.24624	2.17391e-05	0.0305712	1.51469	UP	SINE	Alu	B1-Mus2	Intergenic	ENSMUSG00000022010	Tsc22d1	protein-coding	92805	-44520	chr14:76370369-76370513	146	Distal	26	+	+	sens	gccaggtgtggtggcgcacgccttaatgccagcactcaagaggccgaggcaggtggatttctgaattcaaggccagcctagtctacagcgtgaattccaggatagccagggctacacagaggaaccctgtctcaaaaagccaaaa
B1-Mus1-dup80722	8.43967	4.43626	1.02882	4.312	1.61782e-05	0.0241253	1.61753	UP	SINE	Alu	B1-Mus1	Intergenic	ENSMUSG00000037119	Fer1l6	protein-coding	155045	82097	chr15:58497496-58497634	140	Distal	16.7	+	+	sens	gccgggcagtggtgacacacacctttaatcccagcacctgggaggcagaggcaggcagatttcggagttcgagaccagcctggtctacagagtgagttccaggatagccagggcgacacagagaaaccctgtttcaaaa
MER58A-dup3163	7.41031	4.42799	1.06089	4.17383	2.99526e-05	0.0384444	1.41517	UP	DNA	hAT-Charlie	MER58A	Intergenic	ENSMUSG00000037119	Fer1l6	protein-coding	155045	83351	chr15:58498719-58498920	203	Distal	72.2	+	-	antisens	tacaacatgcagaacaatgcagcttctttcttgcttttgtaaataagattatactggaattgattcaaatgattttctcacactctgtctagagctctcttctgtttctgcagcagagttgaatacttgcaacagagatataaaaaggtccataaagcttaaaatatttattgcctggcctttacaactctgccacctcctg
Lx2-dup16161	23.0864	4.3547	0.781518	5.57211	2.51678e-08	0.000113061	3.94669	UP	LINE	L1	Lx2	Intergenic	ENSMUSG00000037119	Fer1l6	protein-coding	155045	71045	chr15:58485951-58487076	1127	Distal	21.3	+	-	antisens	ctagcaggattgcaagctggtacaatcagtctggaaatcagtctggtggttcctcagaaaactggacctaatactacctgtggacccagctgtactactcctgggcatatacccagaagatgttccaacatataacaaggacacatgctccactatgttcatagcagccttatttataatagccagaagctggaaaaaaacccagatgtccttcaacagaggaatggatacaaaaaatgtggtacatttacacaatggaatactactcagctgttcaaaacaatgacttcatgaaattctcaggcaaatggatggatctagaaaatatcatcctgagtgaggtaactcagtcacaaaaggccatacatggtatgtactcactgataagtggatattagg…
L2-dup15171	7.63775	4.30818	1.03002	4.18264	2.8815e-05	0.0375807	1.42503	UP	LINE	L2	L2	Intergenic	ENSMUSG00000037119	Fer1l6	protein-coding	155045	78130	chr15:58493470-58493727	259	Distal	83.1	+	+	sens	ccctatctctgtctttctttgcctttcacattgtcacttttgatctaactagattctgttggccatcttgtaactacttccctgcccaaaccctcagtctggtttcttttgtatttatctggccaaatcacaccagattccatctttgcctgtgcactttgcctgccccagacagctagctgaggctagtaaatgccatgcatttatatgaattgattttcctttatctccatacccatgaaaagcagctgagccctt
RMER15-dup15465	20.0559	4.30172	0.719315	5.9803	2.22723e-09	1.78585e-05	4.74816	UP	LTR	ERVL	RMER15	Intergenic	ENSMUSG00000037119	Fam91a1	protein-coding	42273	67562	chr15:58482974-58483087	115	Distal	58.7	+	-	antisens	ttttgtgactggttggccatgctacagtgggacttttcaaagactttgatgcccataagtcactcatgcccctgtaagtaacctctcccacatgcctctctagtaagtaacccc
Lx-dup21509	14.0737	4.23843	0.805866	5.25947	1.4447e-07	0.000473525	3.32466	UP	LINE	L1	Lx	Intergenic	ENSMUSG00000037119	Fer1l6	protein-coding	155045	78978	chr15:58494272-58494621	351	Distal	22.4	+	-	antisens	ccagcaaacatgtgaagagtgaagtaagaatcaactggactgagcgctgggtccccaatagaggagttagagaaaggactgaaggagttgaaggggtttgcaacccataggaagaacaacaatatcaaccaaccagagctcccagagtctaaacaaccaaccaaggagtacacatggctccagccgcacatgcagcagaggatggccttgtcaggcatcaatgggaggagaggtccttggtcctatgaagactcgatagaggctccagtgtaggggaatcgagggtagggaggtgggagtgggtgggtgagtggaggaacaccctcctggaagcagcagggaggggaatg
L1Md-F2-dup56866	25.1865	4.1587	0.678303	6.13104	8.73078e-10	7.84422e-06	5.10545	UP	LINE	L1	L1Md-F2	Intergenic	ENSMUSG00000037119	Fer1l6	protein-coding	155045	72405	chr15:58487377-58488369	994	Distal	10.9	+	+	sens	ggaggatcctgcaatacctctcctgggcatatatccagaagatgttccaaccagtaagaaggacacatgctccactatgttcatagcagccttatttataatagccagaagctggaaagaacccagatgcccctcaacagaggaatggatacagaaaatgtgtacatttacacaatggactactactcagctattaaaaagaataaatttatgaaattcctaggcaaatggatggacctggagggcatcatcctgagtgagttaacccaatcacaaaagaactcacacaatatgtactcactgataagtggatattagcccagaaacttagaatacccaagatataagatacaatttgctaaacacatgaaactcaagaagaacaaagaccaaagtgtg…
Lx8-dup14096	155.552	4.10682	0.476778	8.6137	7.07406e-18	1.14403e-12	11.9416	UP	LINE	L1	Lx8	Intergenic	ENSMUSG00000029338	Antxr2	protein-coding	148261	-1255	chr5:98031609-98032826	1219	Proximal	65.1	-	-	sens	caaattaaaagcccagtggggtgtgggataaccttcctttaagttgttgatcacaggtgtcccaaaatcaatacaggctattaccattactcttggttgcctaccggaacttgatgtcaagaccctttagctgtagacaccatgcattttggacacaggactttgaggaacccatctggaactgacctgtagtctcccgaaatctagctcttatagtcttagaattgattatgtgagctgccaagagagaaaagccatcaatagtcctgcctaccagtgaagcctgcaagccacaggaatggctaacatggagagatatgctcatttctacaatatagggtgataactgttttctgattgggattaaggctcactccacagaaagaaacgtatctttct…
MMERVK10D3-I-int-dup1	27.3258	4.04244	0.731368	5.52723	3.25319e-08	0.000142193	3.84712	UP	LTR	ERVK	MMERVK10D3-I-int	Intergenic	ENSMUSG00000051285	Pcmtd1	protein-coding	84709	-24756	chr1:7061796-7066533	4739	Distal	67.1	+	-	antisens	gtagggatgttagccatctggaacttggtcagggcatgcttgagggatgccagtggaaagtacaatgctgaaatagaggaaggagtggcggtgcttgaggaggctaaggagattgcttctcaggctagcagccgaaaacctaaacagcttaaacaacaaaccaaagataagaaagagaagaaggaatctagctctgaagggtctactagtgacagtgatgggactgatagtgacagtgacgtctgtagtcagatgtcccgcttgagtttgaggtgcggtaggccgcccgaaacatcagcccctctgttgccttttcctcccccttataaagatgagggagacaaaagggggaagcatagtcttcatgcagacgtctggaaaaatgtgcccgtcattgca…
RSINE1-dup99073	15.0409	3.92266	0.877741	4.46903	7.85733e-06	0.0132003	1.87942	UP	SINE	B4	RSINE1	Intergenic	ENSMUSG00000037119	Fer1l6	protein-coding	155045	82859	chr15:58498271-58498384	115	Distal	60.9	+	+	sens	ggttcctactgccgagcctgatgaggctgagtttgattcctagatgccacacgaggggagaagagaactgacccccgtaagctgtgcacccccacacagggacacgtggacaca
L1Md-F2-dup177	32.9657	3.90931	0.660524	5.9185	3.24886e-09	2.2844e-05	4.64123	UP	LINE	L1	L1Md-F2	Intergenic	ENSMUSG00000051285	Pcmtd1	protein-coding	84709	-6559	chr1:7079771-7084952	5183	Distal	16.4	+	+	sens	ttccgggactccgcagaaagtattctgcacaggtgagagtatggactacagaagcttctgggacaggcaagagccacagagcttctgagacagcgccatttttgggctccagacatctggccaccttgccggccagaggacaggtgtccggcccgcccaggaggcctttgcctcaggatccaagggagccatcttggttccgagacttcacagaaagtagtctgcacaggtgagagtgtggactactgaaacaacagcttcggtgacaggccaaagcaacataccttctgggaaaggtcctgttttgggacttcatcttcggccaggagaaggtccaaacgacagataactgtacaccttccctgtaagaggatagcttgcctgcagagactgctctga…
ORR1B1-dup15118	11.0741	3.89899	0.854258	4.56418	5.01451e-06	0.00932134	2.03052	UP	LTR	ERVL-MaLR	ORR1B1	Intergenic	ENSMUSG00000037119	Fer1l6	protein-coding	155045	75814	chr15:58491087-58491478	393	Distal	29.1	+	+	sens	tggtttgaataggaatggcccccatcgactcatatgtgtgactgcttggtcataggaagtggcacttttaggaggcgtggtcttgttggagtagtgtggctttgttagaggaagtatgtcactatagaggggggctttgaagtctcctatgctcaagctattcccagtgtggcacacagtctccttctgtggctttggatcaagacttagaacttcagctcctttcccagcatcacgtctgcttgccatgtttgaatgctgccacatttcccatcatgatgataatgggataaaacctctgaaactgtaagccagccctaattaaatgttttcctttataagagttgctgtggtcatggtatctgttcacaacaataaagtcctaactaaga
RMER17A2-dup2	12.7087	3.8221	0.785697	4.8646	1.14689e-06	0.00276831	2.55779	UP	LTR	ERVK	RMER17A2	Intergenic	ENSMUSG00000051285	Pcmtd1	protein-coding	84709	-15588	chr1:7072930-7073735	807	Distal	22.9	+	+	sens	tgtggggcaatgggctatgcacagacagtctggtctccagccaagttgaggtctgaacccctgtagaacctgatgggtagtaattcccacctacatgggacggtaggcattccctcatgtctcctgtactcctggctcctgtcaaagttactgctcccacagcctccacaggagaagctaacagtctcatacacaatgtcctaagcttctgaccttcaggttagactcctcccattacctagcaacatcaagataacaagcccactataagaggggctgtttggccccacctcgctctctccctcttactctctctctctctttaagctttcttactctctagcctttcttctctctctctttttcccccttctctcctcttggccgtggccagtctct…
BGLII-dup209	22.6136	3.76425	0.757652	4.96831	6.75382e-07	0.00170663	2.76786	UP	LTR	ERVK	BGLII	Intergenic	ENSMUSG00000036805	Noxa1	protein-coding	9483	-24247	chr2:25119244-25119660	418	Distal	13.6	-	-	sens	tgctatggatagctaattatatttgatcttaattccgttctcctgtgagtggctgcgaacaaggaatgagtcagcgctcaggtgatttcctgtaaatctgcttcccaccttaaattgtaaaataaaggagagctgatgatttggcagataaaaaggaaggtggagcagaaagtgaaagagagaaggagaaaatggaagagggagaggatgaagaggaagaggaagaggaagaagaagaaaagtggagcagaagcacatggcctggagaaactgcaagttctaaggggtctcatagctggggaagatggtagtgtagcagtagatctgcccaatctaggcgcacagcatgtattcatattaactgtgttgtgttttcattgccggggcataattagggtg…
Lx8-dup23905	22.3346	3.7587	0.636967	5.90093	3.61455e-09	2.43564e-05	4.61339	UP	LINE	L1	Lx8	intron (NM_001195084, intron 3 of 7)	ENSMUSG00000032372	Plscr2	protein-coding	22151	12976	chr9:92288491-92288665	176	Proximal	70	+	+	sens	tgaattctcatccctatagaggacatctttcttgactgacatacacataccaatcaaagctcaggatcaactgcacagacagaggcagatagaagggagaagtagaagaataaggaggggaactatggaatgcagtcttctgtttgtgcacacacagcaactctgattgcctgta
MER113-dup552	16.607	3.72799	0.832195	4.47971	7.47462e-06	0.0129506	1.88771	UP	DNA	hAT-Charlie	MER113	Intergenic	ENSMUSG00000037119	Fer1l6	protein-coding	155045	82332	chr15:58497688-58497912	226	Distal	70	+	-	antisens	aagactgattcataaatgaaatgaattatctcagggccctttctccagccccttccaacctagtaatcacgccacagggcgcttcacagggcactagtatagtttaatttcagatgtttactaatttcgcttttcagccaagaagggtacctagggttagagtatctcatgggccgcagaatatgcctgtgatttagtaacattgctttgttctcagggttttta
MLTR14-dup13	20.4999	3.71096	0.689882	5.37911	7.48538e-08	0.000269011	3.57023	UP	LTR	ERV1	MLTR14	Intergenic	ENSMUSG00000051285	Pcmtd1	protein-coding	84709	-43238	chr1:7045583-7045782	201	Distal	59.6	+	+	sens	tttatctgaacataaagctgttacaggtaccccaaagacaaattcagggtcacaagatccctttattgcttcctcttttcaaatgtggacatgatgaataaagcgctttttacctaacttcttacttgagatattcgtgccaggtgtttgagcctagaggctgctagaccccaggctctgccttaaaaactgtagttaca
ID-B1-dup31102	11.8159	3.67376	0.846208	4.34144	1.41554e-05	0.0215966	1.66561	UP	SINE	B4	ID-B1	TTS (NM_001312914)	ENSMUSG00000029361	Ksr2	protein-coding	361004	-98069	chr5:117768677-117768864	189	Proximal	60.9	+	+	sens	gtggatggagctcttgcctaacacacaccaagccccaagttccatccccagtcccacacaaaccagatatgatggtgtgtgcctatgtcccccacacacgagagagctggaggcaggaggatcagaagttcagggccatccttaatcatacagtgagcttgagagcaacctgggctacatgtgaccct
MTA-Mm-dup2138	9.49519	3.64685	0.870119	4.19121	2.77468e-05	0.0370451	1.43127	UP	LTR	ERVL-MaLR	MTA-Mm	intron (NM_001289739, intron 2 of 4)	ENSMUSG00000009876	Cox4i2	protein-coding	10865	18562	chr2:152772561-152772910	351	Distal	6.44	+	-	antisens	agagaaaggagcttcagttgaagaaatgcctccatgagatccaactgtaaggcattttctcaattagtgatcaagggggaaaggccccttgtgggtgggaccatctctgggctggtagtcttggttctataagagagcaagctgagcaagccaggggaggcaagccagtaaaggacatccctccatggcctctgcatcagctcctgcttcctgacctgcttgagttccagtcctgacttccttcagtgatgaacagcaatgtgggaagtgtaagctgaataaaccttttcctccccaacttgcttcttggtcatgacgtttgtgcaggaatagaaaccctgactaagaca
MLT1L-dup1315	96.9934	3.64235	0.510946	7.12863	1.01371e-12	2.45915e-08	7.60922	UP	LTR	ERVL-MaLR	MLT1L	Intergenic	ENSMUSG00000037119	Fam91a1	protein-coding	42273	66847	chr15:58482197-58482434	239	Distal	78.9	+	+	sens	ctgttgcagctctcttgggactattaggccaggtggattgtaagacaaagtgggcattttgcggatgggacagcagaaaattgggaacagtctgaactctggtgatgtcattgatctttcaactcaataagcctaaagacacctgattctagtcttactttatgagataataatgtgttcttattgtttgagcattttttattgcatcttcagcagatgtagctaaaaatcactctaa
ORR1D1-dup36	52.6069	3.61128	0.528909	6.82779	8.62311e-12	1.74318e-07	6.75866	UP	LTR	ERVL-MaLR	ORR1D1	Intergenic	ENSMUSG00000051285	Pcmtd1	protein-coding	84709	-35145	chr1:7053726-7053825	101	Distal	35.6	+	-	antisens	tgtggttgtttgaatgagaatggcctccatagtctcatatttttgaatgcttgtttcctagttggtaggactatttgggaaggattaggtgttatgatct
MLTR18C-MM-dup4	16.3689	3.6032	0.698035	5.16192	2.44427e-07	0.000705879	3.15127	UP	LTR	ERVK	MLTR18C-MM	Intergenic	ENSMUSG00000051285	Pcmtd1	protein-coding	84709	-37563	chr1:7051312-7051402	92	Distal	20	+	+	sens	tgtagaaggggtagaaaggccttgtgcacacagataagcactggagattccaggaaaatcaagcacacagcttatctcttcaatggaatga
ORR1B2-dup23	19.7326	3.56859	0.659835	5.40831	6.36221e-08	0.000233843	3.63108	UP	LTR	ERVL-MaLR	ORR1B2	Intergenic	ENSMUSG00000051285	Pcmtd1	protein-coding	84709	-40629	chr1:7048241-7048342	103	Distal	37.1	+	-	antisens	aatcccctaaactgtaagccacccccaatttaatgttttcttttttaggggttgtcgaggtcatggtgtctcttcacagcagcagaaaccctaatgataaca
MLTR18C-MM-dup5	101.366	3.44467	0.551044	6.25117	4.07384e-10	4.11768e-06	5.38535	UP	LTR	ERVK	MLTR18C-MM	Intergenic	ENSMUSG00000051285	Pcmtd1	protein-coding	84709	-37246	chr1:7051420-7051929	511	Distal	40.9	+	+	sens	atcctttactgcctcctaagacagacgctgcccttatctcccacaatctatgtttttatttctcccagaccctaaatcgtgtacattgctttagacattaaaacgaatatcccttgtgttttaaacagtttaagtgacttgttgacttgtatgctgttctagcgccaggataatactggcaatatgtttacctcagtcaagatctctagactctaaagatgtggcactgtctgtgagtcaacagtactcatttttgtaaaagaagccagatgtagtttgtaaagaatctcaatgtaaatatgtcttaaattgtcatatacttgagactgaattgttatcaaaaaatgttttatcaccccaaaatgtgatgtgcttaaaaatagctaaaataaactgatt…
B1F-dup49	27.8483	3.43833	0.625708	5.4951	3.90498e-08	0.00015788	3.80167	UP	SINE	Alu	B1F	Intergenic	ENSMUSG00000051285	Pcmtd1	protein-coding	84709	-36552	chr1:7052313-7052423	112	Distal	76.9	+	-	antisens	ccagctagcactgtagaagctgaggctgtaaactgcaggccagcctaaaatacattatgagtccgtgactggcctggaataccacttgaggacctgtccagaaagaaagaa
BLACKJACK-dup474	14.2261	3.3866	0.808337	4.18959	2.79461e-05	0.0370451	1.43127	UP	DNA	hAT-Blackjack	BLACKJACK	Intergenic	ENSMUSG00000020601	Trib2	protein-coding	25196	-24352	chr12:15841038-15841236	200	Distal	66.9	-	-	sens	aattgggtatttctaaccaaactattaataaatgtaatgcgctgtctccaaaagaataagcaatgaaaaagatcctgatgcttttaagtcgtacattacaatccttaaaacaaggctggaaaacaaggagacgttcgactttgtcccttggaaggcaggggatggcttgagtaacggtggagggtaaatgatgaaccag
B1-Mur1-dup32311	24.534	3.38244	0.615479	5.49562	3.8935e-08	0.00015788	3.80167	UP	SINE	Alu	B1-Mur1	Intergenic	ENSMUSG00000037119	Fer1l6	protein-coding	155045	81585	chr15:58497001-58497105	106	Distal	33.8	+	-	antisens	tggcacctgcctctaatccaagaggcaggggattgctgtaagtttgaggtctatatagcaagttccaggccagcagggctacacagggagattctgtttcaaaaa
B1F2-dup16	17.6882	3.35728	0.685026	4.90096	9.53716e-07	0.00237287	2.62473	UP	SINE	Alu	B1F2	Intergenic	ENSMUSG00000051285	Pcmtd1	protein-coding	84709	-43392	chr1:7045493-7045564	73	Distal	58	+	-	antisens	agctgtccatgatggtattagcctgtaataccagcactcaaaaggcagaggcaggaagttgatctacatagg
B4A-dup8281	18.3283	3.34563	0.75767	4.41569	1.0069e-05	0.0162838	1.78824	UP	SINE	B4	B4A	Intergenic	ENSMUSG00000026621	Marc1	protein-coding	24547	26726	chr1:184784414-184784735	323	Distal	57.3	-	+	antisens	ggggcgggggatatggcttgactgggtagctactgtgcttgctgtgaaaacaggatctggtgtgagcctctgagtccagatgtttaactcattagaaagccaggtgcagatgttaccccagttagggaggaaggagaaataggtcccagtgaacccagaaactgtcagggaggaagaagaagtggagacaggtgatcccactggctagctaacagattaaaaatggtgagacccagattaaccccgattaatcaaaatataagatggagagatacctgccatcgacctctggcatttttacacatgaacatccacacataca
L1-Mus3-dup132	23.3761	3.31569	0.697863	4.75121	2.02207e-06	0.00424692	2.37193	UP	LINE	L1	L1-Mus3	Intergenic	ENSMUSG00000051285	Pcmtd1	protein-coding	84709	-21127	chr1:7067258-7068328	1072	Distal	26	+	+	sens	tctaatcaatgataacgtggtcagggaagaaataaagaaagaaattaaagactttttagaaatcagtgaaaataaaggcacaacatatccaaacctaagggacaaaatggaatcagtgttaagaggaaaactcatagctctgaatgcctccataaataaattggagagagcataccctagcagcttaacagcacacctgaaagctctagaacaaaaagaagcaaatacacccaagaggaataaacagcaggaaataatcaaactcaagactgtaatcaaccaagtagaaacataaaaaaaaaattatacaaagaatcaacaaaactaggagctggttctttgagaaaatcaacaacatagataaacccttagccagactaaccagagggcacagagaca…
B1F1-dup5358	17.4921	3.31066	0.635272	5.21141	1.87413e-07	0.000571864	3.24271	UP	SINE	Alu	B1F1	Intergenic	ENSMUSG00000054814	Usp46	protein-coding	69979	121452	chr5:73946917-73947002	87	Distal	50.2	-	-	sens	cacatacccatcatcgcagcacaagcaaggccagaggcaggagaatcagttcaaagccagccagggctacacagggacattgcagg
ID-B1-dup80	22.6188	3.28646	0.595203	5.52157	3.35987e-08	0.000142991	3.84469	UP	SINE	B4	ID-B1	Intergenic	ENSMUSG00000051285	Pcmtd1	protein-coding	84709	-40906	chr1:7047929-7048100	173	Distal	71.1	+	+	sens	ggtggtgtggttcagttgttaggatgtttgtcaaataaacacaaaccttacatttgaagcccagcatcacttacacttaacgtgattctcttcccagaaattcaaggtcatccttagttagatactacatttgagcccaacctagggacatgagatcttgtctgaaaataaa
RSINE1-dup99	57.9514	3.27203	0.549288	5.95686	2.57125e-09	1.89013e-05	4.72351	UP	SINE	B4	RSINE1	Intergenic	ENSMUSG00000051285	Pcmtd1	protein-coding	84709	-40317	chr1:7048518-7048688	172	Distal	64	+	+	sens	cagggctgaccagaaggttcagcctggagacacacttacttaccacaaagcttgattaccagagtttaattcccaatatccacagggtaaagcgaaagaaataactctcacaacttgacctgtgacctccacactcactgtggcaagggtgcagcatcacctacacacaca
MTC-dup22634	20.856	3.25898	0.697987	4.66912	3.02497e-06	0.0059659	2.22432	UP	LTR	ERVL-MaLR	MTC	Intergenic	ENSMUSG00000022010	Tsc22d1	protein-coding	92805	-44872	chr14:76369884-76370294	412	Distal	29.8	+	-	antisens	tgtggtggcaattttatgccaacttaatgcgggctaaagtcatctgaaaggaaggaaccccaactgagaaaatgcctctgtaaggtagggctgcaggcaagcttggagagcattttcctaattagtgattggtgagggagggcccagcacactgtgggtggggccatccctgggatggtggtcctgggttctataagaaagcaggctgagcaagccatgagatacaagccagtaagcagcaccctcatggaatctgcatcagctcctgcctccaggttcctgtcctgtgtgagttcctgtcctgacttcctccagtgatggactacaatgtggaagtgtaagtctaattaacccttccctccccagtttgctttttgtggtggtgtttcatcacagcaa…
ID-B1-dup94812	17.7722	3.25003	0.665214	4.88569	1.03067e-06	0.00252549	2.59765	UP	SINE	B4	ID-B1	Intergenic	ENSMUSG00000061731	Samd12	protein-coding	448728	-110220	chr15:53456294-53456513	221	Proximal	60.2	-	-	sens	ggagctaggagcataattaatttgcgagtgtttccacagcatgcacaaagccctaagttggatccccagcatcacataaactggtagagtggtacatgcttcacgtgccagcagttgagagagaggcaagggagaaccaagagttcaaggtcatccaggactgcatagcaattttgaggctaatctgtactacatgagatcctgtctcaaaaaaataaaa
B2-Mm2-dup88	45.6711	3.2364	0.526618	6.14564	7.96433e-10	7.57651e-06	5.12053	UP	SINE	B2	B2-Mm2	Intergenic	ENSMUSG00000051285	Pcmtd1	protein-coding	84709	-38942	chr1:7049884-7050073	191	Distal	21.1	+	+	sens	ggggctggagagatggctcaatggttaagagcacagactgctcttctagaggtcctgagttcaattcccaggaaccccatggcagctcataaccatctgtaatggggtctgatgcccttttctggtgtgtctgaagagagcaatggtgtactcacatacataaaataaataatcttaaaaataaaataaa
RLTR45-int-dup10	284.522	3.23543	0.507507	6.37514	1.82801e-10	2.11164e-06	5.67538	UP	LTR	ERVK	RLTR45-int	Intergenic	ENSMUSG00000051285	Pcmtd1	protein-coding	84709	-34605	chr1:7053917-7054713	798	Distal	23.6	+	+	sens	attggcacatggcatgatcctgaacagaaagttaatataaggaagagagggagtgtttctgttttttccacagaatgctgcaggagcatgctagcttccaatgtgacaggtttacctgtgagttcctgagtgccctgacagtggtgacaggaaagctgtcttgagcgcacagaagaagaaatcagaaagcagccacttgcaaacaagatgaagaaacttcctatctcctccatgggctacagcaaggagagctgacctggtgtcaacttgggacaactaaaaatgatgacttgtgaggcagagggactgctacagagtattgggcaagatttcatcagagacactgtttttggccattcaggcaaactcccctatagctgtaaaagcttgtgtacctta…
B4A-dup77475	37.9313	3.22529	0.641614	5.02684	4.98623e-07	0.00130062	2.88585	UP	SINE	B4	B4A	Intergenic	ENSMUSG00000020601	Trib2	protein-coding	25196	-24588	chr12:15841242-15841505	265	Distal	69.6	-	+	antisens	ggctaaggagcaagctcaggtgttcaggtgcttgctgcacaagcatggggttctgggttctgtcccaaaattcacacaaaaagacaagcatggtgtaatttcagtactgggcaggggaagaagcgtgggcctctggtgttcactagccaaccaccctaggcaaatctggttcggcgaacaacctcatctcagaacaacaaaatggagggctcctggagaatgactaagggcaacctccagtctccacatacttgtgcacataca
RMER10B-dup2051	27.308	3.2221	0.67345	4.78446	1.71445e-06	0.00374682	2.42634	UP	LTR	ERVL	RMER10B	Intergenic	ENSMUSG00000011179	Odc1	protein-coding	6712	8564	chr12:17553298-17553576	280	Proximal	27.6	+	+	sens	gaggcacacattttacatatcaaagcagacctgacctccaggttcctacctggcatacactgcccccaaccctgaactttgcagcccaggggctgggctgccctttcccaagagaggctcttctataatccagatattttgtgtgttctccctctccctctccctcctcccccctctctctatctctccccttctcttccccctctgagagtggcttccaataaacctgcctttaatataatcgactctggtctgaattggcacatttcacgggggggg
Lx8-dup23906	14.9648	3.16158	0.755617	4.1841	2.86296e-05	0.0375807	1.42503	UP	LINE	L1	Lx8	intron (NM_001195084, intron 3 of 7)	ENSMUSG00000032372	Plscr2	protein-coding	22151	13216	chr9:92288742-92288895	155	Proximal	66.4	+	+	sens	ttggtacctgctgagggaaggggactatttcttcctagagaatatggttacagatagacttcccatgctcctgtagataccctgacaccttcacacacatgggctgtactaattggacttagtggaatatttaaacagaggaaaaaagagaaga
RMER10A-dup11	135.655	3.15556	0.436656	7.22666	4.95018e-13	1.60111e-08	7.79558	UP	LTR	ERVL	RMER10A	Intergenic	ENSMUSG00000051285	Pcmtd1	protein-coding	84709	-36086	chr1:7052621-7053048	429	Distal	41.1	+	+	sens	tgttgattttcaaagctgagacaactggccgaggtgcctatttatcatatcaagctgaccaggttaccaggttctcccaacgtccctcagtcactttctacttgttacaaggtgtggctagcattttataccctctaccctgagctctgtcactggggctttgctgctcttctgccctctataattcagccatcttggttacccactcctcttttgtacctttggcctcttggctgctgcagtaggtccccctctctcccttcccctccccttctctccacatggttcagggtcataaatactcttgacattcccagatgtctctgcctctggccatgctctcccacaaatctacaataagcctcttcctccaccattcctaggagtggtcctgattcc…
L1-Mus2-dup62	449.369	3.13161	0.539754	5.80193	6.55579e-09	3.78648e-05	4.42176	UP	LINE	L1	L1-Mus2	Intergenic	ENSMUSG00000051285	Pcmtd1	protein-coding	84709	-46749	chr1:7039771-7044572	4803	Distal	16	+	-	antisens	agtaaggggaaaaggtcaagtaacatataaaggcaggcctattagaattacaccagatttcttaccagagactatgaaagccagaatatcctgaacagaggttatagagaccctaagacaacccaaatgtcagtccaggctaatataccaagcaaaactctcagttaccatagatggagaaaccaaagtattccatgacaaaaccaaattcttataatatctttccacgaatcaagcccttcaaaggataataaaggagaaactacgacacaaggagggaagttacaccctagaaaatgcaagaaagtaatccttaaacaaacctaaagaagataactgcaagaacagaatcccacctctagcaacaaaaataacaggaagcaacaattacttttcctt…
B4-dup61347	43.9704	3.12541	0.598504	5.22204	1.76965e-07	0.000550367	3.25935	UP	SINE	B4	B4	Intergenic	ENSMUSG00000097413	Bin1	ncRNA	58508	-62658	chr18:32440817-32441067	252	Distal	58.2	+	+	sens	gtgcttcctgtgcaataatgaggatctgcgttcagagaacacacaaagaagtcaggtatggtccactcccgcactcccagcacagggaggtaaagacagatgaattcctggggcttgctcgccagctggtttaatccaattggcaaactgcatgtaaaaatgaaagcccctgtctcagaaaaacaagttggctagctcctgagaaacaacactgagggcaaccgctggcctccacatgcacacacatacac
ORR1D1-dup35	126.726	3.12094	0.592313	5.26908	1.37113e-07	0.000461961	3.33539	UP	LTR	ERVL-MaLR	ORR1D1	Intergenic	ENSMUSG00000051285	Pcmtd1	protein-coding	84709	-35599	chr1:7053150-7053493	345	Distal	38.4	+	-	antisens	gcttggtcccgggccagcagtggagatgcctaattgctaataggagatgtggctttgttggaggaagtgtgtcactggatggggggaggggggaaatagtggaggtggttcaaggaaaagacttgtgccactcccagcctgtctgtctccctctccctccccacttacgggtgggtctcaagatgtaagctttcaactcctgctccttcacttgcctgcctgcatgttgccatgctacttgccatgaaggtcaatgactctaaccatttgaaactaagcaaagtacttctatatgaacctttgccatggtgttttatcacagcaacagaaacggacctaagaca
L1Md-F2-dup175	438.478	3.11981	0.512224	6.09072	1.12404e-09	9.56747e-06	5.0192	UP	LINE	L1	L1Md-F2	Intergenic	ENSMUSG00000051285	Pcmtd1	protein-coding	84709	-32423	chr1:7056099-7056896	799	Distal	13.1	+	+	sens	aagacccagaaatgaacccccacacctatggtcacttgatctttgacaagggagctaaaaccatccagtggaaaaaagacagcattttcaacaactggtgctgtcacaactggctgttatcatatagaagaatgcgaattgatccattcctatctccttgtactaacatcaaatctaagtggatcaaggaactccacataaaaccagagacagtgaaacttatagaggagaaaggggggaaaagcctcaaagatatgggcacaggggaaaaattcctgaatagaacagcaatggcttgtgctgtaagatctagaattgacaaatgggacctcataaaattgcaaagcttctgtaaggcaaaagacaccttcaataagacaaaaatgccaccaacagatt…
RLTR13C2-dup3	236.489	3.10863	0.422991	7.34916	1.99462e-13	8.06434e-09	8.09343	UP	LTR	ERVK	RLTR13C2	Intergenic	ENSMUSG00000051285	Pcmtd1	protein-coding	84709	-38280	chr1:7050219-7051061	844	Distal	12.9	+	+	sens	tgctatatccactccagtagtgacaagtgacaggccccgaaaacctgggtgttgtcccgaagcgaaaagtttatggaatcttagtctcctggaatcatggcatcctgtataaagaatgctccaatgtctttgctttagttggtaaatggatctgtgtgctttcccttaatattgcttaatacaagtgctcctaaggattgatattttgacatatagctaagttagaatctaggcagtccttgatctgaccctgggcacggatagctaactcactgccctacacaggaatttaccattatctaggaagaaggaagtttgtgctctaagaaggaaccagagtagatacttagaagtatagatagctgagttacacccatacacaagtatttacaatggcca…
ID4-dup31	19.1365	3.10321	0.680539	4.55993	5.11703e-06	0.00940383	2.0267	UP	SINE	ID	ID4	Intergenic	ENSMUSG00000051285	Pcmtd1	protein-coding	84709	-39551	chr1:7049330-7049408	80	Distal	62.7	+	-	antisens	ggggatgggggatatatgaagtggtagagtacttgactagcacatcagagtccctgaatgtgatccccagaatgacaaa
L1Md-F2-dup176	555.244	3.09504	0.518109	5.97372	2.31897e-09	1.78585e-05	4.74816	UP	LINE	L1	L1Md-F2	Intergenic	ENSMUSG00000051285	Pcmtd1	protein-coding	84709	-31527	chr1:7056898-7057889	993	Distal	13.1	+	+	sens	gaggatcctgaaatacctctcctggacatatatccagaagatgttccaaccggtaagaaggacacatgctccactatgttcatagcagccttatttataatagctagaagctggaaagaacccagatgcccctcaacagaggaatggatacagaaaatgtggtacatttacacaatggagtactactcagctattaaaaagaatgaatttatgaaattcctaggcaaatggatgaacctggagggcatcatcctgagtgaggtaacccagtcacaaaagaactcacatgatatgtattcactgataagtggatattagcccagatacttagaatacccaagattaagatactatttgtgaaactcatgaaactcaagaagaatgaagaccaaagtgtgg…
RLTR13E-dup4	344.708	3.09168	0.470759	6.56743	5.11897e-11	7.66829e-07	6.1153	UP	LTR	ERVK	RLTR13E	Intergenic	ENSMUSG00000051285	Pcmtd1	protein-coding	84709	-33556	chr1:7054994-7055734	742	Distal	21.3	+	+	sens	tgctacacacactccagtgaaagtttgcttggcaagccgagaagcctgggagcactcacaaggcaaagagtttcacagaaactcaccttctggaagtttggcgttctcataacccatatactcataccctatccccgtgttagtctggtgtatggatccacatgctctcttttagtattattttattataattgccttttaagattgaattctgatatagctaagccttcgccaatgttccaactttccagaaaatgcttgaagccaaggagcttggaagagatagtgaaactaattaggcattaccaagaatggagctggaatagctggtctgcagagtgtttacttgagacaatagccagtcatacccagacaagggaattcacaatggcctagcaa…
B1-Mus2-dup92	12.8094	3.07367	0.7423	4.14074	3.46184e-05	0.0427371	1.3692	UP	SINE	Alu	B1-Mus2	Intergenic	ENSMUSG00000051285	Pcmtd1	protein-coding	84709	-42697	chr1:7046153-7046293	142	Distal	17.3	+	+	sens	gggggtgggggtgcacgcctttaatcccagcacttgggaggcagaggcaggtggatttcagagttcaagggcagcctagtctacagagtgagttccaggacagcaagggctacacagagaaaccctgtctcgaaaaaccaa
Lx3C-dup8	32.8423	3.06815	0.564974	5.4306	5.6165e-08	0.000211235	3.67523	UP	LINE	L1	Lx3C	Intergenic	ENSMUSG00000051285	Pcmtd1	protein-coding	84709	-43030	chr1:7045829-7045951	124	Distal	37.8	+	-	antisens	gggatgcctggtgggggcatcctctggagactggggggaggaggaatgggataaggagctgggactgggagatgggcaacagattgactgtaaaaaaaaataaaagaaattacaaaaaagaaa
ID-B1-dup81	22.4183	3.01827	0.704924	4.2817	1.85472e-05	0.0272681	1.56435	UP	SINE	B4	ID-B1	Intergenic	ENSMUSG00000051285	Pcmtd1	protein-coding	84709	-39420	chr1:7049429-7049571	144	Distal	82.2	+	-	antisens	gggactgctagcttaagtctctaatcttagctactttcaaggctaaggaaaaaaggtgacaacctcaaggtcttcctgggcctgtagaataagctcttgactaggaggggcagtttagggagatcctatctcaaaaccaaaaa
L1-Mus3-dup5843	18.5176	3.01412	0.643286	4.68551	2.79262e-06	0.00564535	2.24831	UP	LINE	L1	L1-Mus3	Intergenic	ENSMUSG00000079008	Gm14124	protein-coding	12784	18448	chr2:150274804-150277127	2325	Distal	17.6	+	+	sens	ccttccggtcagtgccagcaccaggtcacctagggcatggagtcctcagacacccttaagttccccagaggactctcctcgggatcttaggatcactggtgagtggaacacaacacctgttccaatccaatcgtgcaggacctgagacagcagaagggaagtagaaaaccggcttgaccaggggcacaagtcccttccacttggcaccagcaccgagttaccttgggcgtggaattgacgaacagcgccacagtccccaaagtacactccacgagatcttaggatcactgaccagacagctttatggtcctcaaaggagacaccacttccaggcactgtaacacgcccaggatcttaggacaacaggatcccaggatagtaggagctgggtcacaccag…
RLTR9D-dup7	126.707	2.9579	0.619512	4.77456	1.80101e-06	0.0038835	2.41078	UP	LTR	ERVK	RLTR9D	Intergenic	ENSMUSG00000051285	Pcmtd1	protein-coding	84709	-32971	chr1:7055800-7056098	300	Distal	30.2	+	+	sens	tgtagcctcccccagccttgaagcaggctgattcagactttgctgccactgaatatgagatcacctggggtgtagcttgctgacttagatggctatattgttacatcaactacctctgcttttctccgagactctgctacatgctgagagacccttgagacattctggagacacatcctatcctgcacataacttacaggctggctcaaagcaccaagaatggaccagtgggggggatgggcctccccccttatgagcacactctctaagtaaggccttgataagaaaaatttgtcttg
RMER6C-dup4711	186.077	2.88269	0.439124	6.56464	5.21582e-11	7.66829e-07	6.1153	UP	LTR	ERVK	RMER6C	Intergenic	ENSMUSG00000097413	Bin1	ncRNA	58508	-64413	chr18:32442423-32442971	550	Distal	52	+	-	antisens	tgtagaggaattttaatccagcaacataactgccctggcaggggatcatatacaaagatcttctatgtctatgtgagccagctggaatacagacatacctttaatcctagaagacagaggccaccttgtcataaagcaagtttcaggtgaagaaaagctatggtccagtacaagcctttaatcccagcactcaggagacagaggcatggagatctctgagttctagccagtcagctctagtcaatcggttgagttcagtgcagtggagttcagtttggacaactgggagtcagtgagtgcagtgcagtgcagtggagtctgttcatgagttcgtgcaggtcactgtaagtcagtcaaggctgtcgaagccagagagcaagaagcagtcaaaggattgga…
MTC-dup26206	70.5415	2.8605	0.544292	5.25545	1.47665e-07	0.000473525	3.32466	UP	LTR	ERVL-MaLR	MTC	Intergenic	ENSMUSG00000097413	Bin1	ncRNA	58508	-62014	chr18:32440095-32440501	408	Distal	35.8	+	-	antisens	tgtgctggacagtttttggtcaacttgacacagctaaagtcatctgagaagaaggaacctcaattaagaaaacacctctgtaagatcaggctgtgggtaagcctgtgtggcactttattagttaatggttaataggggagggttcagcccactgtgggtggggccatccctagcctggtggtcgtgggttctataagaaagcagactaaacaaaccattaagaacaaggtagtaaacagcactcctccatggcctctgcactagctcctgcctccaagttgatgtcctgttcgagttcctgccgtgacttccttcagtgatgaacagcaatatgaaagtgtaagccaaataaattctattccttcccaacttgcttttggtcatggtgtttcattgcag…
B4A-dup77589	24.2362	2.84905	0.688848	4.13596	3.5347e-05	0.043306	1.36345	UP	SINE	B4	B4A	Intergenic	ENSMUSG00000011179	Odc1	protein-coding	6712	8110	chr12:17552908-17553058	152	Proximal	44.7	+	-	antisens	ggggctagtgagatggtccagtgagaaaagtgcttgccttgtaagcatgaggtctcaagtttgatctcagcacacacatacaaaccaggtggcaggagactgtaagggggtggcctctggaggagacagaggatctctagcttggtggcca
ID-B1-dup82	45.0652	2.84458	0.48872	5.82047	5.86839e-09	3.51499e-05	4.45408	UP	SINE	B4	ID-B1	Intergenic	ENSMUSG00000051285	Pcmtd1	protein-coding	84709	-37746	chr1:7051087-7051261	176	Distal	58.7	+	+	sens	gagggtttggattcagataatagtatacttaactctcttgcatgtagccctgggtttgatctccagccctacataaaccaagcatgcaggatgtagaggtaggaggatcaggtgggtaatccatgactatacagaccagcgttagatacatgagaccatggctcaaaaaaaaaaa
RLTR45-int-dup11	68.1378	2.81002	0.597176	4.70552	2.53217e-06	0.00518364	2.28537	UP	LTR	ERVK	RLTR45-int	Intergenic	ENSMUSG00000051285	Pcmtd1	protein-coding	84709	-34060	chr1:7054728-7054992	266	Distal	26	+	+	sens	aaaggcagaaatttcagatattagcaaacgtcacttggacacttggaacattgatgaattggccagagatttaaaaaataacctaagtgcattgaatcttctggattgggttcaatatataatcctacttgctattattattggcattattttattagtaatcgttgtgtttccactcatctttagagcactcctgagatttgtagctatgacgaggcaggacattttggaactttggcagaaatataaaaaagaaagggggaga
B4A-dup102386	62.0507	2.75305	0.487709	5.64487	1.65308e-08	8.62386e-05	4.0643	UP	SINE	B4	B4A	Intergenic	ENSMUSG00000097413	Bin1	ncRNA	58508	-65248	chr18:32443455-32443610	157	Distal	63.1	+	-	antisens	actgaggatgcagagatggggtcctgggacctgaatggtagcttaccagctgaatagtcaacatcaaggttgagtgagagactgtcaaaaaataaaatggagagcagctgaaaaagacacctgccatcattctctggcctctacaggcatatgcac
RMER10A-dup10	27.5928	2.74536	0.566539	4.84585	1.26072e-06	0.00295487	2.52946	UP	LTR	ERVL	RMER10A	Intergenic	ENSMUSG00000051285	Pcmtd1	protein-coding	84709	-36399	chr1:7052424-7052618	196	Distal	55.6	+	+	sens	tgttagatttcaacccccacccccccaacaaatgcacaatgtacctatttaacatattcaagccgactaagatctccctgcatcctgcaggccctacctgctaccctacttgctacagggttgtcataccctgcccccaccctgagttctccatctctaggggatgagctgcccttcccttagctactcttctct
Lx8b-dup23019	40.0777	2.68278	0.557218	4.81459	1.47505e-06	0.00340782	2.46752	UP	LINE	L1	Lx8b	Intergenic	ENSMUSG00000097413	Bin1	ncRNA	58508	-65400	chr18:32443623-32443745	124	Distal	54.7	+	+	sens	tttttaaatgtgagatctgggaatgaagctatggacttttcaggaaactggatgggtctgaaaacccatttatcgaagtgacccagactcagaaaacacaaactaactctatagctcttttca
MERV1-LTR-dup468	43.1987	2.58422	0.588709	4.38964	1.1354e-05	0.0180019	1.74468	UP	LTR	ERV1	MERV1-LTR	3' UTR (NM_009524, exon 5 of 5)	ENSMUSG00000021994	Wnt5a	protein-coding	22699	13606	chr14:28524977-28525046	71	Proximal	38.2	+	+	sens	cctgatactcttacaaggtttgaaaaaaaatgtgtgtatccattcatgggcttggtagccttctggtcac
B3A-dup88708	70.7124	2.56208	0.434827	5.89219	3.81117e-09	2.4654e-05	4.60811	UP	SINE	B2	B3A	Intergenic	ENSMUSG00000097413	Bin1	ncRNA	58508	-66451	chr18:32444661-32444809	150	Distal	47.3	+	+	sens	gggactggatgagggctcagattgctgctcttacagaggatgcaagtttgattctaacgcccagcccatgtctggcagctcacaagctagtagctctggctccagggaatgtcaccactctcttctggcctttgtggcacatacactca
RLTR6-Mm-dup165	36.0223	2.47929	0.602262	4.11663	3.84449e-05	0.0467473	1.33024	UP	LTR	ERV1	RLTR6-Mm	Intergenic	ENSMUSG00000021488	Fgfr4	protein-coding	16120	-25047	chr13:55184447-55185024	579	Distal	8.89	+	+	sens	tgaagaatagaaaattactggcctcttgtgaaaacatgaactttttacctcggagcccaccccctcccatctgaaaaacatttttgagataaaggcctcctggaacaacctcaaaatgaaccgggtacattgccaaatgataggacatgactccttagttacgtagattccttgataggacatgactccttagttacgtagattcctctgacagaaccccttgtcctttggcagaactccctagtgatgtaaacttgtactttccctgcccagttctccccctttgagttttactatataagcctgtgaaaaattctggctgaccgtcgagactcctctaccctgtgctaaggtgtatgagtttcgaccccagagctctgtgtgcttccatgttgctgc…
ORR1F-dup17979	140.462	2.30176	0.483807	4.75759	1.95914e-06	0.0041689	2.37998	UP	LTR	ERVL-MaLR	ORR1F	3' UTR (NM_030711, exon 19 of 19)	ENSMUSG00000021585	Erap1	protein-coding	53634	42286	chr13:74691868-74692082	216	Proximal	66.4	+	-	antisens	ttgaatggtgggtaggtgtaattgaagaagtagacccagtctgtgggagtatggctttgaccagtacactgtgtccccagacttctatctggctcttgttttgttttctggccaatactggataaacattcttccctgatacctgttatggtagccatagtgtctcaccacaggcctttaataacagagccaacaagccatcaactaaaatcttt
RLTR17-dup531	156.531	2.18031	0.428571	5.08738	3.63036e-07	0.0009951	3.00213	UP	LTR	ERVK	RLTR17	Intergenic	ENSMUSG00000054814	Usp46	protein-coding	69979	121897	chr5:73946183-73946846	665	Distal	32.2	-	+	antisens	tgtcatggctggctctgtgctgtttgtattttgatgctaattcctctctcctgggaagggctaccgacaaggagtgagtcatgctcaggtgacttcttgtgatccaatcccctaatgaataaaggagccaatcactgggtgagtaggcgggacttcctggttggagaggggaagagaggaagcaggagagagttaggtcctttttggatggggataccatgagtacaagatgtaaccagaggacaagatgtagctccgagtgtctcaaaagtttcaatggtggatctgccaggagtagccactggaggatttagatttaataaggcttacaagcttagcattttagttgttgtgtccagcgattgagtttccgtcgtttttgaactaagtttgtgttgt…
ORR1A4-int-dup539	55.9387	2.11675	0.497972	4.25074	2.13065e-05	0.0302257	1.51962	UP	LTR	ERVL-MaLR	ORR1A4-int	Intergenic	ENSMUSG00000040189	Ccdc114	protein-coding	24892	-1085	chr7:45926853-45927774	923	Proximal	25.6	+	+	sens	gaagaagaggacagcatcattgaggtgaaatcttctgggaagtgttttctgagagcacaaaaaagctgtgttccagagatagccgaggttgtaccttgtgctggtagctagacttggtaatgtgtaagagtcacccaggtggtactagttttgaaggcatgaaggggtcatgaagagcagctgcagtttggcactgtgagagaccttggaaggccattggtgaaggtgcaacctcagatgcggttgactgaccaggactgaaagggtcatgcaaagaatttgaggcttggcaccataaagagagcctatgagaggctgttggtgaagcctagttacagcagaagactccagtgtattggagatgtcagcaccatgggatgatcaccaagcacagcagca…
MT2A-dup2747	222.292	2.07268	0.49005	4.22953	2.34182e-05	0.0323696	1.48986	UP	LTR	ERVL	MT2A	Intergenic	ENSMUSG00000054814	Usp46	protein-coding	69979	119414	chr5:73948765-73949230	467	Distal	40.2	-	+	antisens	tggagtaaactaaagtccaagcagctgggcacacatgtgaggaatttctaaaagcagatcatttgagatgaaaagacgagacccgccctaaatccggaccatgcctctggtggccgcctgtatgaaaggacatagatggaagcttttgctttttgcctccttgccctcactctcactggcaagctcatctactgtgctgctgaggctgctccttcgctggtgttaggacctacttcttcatgattccagaggagactgaagactagatgagacatccagcaccatgaactaaatgactatcagattcttggattttccattaggagataaatcattattgaactagccaattgaagactgtaagccacttaataaatccccttttacatatgtatattt…
MMERGLN-int-dup759	695.772	1.8114	0.405862	4.46309	8.07871e-06	0.0132448	1.87795	UP	LTR	ERV1	MMERGLN-int	Intergenic	ENSMUSG00000018042	Cyb5r3	protein-coding	19099	-25758	chr15:83194189-83201743	7556	Distal	4	-	+	antisens	tttggaggtcccaccgagatctgcgtgacacccaggaaccctgaaggaccccttggaggtgcgtttgtttgtgtgagtcttgttatgttgtctgttgtctaagtgtctaagtgtggcactgctgaatttgtgtcttagtttttcagttctgagattgtgggtttgagccccacctgtgttaccagttctggtattctgtattctggcagctgccactgcggaccgtaaggaccctagtggctgtgggaagacgacggtctatttccccacaggctgcacccttggaagacattccgagggagaccctggagtgcccggggtacggaacagtcaggaggacctggctgttgtctggcagagtgaagaagagtgagtgctcttcctgccagaggagtggag…
B2-Mm1a-dup14161	119.078	-1.99668	0.443581	-4.50127	6.75501e-06	0.0118743	1.92539	DOWN	SINE	B2	B2-Mm1a	intron (NM_016668, intron 2 of 7)	ENSMUSG00000074768	Bhmt	protein-coding	21287	7596	chr13:93630069-93630256	189	Proximal	8.22	-	+	antisens	ggggctggtgagatggctcagtgggtaagagcacccaactgctcttctgaaggtccagagttcaaatcccagcaaccacatggtggctcacaatcatctgtaatgtgatctgactccctcttctggagtgtctgaagacagctacagtgtacttacatataataaataaataaatctttaaaaaaaaa
B2-Mm1a-dup6729	1474.52	-2.01934	0.460458	-4.38549	1.15725e-05	0.0181702	1.74064	DOWN	SINE	B2	B2-Mm1a	Intergenic	ENSMUSG00000049600	Trim28	protein-coding	31922	-6165	chr7:13015924-13016110	188	Proximal	9.56	+	-	antisens	ggggctggtgagatggctcagtgggtaagagcacccgactgctcttccaaaggttaggagttcaaatcccagcaaccacatggtggctcacaaccatccctaacgaggtctgactccctcttctggagtgtctgaggacagctacagtgtacttacatataataaataaataaattttttaaaaaaa
RLTR31D-MM-dup2327	24.9488	-2.12919	0.513624	-4.14543	3.39172e-05	0.0426323	1.37026	DOWN	LTR	ERVK	RLTR31D-MM	intron (NM_001001980, intron 12 of 25)	ENSMUSG00000037736	Limch1	protein-coding	311332	31015	chr5:66999386-66999477	93	Proximal	10	+	+	sens	aaggtaggatgaattctgagagagagagagagagagagagagagagagagagagagagagagagagagagagagagagagagagagaggaga
B2-Mm1a-dup1355	63.7594	-2.1945	0.504162	-4.35277	1.34431e-05	0.0207052	1.68392	DOWN	SINE	B2	B2-Mm1a	intron (NM_001290576, intron 2 of 7)	ENSMUSG00000038718	Pbx3	protein-coding	201686	106284	chr2:34265664-34265859	197	Proximal	8	-	-	sens	gggctggtgagatggctcagtgggtaagagcacccggctgctcttccaaaggtcccgagttcaaatcccagcaaccacatggtggctcacaaccatccgtaatgagatctgcctccctcttctggagtgtctgaagacagacagctacagtgtacttacatataaccaataaataaatctttaaaaaaaaaaaaaa
B2-Mm1a-dup1385	30.8116	-2.26632	0.542382	-4.17845	2.93502e-05	0.0379726	1.42053	DOWN	SINE	B2	B2-Mm1a	intron (NM_001290641, intron 1 of 15)	ENSMUSG00000026883	Dab2ip	protein-coding	172729	9044	chr2:35630928-35631123	197	Proximal	10.4	+	+	sens	ggggctggtgagatggctcagtgggtaagagcacccggctgctcttccaaaggtccagagttcaaatcccagcaaccacatggtggctcacaaccatccgcaacaacatctgactccctcttctggagtgtctgaagacagctacagtgtacttacatatattaataaaataaatctttaaaaaaaatttaaaaaa
B2-Mm1a-dup11180	82.4036	-2.26999	0.495926	-4.57727	4.71082e-06	0.00885864	2.05263	DOWN	SINE	B2	B2-Mm1a	Intergenic	ENSMUSG00000112639	Tspan31	ncRNA	2985	1844	chr10:127072231-127072419	190	Proximal	4.89	-	-	sens	gggctggtgagatggctcagtgggtaagagcacccgactgctcttccgaaggtcaggagttcaaatcccagcaaccacatggtggctcacaatcatccataacgagatctgactccctcttctggagtgtctgaggacagctacagtgtacttacatataataaataaatgaataaatctttaaaaaaa
B2-Mm1t-dup20420	182.492	-2.54847	0.599496	-4.25102	2.128e-05	0.0302257	1.51962	DOWN	SINE	B2	B2-Mm1t	Intergenic	ENSMUSG00000049076	Acap2	protein-coding	108834	-4873	chr16:31206017-31206205	190	Distal	3.56	-	+	antisens	gggctggtgagatggctcagtgggtaagagcacccgactgctcttccaaaaggtccagagttcaaatcccagcaaccacatggtggctcacaaccatccgtaacgagatctgatgccctcttctggtgtgtctgaagacagctacagtgtacttacatataataaataaatctttaaaaaaaaaaaaaa
B2-Mm1a-dup3245	83.1039	-2.56323	0.496051	-5.16728	2.37527e-07	0.000698425	3.15588	DOWN	SINE	B2	B2-Mm1a	intron (NM_027491, intron 4 of 6)	ENSMUSG00000028278	Rragd	protein-coding	39144	23131	chr4:33006037-33006221	186	Proximal	13.3	+	-	antisens	gggctggcgagatggctcagtggttaagagcgccgactgctcttctgaaggtccagagttcaaatcccagcaaccacatggtggctcacaaccatccgtaacgaaatctgattccctcttctgaagtatctgaggacagctacagtgtacttacatataatgaataaataaatctaaaaaaaaaa
B2-Mm1t-dup3078	42.1404	-2.69398	0.597206	-4.51097	6.45306e-06	0.0115608	1.93701	DOWN	SINE	B2	B2-Mm1t	Intergenic	ENSMUSG00000097065	Tshz2	ncRNA	438804	-11413	chr2:170082102-170082280	180	Distal	13.8	+	+	sens	ggggctggtgagatggctcagtgggtaagagcacccgactgctcttctgaaggtccgaagttcaaatcccagcaaccacatgatggctcacaaccacccataatgagatctgatgccctcatctgatgcgtttgaagacagctacagtgtacttacatataataaataaataaatcttt
B2-Mm2-dup59951	21.2555	-2.763	0.662946	-4.16775	3.07616e-05	0.0391719	1.40703	DOWN	SINE	B2	B2-Mm2	3' UTR (NM_009661, exon 14 of 14)	ENSMUSG00000020891	Alox8	protein-coding	13912	13512	chr11:69184236-69184426	192	Proximal	11.6	-	-	sens	gggctggagagatggctcagcggttaagagcactgactgctcttccagagatcctgagttcaattcccagcaaccacatggtggctcacaaccatctgtaatgggattcgatgccctcttctggcgtgtctgaagacagcgacagtgtatgcacatatataaaataaataaatctttaaaaaacaaaacaa
B4A-dup28645	95.1893	-2.76626	0.603124	-4.58655	4.50627e-06	0.00867574	2.06169	DOWN	SINE	B4	B4A	3' UTR (NM_011076, exon 30 of 30)	ENSMUSG00000028970	Abcb1a	protein-coding	88499	-49957	chr5:8748041-8748340	301	Proximal	63.6	+	+	sens	gggggagggggcatcactctatgggcaaagtgttactcagacatgggcacctgagttcagatccctaccacctaagtaagcagcaaggtgtggtgtttttgtaatgccagtgctagaggcagaaacagacagatcctgcaggctcagtggctggccaaacagcctagccaacatagcgcgttccaggttcagtgagaaaacttgtctcaaaaatcagagggaaaagcaaatgagggtgtcagccatgtgcactcatgcaaatgccatacatgcagaagtatgtgcacacacacgcacaca
B2-Mm1a-dup15144	24.7848	-2.78233	0.639129	-4.35332	1.34092e-05	0.0207052	1.68392	DOWN	SINE	B2	B2-Mm1a	intron (NM_181277, intron 45 of 47)	ENSMUSG00000022370	Col14a1	protein-coding	213054	49501	chr15:55507734-55507889	157	Proximal	10	+	-	antisens	ggggctggtgagatggctcagtgggtaagagcaacctactgctcttccgaaggtcaggagttcaaatcccagcaaccacatggtggctcacaaccatccctatcgagatctgacgccctcttctggagtgtctgaggacagctacagtgtacttac
B2-Mm1t-dup12644	43.0719	-3.07721	0.699934	-4.39643	1.10045e-05	0.0176205	1.75398	DOWN	SINE	B2	B2-Mm1t	Intergenic	ENSMUSG00000073131	Vma21	protein-coding	23834	-63240	chrX:71752748-71752932	186	Distal	12	+	+	sens	ggggctggtgagatggctcagcggttaagagcactgactgcccttccgaaggtcctgagttcaaatcccagcaaccacatggtggctcacaaccatccgtaatgagatctgacaccctcttctagtgtgtctgaagacaactacagtgtacttacatataataaataaataaatcttttaaaaaa
B2-Mm1t-dup19006	58.8011	-3.51172	0.745059	-4.71335	2.43674e-06	0.00505223	2.29652	DOWN	SINE	B2	B2-Mm1t	3' UTR (NM_033325, exon 14 of 14)	ENSMUSG00000098666	Loxl2	ncRNA	86767	3357	chr14:69695510-69695701	193	Proximal	5.78	+	+	sens	ggggctggtgagatggctcagtgggtaagagcacccgactgctcttccgaaggtctagagttcaaatcccagcaaccacatggtggctcacaaccatctgtaatgagatctgactccctcttctggtgtgtctgaagacagctacagtgtacttacatataataaataaataaatctttaaaaaaaaaaaaa
B2-Mm2-dup61610	17.5914	-3.65327	0.847454	-4.31088	1.62604e-05	0.0241253	1.61753	DOWN	SINE	B2	B2-Mm2	Intergenic	ENSMUSG00000020483	Dynll2	protein-coding	8009	22542	chr11:87963962-87964124	164	Distal	8.22	-	-	sens	ggagctggagaggtggctcagcggttgagagcactgactgctcttccagaggtcctgagttcaatccccagcaaccacatggtggctcacaaccatctgtaatgggatctgatgtcctcttctggtgttgtctgaagacagctacagtgtactcacatacgta
B2-Mm2-dup56359	41.0798	-3.72305	0.67896	-5.48346	4.17098e-08	0.000164522	3.78378	DOWN	SINE	B2	B2-Mm2	Intergenic	ENSMUSG00000074748	Atxn7l3b	protein-coding	3572	32532	chr10:112896408-112896581	175	Distal	12.9	-	-	sens	ggggctggagagatggctcagtggttaagagcactggctgctcttccagaggtcctgagttcaattctcagcaaccacatggtggctcacaaccatctgtaataggatctaatgccctcttctggtgtgcctgaagagactgacagtgtactcacataaaataaataaatcttt
B1-Mm-dup26323	33.9396	-4.09173	0.916952	-4.46231	8.10796e-06	0.0132448	1.87795	DOWN	SINE	Alu	B1-Mm	3' UTR (NM_001347207, exon 28 of 28)	ENSMUSG00000001155	Col6a2	protein-coding	27869	23358	chr10:76598938-76599075	139	Proximal	38.4	-	+	antisens	gggcatggcagtgcatgcctttaatcccagcactgggagtgtcggggcagggcagagcaggaggatcccaggcctacaaagcaagttccagaacagccaaggctgtaatacagagaaactttgtctctaaaaacaaaa
IAPEz-int-dup1799	78.1594	-4.17618	0.653816	-6.3874	1.68733e-10	2.09906e-06	5.67798	DOWN	LTR	ERVK	IAPEz-int	intron (NM_001039209, intron 1 of 2)	ENSMUSG00000065999	Zfp982	protein-coding	21070	-82972	chr4:147467651-147472960	5311	Distal	12.9	+	-	antisens	agtggcgccgagaaacccgggaactaccatcacaccggcgcaaggaagatccctcgttcgcagggtggaaccaaaactgcgggacacgttacagctttacaaggtatgtctggccttgaactttctccagtgttagaagcctttttgttccttttcatatgtcaacaagtggttaaggcagggcggagaattctggacgaaattcaagacagtctatcagaagtaaagcgggaagagagagtaggagcaaagaggaaacatggtgcaccaaataagtatacaggcctttccaaacgggtcttgaacccgaggaaaagttaatgtcagggaagaatacctggggagagattggaaggaaagaggagaaaaaaacaaaagaaaaaagatcaatcagcagag…
B2-Mm2-dup42518	28.8784	-4.19536	0.875557	-4.79165	1.65417e-06	0.0036646	2.43597	DOWN	SINE	B2	B2-Mm2	Intergenic	ENSMUSG00000053070	Cfap300	protein-coding	21152	-3590	chr9:8046377-8046553	178	Distal	13.8	-	-	sens	gggctggagaggtggctcagcagttaagagcactgactgctcttccagagttcctgagttcaaatcccagcaaccacatggtggctcacagccatctgtaatgtgatccaatgccctcttctggtatgtctgaagacagctacagtgtactcatatacataaaataaatgaaatttt
MLTR73-dup638	8.50761	-5.12931	1.20269	-4.26488	2.00012e-05	0.0288807	1.53939	DOWN	LTR	ERV1	MLTR73	Intergenic	ENSMUSG00000039294	Cybc1	protein-coding	6735	-2260	chr11:121231520-121231618	100	Distal	35.1	-	+	antisens	tgcttttagttaatttttaaaaaacacttaactttggagatcacacagtctagcaataatttatttcccctaataggtttgttgtaggtgacacctctg
RLTR14-dup1609	10.8081	-5.53587	1.20192	-4.60587	4.10751e-06	0.00800332	2.09673	DOWN	LTR	ERV1	RLTR14	Intergenic	ENSMUSG00000039294	Cybc1	protein-coding	6735	-2071	chr11:121231342-121231419	79	Distal	22.9	-	-	sens	tgtaacagggccccaggccttagcacaactgactcacgatggaggtaccattcaagctgtaatctcggcacacagcac
B1-Mm-dup5303	7.60789	-5.57019	1.34446	-4.14306	3.427e-05	0.0426323	1.37026	DOWN	SINE	Alu	B1-Mm	promoter-TSS (NM_026785)	ENSMUSG00000001403	Ube2c	protein-coding	8925	-645	chr2:164769212-164769356	146	Proximal	1.56	+	-	antisens	agccgggcgtggtggcgcacgcctttaatcccagcactgggaggcagaggcaggcggatttctgagttcgaggccagcctggtctacaaagtgagttccaggacagccagggctatacagagaaaccctgtctcgaaaaccaaaa
B2-Mm1a-dup11534	12.2798	-5.57698	1.29289	-4.31357	1.60639e-05	0.0241253	1.61753	DOWN	SINE	B2	B2-Mm1a	intron (NM_001252459, intron 1 of 30)	ENSMUSG00000020340	Cyfip2	protein-coding	119010	12506	chr11:46299756-46299948	194	Proximal	10.4	-	-	sens	ggggctggtgagatggctcagtgagtaagagcacccgactgctcttccaaaggtccggagttcaaatcccagaaaccacatggtggctcacaaccatccgtatcgagatctgactccctcttctggagtgtctgaagatagctacagtgtacttacatataaccaataaataaatcttaaaaaaaaaaaaaga
L1ME3A-dup135	5.24061	-5.77713	1.36701	-4.22611	2.37768e-05	0.0325868	1.48696	DOWN	LINE	L1	L1ME3A	3' UTR (NM_146106, exon 5 of 5)	ENSMUSG00000039246	Lyplal1	protein-coding	29580	28988	chr1:186088234-186088410	178	Proximal	64.7	-	+	antisens	tcatagcagccctatttatgacagcctcacacaggaagtcacccaaatctgtgatgcatggacaagcacattccagtgtgccccctcaatggtacctatgcagcaacaaaatgaacagttgacattcactacatgatgatttacaagacaatcttgttgaatgaaaatagacagata
B2-Mm1a-dup8249	5.41171	-5.86057	1.41416	-4.14421	3.4099e-05	0.0426323	1.37026	DOWN	SINE	B2	B2-Mm1a	intron (NM_001130194, intron 6 of 9)	ENSMUSG00000052819	Best2	protein-coding	7330	4177	chr8:85010138-85010324	188	Proximal	7.33	-	-	sens	gggctggtgagatggctcagtgggtaagagcacccgactgctcttccaaaggtctggagttcaaatcccagcaaccacatggtggctcaaaaccatccttaatgagatctgactccctcttctggagtgtctgaaggcagctacagtgtacttacatataataaataaataaatcttttttaaaaaa
RSINE1-dup4260	17.3545	-6.08717	1.36204	-4.46915	7.85304e-06	0.0132003	1.87942	DOWN	SINE	B4	RSINE1	Intergenic	ENSMUSG00000048402	Gli2	protein-coding	219488	-69268	chr1:119122833-119122941	110	Distal	62.9	-	-	sens	gggccagcaagatgggtcagtggataaagtcctgggccactaagcctgatgacctgagttcaacccccaggtaggtgatcaatgtaattggaagtgttttttcctttca
B1-Mur3-dup16015	6.16789	-6.11532	1.36888	-4.4674	7.91747e-06	0.0132003	1.87942	DOWN	SINE	Alu	B1-Mur3	3' UTR (NM_001291891, exon 23 of 23)	ENSMUSG00000011256	Adam19	protein-coding	91352	18406	chr11:46146241-46146380	141	Proximal	42	+	+	sens	agctgcgtttagtggtatacatctttagtcccagcataggcaggtgaatctcgagtttgaagctagcctggtctaaaaaggaagttccaagactgccagggccacacagaggaaaaaaaaaaccctctagaaaaacaaaa
B1-Mus1-dup8455	6.71126	-6.2596	1.39779	-4.4782	7.52746e-06	0.0129506	1.88771	DOWN	SINE	Alu	B1-Mus1	intron (NM_001190179, intron 1 of 8)	ENSMUSG00000026999	Nup35	protein-coding	41671	431	chr2:80639620-80639770	152	Proximal	21.1	+	+	sens	agccgggcagtggtggcgcacgcctttaatcccagcacttgggaggcagaggcaggtgggatttctgagttcgaggacagcctggtctacaaagtgagtttcaggacagccaggattataccgagaaaacttgtattaaaaccaaaccaaa
PB1D9-dup20776	8.5125	-6.57538	1.22863	-5.3518	8.70858e-08	0.000306167	3.51404	DOWN	SINE	Alu	PB1D9	Intergenic	ENSMUSG00000039294	Cybc1	protein-coding	6735	-1482	chr11:121230747-121230836	91	Proximal	61.3	-	-	sens	aactgagtatagcagcgtgtgcttttaattctagcactcgcaagacagattgggccagatcccagagttccaggccaaccagaaatacat
RMER21B-dup905	48.4349	-6.584	0.88919	-7.40449	1.31652e-13	7.09701e-09	8.14892	DOWN	LTR	ERV1	RMER21B	Intergenic	ENSMUSG00000039294	Cybc1	protein-coding	6735	-2415	chr11:121231652-121231797	147	Distal	34	-	+	antisens	ttctgggtttgaaaactctatcaaaccccaccaattcctgagcatgaaaaccactaatccctaaactagaaatcccaccaatccctgggcttgaactgaaacctcaccaatccccaccctggaaatctccaccctggaaagctctg
MTEb-dup8821	9.58685	-6.67236	1.33206	-5.00905	5.46993e-07	0.00140414	2.85259	DOWN	LTR	ERVL-MaLR	MTEb	3' UTR (NM_033325, exon 14 of 14)	ENSMUSG00000098666	Loxl2	ncRNA	86767	1568	chr14:69693737-69693895	160	Proximal	61.8	+	-	antisens	tcatcctcagctccataactgagttttggaaccagacacctcacgctcctgctgtcatactttctttgccactacagattggttcctcaaaccacgagctcacataaagccttccttcttcaagttgattttgccaagcagtttgtacaatgagaagaa
RMER4B-dup2132	9.31285	-6.74179	1.3911	-4.84638	1.25732e-06	0.00295487	2.52946	DOWN	LTR	ERVK	RMER4B	Intergenic	ENSMUSG00000092850	Ndn	ncRNA	3694	-3465	chr7:61985546-61986102	558	Distal	37.1	+	+	sens	tgtaatgacaattttggaattttgatttctctaaaactcacaaaaatattataagaatatgtttttgtttttatcccaggtgtgagatatggggatgcttcagattatccatagcaggttactatcagttgcttcatgctttaacataggtgtgatttgtctggctgctgatagtttctgtgattgtgtaatgtttagaattcagaggagtttgagagggtatataaatgctagggtcccaagaggcagggtgggtggatgattggttttggttggttgttggctgtagtttgttagtagtagtgagcaaagaagaaacaagaagataaagacattaagtatcatgacagtgaagttcaaaattgccccaaggaactcaatttacccaattagcaggaa…
MTEb-dup8822	70.4907	-6.79029	1.03213	-6.57888	4.73995e-11	7.66829e-07	6.1153	DOWN	LTR	ERVL-MaLR	MTEb	3' UTR (NM_033325, exon 14 of 14)	ENSMUSG00000098666	Loxl2	ncRNA	86767	2471	chr14:69694554-69694884	332	Proximal	46.7	+	-	antisens	tgttatagataaccttgattatcagctagctgggatttagaaccactatggaaacacccctgggtgggtctataggggtgtctccagaagaggtttaacacaagagggaaggcccaccctagacaccagtagcaccattccatgagctggggttgtaggctgaatataaaggtgagagcaagttgagcacctgcattcgtcattctgcttcctgactgtggatgccacatgaccagctgctcctgccgccatgctttacccgctgtgagggactgaactctcgaactgtaagccaaaagtagccttcccttaagttgtttttgtcaagtat
ORR1D1-int-dup1218	9.79509	-6.79069	1.21442	-5.59173	2.24817e-08	0.000106935	3.97088	DOWN	LTR	ERVL-MaLR	ORR1D1-int	intron (NM_178912, intron 14 of 22)	ENSMUSG00000055884	Fancm	protein-coding	56456	35168	chr12:65110324-65111224	902	Proximal	45.8	+	-	antisens	attagcagtcactcttatgcaagtgaaaaagagcatcagggtatttaatgtggtagccagggtttgagttgaaagagataaggaaaaaagagaatagagggagtggtgtcctcagggagtgaccctgctgaaataatcctgcaatttgtaaaaagaaaaggcctaaaaaaagttctgttcctagggagcaacaacaaagcaaaactggcaaatgtaattcgaggagggggccaggtttcagcccaaacaggcaacagaacttggcagcatccacgtccaccacatggttttgcctttatagagtggaaaaagatgcagcagtaaaggggttgtggaatcttccacagcttaggtaacttgctgaagccaggaggctggcagcggagtccctgcatgtag…
Lx2-dup18288	28.4041	-6.80434	1.31529	-5.17328	2.30025e-07	0.000688891	3.16185	DOWN	LINE	L1	Lx2	Intergenic	ENSMUSG00000024863	Mbl2	protein-coding	6746	75943	chr19:30308572-30309228	658	Distal	22.2	+	+	sens	atggggccacccactcatctcaaaaatattaacccagaattgctcctgtttaaaggaaatacagagacaaacagtggagcagagactgaaggaaaggccatccagagactgcccgacctggggatccattccacatgcagacaccaaacccagacactattgctgatgccaaaaatgtgccagttatagatttctcctgagaggctctgccggagcctgactaatacagatgcagatgcttgcagccaaccattggactgagcaccgagaccccaatgaaagagatagggtaaggactgaagaagctaaaggggtttgcaaccccataggaagaacaacaatatcaaccaacaagaacccccccaccagagctccgaaggactaaaccaccaacaaatg…
RLTR14-dup1608	33.8761	-7.10571	1.13444	-6.26365	3.76063e-10	4.05451e-06	5.39206	DOWN	LTR	ERV1	RLTR14	Intergenic	ENSMUSG00000039294	Cybc1	protein-coding	6735	-1803	chr11:121231027-121231197	172	Proximal	68	-	-	sens	gcttcggtaaataaagcttgttttgcataagaggaccttctgcttgtactagcacagaatgtaacttgtggtttttgcctttataaacccctgactgaggtgactggggactgcattcaggaattccgagtcctgggtgtagacctggtgccagtctataaataaaagcct
PB1D7-dup23995	13.4716	-7.17584	1.36595	-5.25339	1.49329e-07	0.000473525	3.32466	DOWN	SINE	Alu	PB1D7	3' UTR (NM_010051, exon 4 of 4)	ENSMUSG00000024868	Dkk1	protein-coding	3803	3217	chr19:30546218-30546341	125	Proximal	67.6	-	-	sens	caagtgtggttggtgcttttgcctataatcccaggattttggaggctgaggcagagggatgcccatgaactcaggtccattctggccaactctttctatagaacaatgttcagtttcaaaaaaa
ID-B1-dup74780	20.7298	-7.82381	1.40336	-5.57506	2.4744e-08	0.000113061	3.94669	DOWN	SINE	B4	ID-B1	3' UTR (NM_001291891, exon 23 of 23)	ENSMUSG00000011256	Adam19	protein-coding	91352	18569	chr11:46146385-46146562	179	Proximal	53.3	+	-	antisens	ggctggaggatgtagctcagttgtagagtgtttggctatatacatatgaagggctgtgtttgaacccagggccacataaagcatggtagcacacacccgcagtctgtactcaggagttcaaagatcatccttggtaaagtgacttaaaggccaatctacgatacatgagatcctgtct
MER92B-dup165	22.2546	-7.94665	1.35883	-5.84818	4.9699e-09	3.09132e-05	4.50986	DOWN	LTR	ERV1	MER92B	3' UTR (NM_001291891, exon 23 of 23)	ENSMUSG00000011256	Adam19	protein-coding	91352	18907	chr11:46146715-46146907	194	Proximal	63.8	+	+	sens	gttccttctagccttggtgacttccaccaggaagagaataccccctctctacccctgctccaagacactgtagatgctagtgtcggagtgttctctgtaacgcgacagttccttctgttgcaatagcccccctgcaacactgcaataatccttcagtgtctcccctgggctcaattcacttccttatttgaca
PB1D7-dup20260	31.5613	-8.42636	1.30043	-6.47965	9.1938e-11	1.23903e-06	5.90692	DOWN	SINE	Alu	PB1D7	TTS (NR_105915)	ENSMUSG00000098666	Loxl2	ncRNA	86767	937	chr14:69693132-69693239	109	Proximal	58.2	+	+	sens	gccaggcatgatggctcatgcctgtaatccctgcactcatgctgaggcaggaggattgccacaagatttccactctggacattaaaccaagcttcagtttcaaaagaa

## Sheet: Fig. 3
B
Days	wild type																ΔAgo2
1	57.9399	38.9559	67.3424	56.0272	55.4732	65.547	52.1981	48.1267	40.4019	26.9592	23.7657	4	29.3029	23.5126	18.536	11.4705	68.3565	66.2035	54.3817	78.5028	73.2372	81.0428	77.3714	71.5702	30.9984	30.5208	18.6932	15.1559	26.1284	32.0702	39.1843	22.582
5	197.07	109.539	96.5108	114.376	160.981	146.03	160.704	124.931	310.916	264.509	390.631	148.584	237.686	275.256	64.0829	144.273	264.166	204.003	146.357	189.188	129.144	163.407	260.71	203.644	135.263	649.352	178.192	247.679	247.264	493.391	397.637	337.717
8	345.025	264.186	222.169	279.824	284.242	318.948	377.58	177.132	607.496	623.851	770.1	574.133	641.471	803.877	285.332	375.353	372.341	382.534	372.375	466.736	242.693	300.714	546.381	452.038	267.694	596.143	802.862	795.678	710.704	885.687	925.423	791.126
12	468.483	579.594	543.545	522.309	448.937	626.638	518.973	380.219	991.203	1332.2	1674.64	956.974	868.967	1143.35	595.068	898.554	679.109	682.777	639.998	662.002	382.867	568.625	742.259	653.443	454.613	1205.58	701.318	1116.75	1231.14	1291.52	1510.34	1593.62
16	1064.49	809.959	1499.45	1378.23	1348.65	1455.84	1391.35	806.666	1036.32	1641.46	2303.99	1635.99	1050.08	1957.88	906.318	1435.85	1365.63	1449.72	1457.87	1814.29	866.281	1493.87	2302.82	906.362	926.121	1644.83	1340.84	1864.16	2159.4	1343.94
19	1321.01	1431.91						839.712													814.186			1462.56
22								1114.11													1655.06
C
Days	wild type													ΔAgo2
1	70.4306	22.898	46.1059	26.4656	104.737	21.1399	44.56	60.7166	74.6328	76.021	79.7337	41.2948	69.4467	104.756	26.0903	46.6693	27.6622	75.7276	69.8134	35.0833	60.8225	76.4514	32.9219	58.6659	39.8018	76.2428	114.761	93.1528
7	163.776	119.765	67.3819	112.784	200.095	128.271	84.7338	156.473	110.085	90.964	113.576	132.152	127.496	102.342	29.9127	181.822	131.949	98.2902	118.817	56.3404	135.254	92.5255	134.264	105.868	75.0277	142.947	118.057	163.326
14	490.875	221.003	155.155	276.299	321.569	410.618	210.181	324.698	225.081	239.643	363.217	225.915	161.599	267.964	192.555	192.52	177.741	360.89	324.393	166.696	222.708	231.686	227.122	228.477	135.49	303.565	146.233	161.553
21	488.75	482.943	524.733	418.1	499.138	844.175	492.914	693.22	487.454	393.259	669.224	532.028	408.212	438.997	352.796	616.107	482.84	606.718	576.176	116.926	239.521	349.892	553.693	449.332	484.256	397.552	550.655	480.321
27	775.352	787.5	506.667	866.883	640.965	1137.43	878.69	1373.12	1157.37	997.19	1339.03	818.176	608.241	794.189	1079.59	1048.98	887.794	1261.41	1229.65	374.717	1096.2	1034.6	784.848	340.925	847.982	535.351	1077.67	828.887
33	1037.58		635.561	1012.41	1327.12		1125.97					832.588	779.674	2416.35						741.21	940.702		1255.35		990.794	1213.19		1396.47
35	1303.14		832.877		1250.92							1358.06	1105.39							840.693	1616.89		1412.17		1312.4			1854.89
38	980.668				1064.54							975.421	1030.97							1206.82	1079.27		1322.24		1037.87
D
Days	wild type																wild type+aPD1																ΔAgo2																ΔAgo2 + aPD1
1	44.1631	18.9102	56.9455	28.4929	20.8143	27.5397	38.9333	25.1908	47.4657	14.1112	20.4403	12.5068	27.5805	31.8084	23.7082	43.9822	16.7292	26.0068	22.8623	51.2975	28.2995	37.7538	43.4539	20.5099	43.1142	11.8526	31.5725	18.864	24.5072	12.5946	44.722	21.2413	16.8582	35.4393	16.4909	31.2117	41.7943	19.4574	26.3786	22.2405	32.6727	43.8464	39.7984	24.8411	30.5137	20.4422	37.5983	29.6142	19.1802
4	84.2948	31.5466	146.312	72.4311	77.8952	66.4018	62.3002	23.0313	50.2619	53.4063	64.0645	59.465	34.4529	45.9496	83.6031	49.9753	56.1119	76.6808	41.2928	52.0679	61.9526	108.403	92.7673	71.9767	63.9642	30.619	62.1715	49.674	60.1559	24.6163	37.0646	53.2801	21.9539	40.6169	50.9231	52.6994	53.4463	57.3697	71.5208	28.125	27.4366	45.9589	20.4034	32.4734	18.7798	22.6263	47.72	16.2564	29.7861
8	165.821	109.32	302.292	174.101	90.5479	167.632	130.691	50.5231	117.344	198.662	82.0615	117.923	65.25	108.386	156.3	98.6478	125.868	98.4315	106.244	58.1509	151.231	180.001	160.787	104.761	174.973	57.8943	120.711	128.773	91.074	119.627	76.3252	88.6895	74.3436	116.22	170.626	89.5566	78.1063	72.85	97.6499	43.6678	113.871	41.0488	121.703	119.771	63.4611	57.8612	68.1206	68.4379	47.5892
11	349.015	154.36	498.988	551.781	193.083	376.65	420.18	185.963	336.843	404.226	197.325	254.619	197.173	169.518	239.906	213.227	220.741	196.584	188.898	150.33	301.038	356.94	243.126	262.955	392.448	146.479	200.328	314.426	226.64	219.649	215.699	261.415	90.0673	172.494	278.522	168.621	159.778	141.469	183.353	88.8033	252.131	94.6204	258.049	266.906	134.293	176.904	142.193	188.737	81.9602
15	448.654	347.519	854.865	649.446	336.273	693.566	860.547	311.75	559.392	705.755	339.137	423.725	331.838	360.555	360.506	470.881	520.742	318.468	412.881	190.259	519.46	609.547	559.853	493.246	819.21	169.222	442.487	521.626	414.979	323.844	264.96	420.138	94.247	334.521	477.645	327.91	244.854	221.924	383.872	182.555	370.886	143.332	481.54	392.66	246.56	269.05	397.808	347.591	79.5379
18	972.869	469.555	1598.74	1725.78	874.711	995.886	1914.01	680.109	972.65	1238.24	398.277	672.581	599.138	711.901	590.817	1053.03	844.067	805.084	904.447	229.369	1013.22	1101.39	1049.55	866.915	1389.83	247.357	1120.42	879.094	755.802	558.654	355.345	737.648	172.689	526.171	1116.89	407.854	404.6	420.128	688.378	353.535	554.67	279.732	518.063	506.829	396.5	495.937	926.306	473	137.786
21	1728.86	794.858			1755.79	1550.81		1069.16	1496.63	2171.05	728.788	1360.41	747.801	819.616	1035.22	1204.03	2020.35	1599.43	1191.37	288.07	1121.35	1321.33	1100.88	1007.53	2017.29	396.415	1903.43	1484.25	1094.35	836.621	597.194	1213.53	251.261	830.815	2229.15	711.922	572.043	1169.29	991.978	534.477	1009.61	511.995	1037.46		490.956	554.782	1655.62	614.128	291.43
25		865.716						1147.05			1337.22		1892.05	1600.09	2255.33				1089.89	487.145	1551.26	1576.94	1213.74	1328.58		925.54			1895.35	1157.11	983.115		394.094	1440.08		1235.91	686.141	1304.71	1457.47	648.627	1188.19	584.859	1747.89		766.697	1073.53			607.606
27		1255.84																	2503.34	733.715													771.75	1618.75						1435.41	1644.77	882.524			903.268	1176.8		1252.15	1076.36
30																																																	1373.32
33																																																	1461.04
E
Days	wild-type																wild-type+aPD1																ΔAgo2																ΔAgo2+aPD1
1	74.0474	48.1543	33.0784	68.8834	40.5639	54.9102	78.0628	37.0647	73.8786	70.8037	53.8183	26.0663	33.1666	59.6982	47.0482	39.6453	37.1912	27.0725	65.2654	46.103	52.8277	33.0837	75.7732	73.9016	84.835	56.7342	42.9347	32.3872	63.5979	25.1718	52.183	36.4608	62.7394	26.1502	23.9872	33.6774	28.4827	21.8962	53.0318	44.5925	50.4272	66.7944	71.5031	46.2532	28.0492	32.2435	36.9603	40.8483	50.5341
4	99.9199	69.2196	102.659	148.45	112.091	50.6626	83.4576	66.1374	69.3222	90.7134	94.7056	107.655	43.35	101.881	57.8319	32.3942	92.3794	55.2855	80.4642	67.0624	45.0937	73.7112	64.204	76.3869	191.434	117.311	73.495	101.186	73.5054	77.6216	79.3106	68.5036	28.5127	23.9719	27.1512	39.4003	26.3398	39.4876	13.088	26.9776	61.356	52.7344	47.915	85.3128	48.1664	47.093	31.2916	34.7208	40.8166
8	109.724	103.184	146.637	151.514	204.148	51.9748	67.7879	126.513	141.149	134.32	102.101	73.5056	101.451	142.378	117.375	81.5413	102.731	102.157	96.4118	60.6133	148.317	63.2461	131.864	88.4547	192.727	136.612	86.3302	85.1929	94.2875	77.1874	159.135	63.9865	53.8547	83.7468	48.074	35.6361	37.9909	43.1208	36.808	57.9202	79.2502	63.3662	63.6645	63.3356	49.2502	68.5199	40.3697	65.333	43.1651
11	165.583	139.205	217.553	150.195	157.317	100.945	69.7477	111.535	118.435	214.602	397.426	92.7824	151.625	141.652	276.5	159.59	85.7696	112	120.746	111.646	175.628	90.5339	135.978	74.0848	202.59	112.484	87.4739	156.897	103.43	52.9861	168.456	37.5397	100.727	97.7848	44.3975	48.0827	34.3141	49.2373	43.6101	64.5026	70.9984	74.7978	111.384	48.4716	66.8373	71.9597	36.1411	99.6676	27.7764
14	395.489	130.685	256.337	149.465	191.244	193.297	74.8409	193.642	166.812	251.942	404.565	164.675	129.623	170.154	130.796	150.43	104.239	281.936	175.983	126.347	231.68	138.465	199.313	80.8549	356.73	150.434	146.405	236.034	193.692	83.8063	246.231	126.573	109.051	101.851	44.1894	81.7932	41.7835	39.3506	64.2752	70.56	80.7728	80.4345	77.199	71.9148	16.2799	83.0928	67.4112	124.561	24.5949
17	401.54	110.003	376.482	216.345	333.633	305.872	96.3933	206.319	291.524	268.757	490.998	181.949	217.805	226.429	245.676	127.84	94.357	273.514	268.469	182.16	271.375	196.094	160.586	45.965	228.003	203.397	186.833	321.352	262.144	180.41	182.02	370.911	62.2947	116.063	69.4306	91.0525	30.2175	38.799	48.4791	59.8247	125.54	74.2889	88.7543	109.498	58.148	66.2849	55.0424	86.2836	12.8119
22	972.65	166.568	430.841	398.197	395.945	387.091	134.961	353.675	552.231	618.57	668.327	261.317	327.471	512.418	381.822	265.205	80.2898	517.023	276.627	118.487	271.193	253.569	191.135	63.2901	498.027	428.362	222.127	247.189	723.999	214.372	157.938	660.849	112.007	122.089	85.9423	79.3386	33.4275	35.4566	58.1694	86.1846	103.589	120.618	129.703	181.24	60.2283	53.8265	74.6581	129.731	0
25	1332.54	141.745	478.503	342.242	367.448	525.772	185.755	643.053	886.597	875.435	963.844	211.613	621.19	719.723	613.457	340.218	82.8604	841.582	562.873	276.577	729.016	478.72	231.216	52.0439	729.518	649.523	138.54	482.156	549.818	131.632		1294.05	117.159	125.423	59.0631	88.4768	40.3991	30.5629	78.0902	94.8686		0		155.953	0	0		557.513	0
30	1724.22	183.109	620.553	313.508	622.68	606.164	186.655	660.814	1454.66	2039.72	1497.05	794.421	1042.76	2039.88	1335.93	1371.11	109.051	884.344	596.306	332.294	610.577	446.793	184.501	62.7693	1282.52	1816.83		1132.44	1222.22	1165.26	56.1086		78.2558	115.023	50.8507	91.0161	35.9794	28.0705	107.193	75.3365	71.8036	0	74.0502	431.197	0	0	146.637	1029.56	0
37	2055.37	225.548	1059.21	623.162	1117.17	1054.72	504.133	1590.01				1087.49	1423.5				279.399	1263.6	907.417	864.323	836.08	507.606	363.776	72.698				1358.5	1626.49	1281.45			100.833	156.526	114.637	96.0553	32.9403	30.3399		124.073	173.365	0	69.0613	715.622	0	0	51.3802	1390.24	0
49		304.417		1637.79			1147.15										512.399		1792.91	1348.71		451	225.314	48.42									84.125	62.9856	227.619	47.7482	24.9701	0		144.392	87.3662	0	25.8926	1488.31	0	0	0		0
F
Days	KP ΔAgo2 (antigen-experienced)												KP ΔAgo2 (antigen-naive)
8	0	0	0	0	0	0	0	0	0	0	0	0	45.706	78.2447	63.1377	100.09	44.1648	163.797	42.5085	63.8944	37.3442	46.778	32.1565	162.814	72.4582	13.9044	35.8805
11	0	0	0	0	0	0	0	0	0	0	0	0	110.244	104.643	96	43.6986	53.6272	67.2148	100.902	53.7879	62.0615	91.5002	37.9056	104.293	89.5874	48.4815	30.3569
17	0	0	0	0	0	0	0	0	0	0	0	0	102.726	102.665	49.8061	55.4131	57.1653	136.897	93.5947	41.3222	54.2711	71.091	89.3519	42.1051	91.1246	43.2206	60.1936
24	0	0	0	0	0	0	0	0	0	0	0	0	70.0938	91.3031	63.1217	74.5932	30.7652	111.08	55.1362	69.9476	43.1005	55.9596	74.2889	61.4622	55.1527	70.5162	45.5148
31	0	0	0	0	0	0	0	0	0	0	0	0	54.6628	67.7059	59.9192	79.7594	65.2425	133.976	48.1957	44.6926	54.4273	36.86	58.8185	68.5566	93.5629	38.9562	0
38	0	0	0	0	0	0	0	0	0	0	0	0	48.0901	98.1704	34.8916	55.5144	48.2454	167.022	43.1272	44.4528	46.0695	0	76.9769	89.78	127.672	38.9642	0
G	3 weeks		5 weeks
	wild-type	ΔAgo2	wild-type	ΔAgo2
	12	0	17	0
	10	0	24	0
	12	0	18	2
	45	1	30	3
	10	4	24	1
	50	1	27	1
	25	0	0	0
	25	1	7	1
	11	1	7	0
	20	2	0	0
	4			0
	30			0
	50			0
				0
				0
	B-F:
	>Points on the graph depict the average tumor size across all mice evaluated at each specific time point. Error bars represent the standard error of the mean (SEM).
	>Mean tumor size is graphed up to the occurrence of the first death in any group.
	>Statistical analysis was performed using two-way repeated-measures ANOVA followed by Šidák post-hoc test; *p < 0.05, **p < 0.01 and ***p < 0.001.
	G: Statistical analysis was performed using Mann-Whitney; *p < 0.05, **p < 0.01 and ***p < 0.001.
[truncated: 15 more columns]

## Sheet: Fig. 4
B
Stacked graph
	B cells	NK cells	Tregs	Tconvs	CD8+ T cells	CD11b+ cells	Other CD45+
wild-type	0.124583	0.713333	0.793333	0.66	0.629167	92.5667	4.51292
wild-type+aPD1	0.0568333	0.895833	0.520917	0.591667	0.979167	93.65	3.30558
ΔAgo2	0.231313	1.14167	0.378583	0.526667	0.5075	93.7	3.51427
ΔAgo2+aPD1	0.0549492	1.46417	0.411667	0.449167	1.13333	94.0833	2.40338
CD45+					CD11b+					CD8+					Tconvs					Tregs					NK cells					B cells
wild-type	wild-type+aPD1	ΔAgo2	ΔAgo2+aPD1		wild-type	wild-type+aPD1	ΔAgo2	ΔAgo2+aPD1		wild-type	wild-type+aPD1	ΔAgo2	ΔAgo2+aPD1		wild-type	wild-type+aPD1	ΔAgo2	ΔAgo2+aPD1		wild-type	wild-type+aPD1	ΔAgo2	ΔAgo2+aPD1		wild-type	wild-type+aPD1	ΔAgo2	ΔAgo2+aPD1		wild-type	wild-type+aPD1	ΔAgo2	ΔAgo2+aPD1
4383.1	5475	19635.6	19850.4		4197.62	5175	18399.5	18885.5		0.574	722	124	1980		1.45	711	248	666.1		18.5476	37.5	38.8474	20.6775		29.2857	22.5	38.8474	124.065		0.088	12.7	2.9	5.46
4631	4959.46	9808.82	12029.4		4455	4701.57	9024.12	11200.3		174	106	421	129		199	57.1	642	90.2		48.4	9.91892	5.62941	23.6865		71.5	93.2378	278.059	275.778		2.74	1.06	70.9	1.79
2192.55	6478.21	8749.91	30604.9		2085.45	6130.93	7978.37	28312.9		240	181	339	207		374	246	828	118		15.2182	66.7857	21.0419	76.4		12.4	41.4071	156.06	871.859		9.6	3.43	10.4	2.12
9997.42	8425.2	12593.8	8147.65		9578.06	8103.9	11666.5	7695		169	295	189	697		248	261	278	158		40.2581	42.84	50.0786	21.7941		55.3548	46.41	139.107	95.5588		30.5	42.3	9.02	4.68
2642.72	5478.22	2274	917.209		2113.26	5220.93	2151	864.745		10.7381	57.1875	84.7579	126.362		12.6905	43.125	27.5463	34.4625		5.93357	9.1125	5.1	6.69364		3.87964	38.5941	13.2	21.89		2.05	2.34375	6.71	22.5155
4216.56	2266.67	3848.5	17700		4077.38	2165.33	3644.25	17025.7		20.9	14.8784	52.8824	47.373		36.3	13.8865	14.8412	32.1459		18.0125	11.7333	23.1125	29.5		18.8313	12.8	32.7875	214.929		1.21	2.28135	6.48235	3.72216
2789.92	1915.96	6086.67	14071.1		2654.56	1826.62	5852	13351.9		10.1455	73.4643	57.8651	355.035		6.2	37.4	19.2884	107.859		15.04	8.93455	23.4667	35.0395		15.792	9.59636	52.0667	311.667		0.845455	2.805	5.96186	13.9318
802.357	10984.3	14916.9	2793.33		736.89	9974.05	13914.6	2610.85		48.6452	42.84	85.319	50.2941		36.9032	26.775	33.3857	20.1176		9.28725	44.0842	28.8904	16.3763		3.9585	231.442	315.436	37.4316		7.2129	4.641	209.588	12.4059
144	83600	43000	59000		132	77000	41100	53800		15.975	31.0897	9.6	20.4427		8.67214	10.7206	5.4	9.58818		0.459	297	395	517		0.957	510	466	799		25.1036	5.57471	6.6	1.04927
24600	4350	85500	27900		23100	3950	78600	27100		10.6438	12.2667	22.0375	63.2143		9.00625	10.1333	14.5125	21.9143		363	56	288	141		189	93.5	1120	126		2.2925	0.8	11.2875	8.85
15300	30100	29700	27500		13600	28700	26900	26500		19.552	15.2218	21.2667	66.3907		5.1888	6.94909	13.9333	33.1953		398	181	262	132		290	99.1	247	150		1.0528	0.728	2.42	5.34814
27500	36000	84900	42600		25400	32300	82600	40400		8.526	244.3	61.908	45.8537		3.19725	51.4316	44.22	20.5874		97.9	29	133	234		128	145	544	568		0.228375	15.9805	25.058	2.52663
C
Stacked graph
	B cells	NK cells	Tregs	Tconvs	CD8+ T cells	CD11b+ cells	Other CD45+
wild-type	40.6625	0.7275	5.91125	9.39	11.9363	17.7875	13.585
wild-type+aPD1	40.8375	1.0225	6.14125	9.89	12.0738	17.45	12.585
ΔAgo2	34.0125	1.2925	5.3025	9.43625	11.29	16.15	22.5162
ΔAgo2+aPD1	54.425	0.5175	5.1375	9.48625	12.1025	15.9	2.43125
CD45+					CD11b+					CD8+					Tconvs					Tregs					NK cells					B cells
wild-type	wild-type+aPD1	ΔAgo2	ΔAgo2+aPD1		wild-type	wild-type+aPD1	ΔAgo2	ΔAgo2+aPD1		wild-type	wild-type+aPD1	ΔAgo2	ΔAgo2+aPD1		wild-type	wild-type+aPD1	ΔAgo2	ΔAgo2+aPD1		wild-type	wild-type+aPD1	ΔAgo2	ΔAgo2+aPD1		wild-type	wild-type+aPD1	ΔAgo2	ΔAgo2+aPD1		wild-type	wild-type+aPD1	ΔAgo2	ΔAgo2+aPD1
6730.91	5544.67	425.899	11745.8		1026.05	691.678	87.0652	971.242		759.28	691.678	84.847	1973.58		471.301	607.327	56.0101	1173.38		294.819	344.714	23.5686	521.504		29.4135	29.804	7.76378	90.9044		3666.43	2592.39	76.5287	5215.04
582.232	3294.01	1764.2	10847.2		141.624	461.84	306.974	1094.58		81.2152	254.691	353.923	1045.32		56.4748	200.357	200.436	667.691		62.4195	131.421	68.6176	387.48		2.62267	13.5835	32.6837	24.0807		111.9	1952.63	326.837	6797.32
2277.26	1896.36	310.685	10221.3		376.426	275.182	65.5511	1001.29		250.172	331.016	49.1633	1542.05		247.834	215.36	32.6048	979.409		143.323	94.3196	9.59367	534.508		18.003	17.9466	7.75005	35.4254		911.841	723.848	81.9388	5126.27
850.873	986.371	147.041	7781.73		145.38	241.278	30.2311	855.831		78.844	93.8541	40.9641	478.632		76.1683	80.8867	23.2547	408.897		42.5436	34.9694	4.88349	251.202		10.8812	15.7309	2.64746	22.9807		378.166	374.141	16.9402	5166.69
547.156	3266.83	2919.67	2874.38		119.6	582.768	347.51	660.042		104	237.103	359.39	307.208		94.7556	219.787	221.871	191.017		34.0889	151.186	111.678	104.025		6.47111	17.3165	13.9598	34.9792		107.467	1741.64	1520.72	1174.08
1728.81	2915.39	778.05	9600.91		238.519	418.217	86.45	960.091		220.585	263.961	98.8	795.448		132.351	236.686	55.1633	400.699		82.3159	200.017	29.64	384.83		8.78754	23.3353	4.61067	25.7876		824.952	1221.31	398.493	6327.88
666.41	13.0963	5967.84	3017.93		108.274	2.6299	941.012	326.307		68.1778	1.97509	837.804	387.593		45.545	1.62905	377.012	204.397		31.4344	0.500426	284.732	194.459		4.40082	0.287479	28.5339	18.8827		331.109	3.10371	2750.18	1411.24
2166.04	550.51	1485.61	12540		373.846	96.0932	286.993	1491.31		171.743	118.091	118.02	1081.52		146.593	62.5185	82.7216	671.738		112.607	27.7281	63.3841	509.639		10.8755	6.30974	12.1243	50.5749		1080.76	141.245	716.716	7300.94
Statistical analysis was performed using Kruskal-Wallis test; *p < 0.05, **p < 0.01 and ***p < 0.001.

## Sheet: Fig. S1
B
Time (hours)		Wild type																																				ΔAgo2
0		3.20094	3.09912	2.70567	4.24248	3.73761	2.91071	3.78238	3.54006	3.29736	3.03397	3.24089	2.79176	9.64656	11.6258	10.4633	8.31544	11.707	13.179	10.6089	15.5896	12.4317	9.73866	10.994	12.0531	6.74772	8.50974	9.08874	7.59881	8.05326	12.2585	6.86017	8.11572	14.0356	7.66748	9.38759	9.4866	9.50962	11.4878	13.0777	12.4463	11.5919	12.4502	10.5957	14.8237	14.2506	12.917	16.2698	17.8083
12		5.85025	5.78921	5.13919	7.91455	6.95249	5.38187	6.83638	6.27881	6.10094	5.23826	5.71536	5.12521	14.1112	17.9681	15.4769	11.8396	18.1725	20.9455	15.7723	25.0863	18.4799	14.2979	17.0665	19.4258	8.56859	12.052	12.7364	10.7063	11.1935	17.6368	9.49798	11.5602	20.4068	11.3254	12.9592	14.457	20.2774	23.6301	26.608	25.2449	23.6413	25.1125	21.5554	27.2817	24.3695	25.7394	31.1031	33.8092
24		10.169	10.0671	8.869	13.8642	12.0643	9.55898	11.8449	10.9646	10.417	9.29325	9.96512	8.98771	21.7401	29.0622	23.5701	17.6531	29.0101	33.8766	25.8724	41.7004	28.7058	22.8248	27.3042	30.9973	14.8277	19.7126	21.2089	17.4026	18.0311	29.0922	15.1109	18.4187	34.2651	19.0062	20.9483	24.4943	39.3868	44.988	48.8503	47.1105	44.6188	46.6809	41.34	48.2002	44.8552	49.1028	55.1434	58.8224
36		19.716	19.8193	17.2048	26.2909	23.6493	18.8779	22.5238	21.516	20.2632	17.6168	19.0137	17.263	39.2884	51.3743	43.5593	33.4997	51.4074	57.671	46.6992	66.7625	50.1593	41.501	47.9928	51.9601	29.3017	39.0722	39.6904	35.2185	35.5577	51.5794	30.04	36.5507	60.3339	36.4423	40.0243	46.422	67.6228	73.6773	77.1883	73.7902	73.797	76.665	68.1733	74.1149	64.8037	75.7029	80.0379	85.5718
48		36.3953	36.3712	32.6635	46.3106	42.9176	35.3656	40.6985	39.6198	38.2934	32.4934	35.1908	31.7812	51.3495	58.0156	56.5395	49.1641	76.8967	81.5448	52.3075	87.921	75.984	52.6811	56.1175	61.83	48.3782	59.6046	57.4751	53.3677	58.9064	75.6616	49.9919	60.3008	84.9374	56.2105	59.364	68.9379	90.6744	93.0225	94.2915	93.4426	93.9397	95.1286	89.1064	93.4563	87.0321	93.7429	95.7735	98.9819
60		56.8654	57.6028	52.5054	69.4248	66.8994	57.3288	62.7757	62.1936	60.0879	52.5985	55.6343	50.774	57.8348	81.0329	83.2126	75.3699	89.1972	89.8834	83.2488	93.96	88.903	59.9483	88.9935	88.5335	57.271	74.9814	70.7246	63.4818	73.7966	89.518	59.9628	81.0157	94.5554	59.0586	69.2697	81.4433	99.4193	99.3986	99.6667	99.9317	99.9697	99.9706	99.122	99.9404	99.9546	99.8354	99.9411	99.9319
72		78.0623	79.019	74.1803	87.2633	86.5571	79.2133	82.8373	81.6787	82.4019	73.3434	77.3661	69.6073	54.1575	80.7796	83.2041	77.7975	88.9446	89.7895	83.1178	92.3786	88.8811	56.1196	88.5658	87.9275	53.6131	69.141	67.8309	58.4898	74.5143	91.1262	57.3288	84.2496	95.2529	53.7938	66.4545	79.7742	99.9772	99.9181	99.8417	99.9705	99.9783	99.9717	99.9316	99.9797	99.9729	99.9252	99.9373	99.9133
Time (hours)		Wild type																			ΔAgo2
0		6.23864	7.03446	8.04754	6.81627	7.7821	9.87885	6.96411	7.60992	8.62782	6.81616	7.27161	8.62108	0	0	0	0	0	0	0	9.64221	10.2385	9.43888	11.1466	10.725	9.96948	10.3957	10.5758	9.96448	9.60051	9.39361	9.1951	0	0	0	0	0	0	0
12		11.8484	13.1942	14.9726	13.0475	14.3593	17.5128	13.1061	13.9114	15.7048	12.0869	13.5155	15.6196								15.4983	16.6208	14.6765	17.401	16.5459	15.6797	16.2524	17.2888	16.6202	15.7932	14.9932	14.2638
24		23.0539	25.7701	28.6391	26.088	28.1363	33.2791	25.5162	27.1798	29.9656	23.2116	26.5465	29.9493								26.5541	27.954	23.8446	29.6059	29.1473	26.0401	27.999	27.2905	28.103	26.8781	25.1383	23.8532
36		41.9051	47.0514	50.9994	47.5484	48.5798	58.1401	46.0578	43.2847	52.0123	41.0076	48.8316	51.6939	45.0084	41.3641	41.137	50.2404	15	15	15	45.4332	46.9879	42.142	49.4399	48.6486	43.2753	47.8652	48.5615	46.8841	45.7846	42.5603	40.1465	44.8355	40.1906	38.6566	51.5919	15	15	15
48		67.6314	75.8928	78.7764	76.2561	73.0783	79.9618	75.1845	71.5534	77.5789	66.8644	78.4325	78.7112	76.2064	63.5616	53.1822	67.7899	7.5	5	2.5	69.6765	70.3569	62.9416	75.7056	72.299	65.3881	71.8117	72.1934	69.183	69.3574	62.9517	61.7067	72.772	67.499	51.472	67.7869	5	10	2.5
60		86.9332	91.1695	91.9888	91.7789	87.3707	93.5624	90.1425	84.8487	92.2282	87.5923	92.4183	92.2013	94.7174	80.9241	68.3659	83.7665	15	20	25	89.6907	89.8699	81.5917	94.365	91.7736	85.1498	91.7055	91.0506	88.5814	90.8506	85.1865	83.1048	93.4299	88.8486	65.1245	80.2871	10	15	40
72		80.615	81.6088	85.6986	84.0956	94.7156	89.1487	82.7054	92.4412	97.9308	81.6946	84.1397	85.8529	99.5859	92.6005	79.3222	93.7277	80	50	100	86.7478	85.4907	83.6439	89.0162	87.8419	85.9495	88.6892	88.218	87.3924	86.4067	85.2381	85.2184	98.8576	98.812	79.0178	87.0118	87	45	67.5
C
	ACF (uM)	0	102.635		ATA (uM)	0	102.802
			98.3655				95.2785
			98.9996				101.92
		0.03	84.5906			1	84.9792
			80.1244				78.2082
			76.0104				86.5617
		0.1	69.2768			5	52.3694
			58.4884				43.8084
			63.9961				58.5697
		0.75	7.95683			25	29.6697
			33.985				20.5638
			33.9331				16.6724
		2	5.62922			50	0
			0				6.84019
			0				5.80249
D
	ACF 3mg/kg							ACF 10mg/kg							ACF 30mg/kg
	Days	0	3	7	10	15		Days	0	3	7	10	15		Days	0	3	7	10	15
		100	99.4737	97.8947	100	100.526			100	105.263	104.737	105.263	102.105			100	85.2632	0	0	0
		100	98.3333	101.667	101.111	101.667			100	106.5	110	105.5	107.5			100	91.5789	0	0	0
		100	97.5	97.5	95.5	97.5			100	100	101.667	102.778	104.444			100	92	0	0	0
		100	100	100	100.556	100			100	102.778	105.556	105	101.667			100	89.4444	75	0	0
	ATA 3mg/kg							ATA 10mg/kg							ATA 30mg/kg
	Days	0	3	7	10	15		Days	0	3	7	10	15		Days	0	3	7	10	15
		100	100	103.889	104.444	103.333			100	102.381	107.619	109.524	103.333			100	100	99.4737	102.632	97.3684
		100	109.412	111.765	111.176	111.765			100	98.5	106	107.5	108			100	101.579	103.158	106.316	103.158
		100	100	107	101	104			100	96.5217	101.739	102.609	100			100	102.105	101.579	102.632	95.7895
		100	101.176	109.412	102.941	105.882			100	103.889	107.778	108.333	111.111			100	103.889	105.556	107.222	101.667
F
Days		Vehicle																								ACF 12,5 mg/kg
1		24.8836	23.0364	19.9745	17.415	14.7968	13.0109	10.2564	4	25.8692	54.3908	26.9693	21.4677	37.3915	36.3939	17.8477	15.9275	50.6322	16.0787	22.5175	67.0772	30.506	12.8362	37.416	25.4126	24.197	20.5068	19.5341	16.2428	14.6801	12.2365	8.71627	4	53.8984	36.0925	16.9648	12.3207	26.5514	69.4611	25.7381	21.4016	14.8955	22.1809	11.7627	66.0192	25.2444	36.5436	30.4497	45.3407
5		121.094	183.778	193.176	122.657	147.425	139.895	94.3926	51.3539	74.1488	193.211	56.2732	76.6828	32.7352	33.5727	92.9699	30.1646	142.789	70.9567	69.1769	81.5347	48.1826	56.7884	216.319	41.4409	145.275	91.2924	118.364	52.0981	73.0998	16.0787	54.3753	16.2309	252.624	122.618	72.3516	21.2992	81.8337	190.215	76.7295	31.2854	33.5625	77.7699	20.0246	142.447	89.6341	66.9361	90.6785	30.305
8		336.974	368.323	475.209	278.022	328.481	264.217	221.225	97.7489	265.039	107.1	257.866	287.389	219.892	214.492	221.292	216.935	342.828	295.943	241.55	245.316	177.46	118.99	445.922	130.837	210.664	203.822	167.025	74.0636	72.5384	28.3116	102.073	39.2014	245.265	181.312	80.1946	325.087	110.178	164.122	168.751	123.201	114.041	206.996	63.3083	263.369	198.708	216.81	281.192	84.9395
12		464.279	551.142	979.011	526.171	617.131	577.195	381.067	140.041	518.393	678.247	700.258	822.854	852.628	602.526	692.771	476.006	831.299	488.205	508.459	410.46	353.911	283.654	856.287	363.575	530.238	441.014	486.38	228.004	202.034	25.1946	234.549	44.7561	384.127	374.769	266.75	444.511	201.756	442.151	346.74	211.936	232.034	388.745	102.572	473.639	356.913	377.332	385.678	175.712
16		799.68	821.746	1179.08	652.68	838.242	776.968	556.965	300.301	927.225	1120.31	1180.17	1500.58	1323.26	1170.14	1194.48	922.453	1352.3	1281.88	1485.11	1211.39	841.911	508.191	1508.15	818.584	651.782	576.487	634.855	371.302	302.144	64.3938	348.462	31.5224	800.828	569.002	490.098	901.798	303.844	601.883	687.547	578.922	550.938	666.695	286.928	782.655	720.752	780.914	722.628	492.038
G
Days		Vehicle											ATA 0,1 mg/kg
1		41.895	34.3174	29.4758	20.9359	16.3398	38.9399	66.8568	67.392	108.956	105.755	112.057	41.2588	33.3894	25.7256	20.7762	16.1564	43.1998	63.071	71.4297	83.6877	106.536	113.062
7		193.847	151.955	218.527	148.43	74.25	104.742	141.765	139.626	249.728	204.257	225.066	99.5408	120.36	145.305	133.337	155.444	72.5678	107.405	138.905	129.227	152.341	194.567
10		351.61	344.569	371.915	306.77	127.555	412.528	450.486	666.99	431.414	523.945	596.255	190.112	214.984	222.06	243.184	229.927	230.111	296.899	334.767	283.11	376.77	401.166
14		1081.96	738.076	940.639	900.619	593.92	747.413	1021.59	914.173	868.488	1078.67	790.387	614.347	672.345	379.701	291.437	526.555	537.387	502.477	661.945	618.167	1051.79	762.523
17		1978.58	1545.67	1678.73	1900.02	873.431	1152.51	2092.77	2253.86	1318.75	1638.55	835.02	1159.28	1544.9	831.77	516.426	636.2	1408.58	609.28	813.824	973.018	1809.45	1312.82
19							2206.88			2098.24	1952.67				2180.29	881.812		2435.35	1337.72	1461.77	1393.69		1732.28
H
Days		Vehicle																								ACF 12,5 mg/kg
1		28.8487	21.7218	17.0954	14.2405	12.5048	11.2365	9.43816	8.788	19.1364	11.3326	10.0618	29.2055	15.0401	8.19353	16.4352	11.094	32.6615	29.0928	27.7992	24.9706	22.7485	19.4206	30.1385	18.7535	24.4966	18.859	17.0096	13.8345	12.4685	9.62442	9.40625	8.77482	16.2309	10.1732	23.719	12.7061	11.3326	9.62442	8.03156	17.4829	19.1255	17.3978	31.7866	29.8207	19.65	24.0031	28.2784	26.0374
7		238.054	98.0711	61.7415	70.9183	55.4091	67.544	47.6345	39.4617	69.8992	52.2147	39.7639	37.5451	22.3504	55.7544	48.2699	49.3056	99.427	66.5687	145.613	61.735	109.818	100.1	166.188	163.912	73.9353	76.9668	172.941	38.1125	50.2723	57.6623	46.0717	34.1486	32.6872	12.3534	18.6086	34.9282	32.321	22.7496	19.8259	51.7602	56.319	85.4769	154.02	86.6686	83.3801	126.549	108.475	73.1821
10		416.835	150.696	103.373	142.086	66.808	133.491	90.2083	82.0204	116.872	117.259	74.7282	101.269	44.3583	148.116	74.6608	104.444	258.039	170.156	95.1213	231.24	488.116	153.786	133.556	83.29	90.5428	167.911	275.318	66.5856	68.2954	89.1112	103.217	75.5674	109.341	34.4599	33.8743	106.168	80.143	47.7752	73.0296	117.494	343.072	232.748	143.026	197.264	121.68	339.025	305.7	110.566
14		952.505	283.924	266.453	271.617	137.296	203.764	158.581	230.523	196.263	299.186	189.098	162.134	81.2646	260.41	192.385	216.507	633.755	465.348	228.589	503.119	781.883	393.762	239.106	150.075	214.425	370.717	449.734	65.1871	143.747	222.666	251.426	143.639	343.822	61.9729	57.0997	179.939	124.395	78.4669	169.542	214.33	699.397	509.307	303.63	359.323	296.192	800.992	660.134	272.663
17		1518.95	426.353	441.792	397.426	211.293	282.464	336.325	272.551	463.185	551.932	339.113	369.43	125.445	433.062	385.631	472.962	1330.9	700.386	199.119	882.982	1367.98	378.577	710.69	409.999	340.92	540.227	880.423	84.1095	290.742	300.209	299.801	231.814	675.016	182.507	146.274	366.241	341.815	180.196	370.19	385.91	969.799	943.938	510.921	561.997	477.625	1744.91	791.684	440.405
21			827.682	1308.3	822.081	463.059	665.007	775.749	867.523	780.824	922.756	536.216	576.464	186.154	698.603	627.982	630.445									652.162	832.343	1532.75	139.733	388.088	655.927	319.388	516.161	777.73	225.036	243.595	470.688	501.931	170.394	625.901	334.561
24			991.085	1667.72		706.783	1388.59	1166.22	1080.36	1416.63	1267.74	575.924	764.785	250.963	984.7	1014.27	1010.83									1056.6	1023.13	2090.85	358.459	435.946	1137.32		864.691	1216.55	360.063	450.175	761.597	895.881	334.798	974.998	690.847
										2032.59	1583	1097.62	1119.81	387.493	1453.56	1299.08	1334																	1937.07	491.506	505.56	937.06	870.729	657.088	1330.43	861.342
I
Days		Vehicle													ACF 12,5 mg/kg
1		56.3809	30.8275	61.9382	22.6464	44.2166	25.7394	13.099	28.7839	14.578	12.5769	9.79941	6.51655	5.39693	58.0521	45.8507	22.5156	9.62442	55.7534	23.5953	34.2388	28.5333	19.5245	18.2972	11.6404	9.19987	5.56621	4
5		113.807	157.778	132.588	40.0042	152.743	29.8218	44.1366	141.156	121.562	116.965	114.524	49.4939	74.1269	71.5881	79.3072	30.078	112.247	145.297	12.0688	67.5	140.58	53.5947	27.6315	52.5513	32.1532	37.1435	48.6334
9		290.292	276.757	404.84	119.414	375.361	108.349	117.029	236.657	253.535	216.296	266.153	62.9173	136.147	118.311	159.817	105.384	253.796	320.774	14.7657	289.575	314.274	184.295	51.1795	63.5483	47.8137	70.754	126.543
12		408.249	469.978	668.002	246.619	720.801	296.542	175.781	735.668	466.789	595.436	464.467	124.391	232.793	191.868	283.73	133.291	626.171	553.495	33.5986	196.159	511.365	225.386	102.95	168.525	185.689	164.533	323.574
16		856.589	1174.67	1524.63	591.564	1406.5	531.124		160.087	1134.76	711.927	1001.54	910.281	272.309	369.299	533.446	301.89	806.05	759.979	116.304	586.095	883.028	349.125	185.689	271.521	389.966	194.124	539.347
19		1130	1979.91	2022.9	1385.3	2266.86			372.337	2218.53	876.036	1727.1	1155.06	405.351	585.675	1159.94	555.484	1348.73	1115.04	167.758	832.657	1457.11	496.522	263.433	556.247	693.491	521.931	867.6
											1315.38		1702.97	742.798									782.732	362.563	779.982	1150.44	651.988	877.841
	F-I:
	>Points on the graph depict the average tumor size across all mice evaluated at each specific time point. Error bars represent the standard error of the mean (SEM).
	>Mean tumor size is graphed up to the occurrence of the first death in any group.
	>Statistical analysis was performed using two-way repeated-measures ANOVA followed by Šidák post-hoc test; *p < 0.05, **p < 0.01 and ***p < 0.001.
[truncated: 24 more columns]

## Sheet: Fig. S2A
Ensembl_ID.Gene	baseMean	log2FoldChange	lfcSE	stat	pvalue	padj	WT_PBS	WT_ACF	KO_PBS	KO_ACF	valid	GeneName
ENSMUSG00000061082.11|Plac1	213.311	3.1141	0.23528	13.2357	5.45801e-40	1.01988e-35	4	4	4	4	TRUE	Plac1
ENSMUSG00000022505.9|Emp2	3904.85	-1.71929	0.143322	-11.9961	3.7261e-33	3.4813e-29	4	4	4	4	TRUE	Emp2
ENSMUSG00000038903.13|Ccdc68	129.481	-5.22521	0.457043	-11.4326	2.87259e-30	1.70054e-26	1	0	4	4	TRUE	Ccdc68
ENSMUSG00000029861.17|Fam131b	734.913	2.37401	0.208027	11.4121	3.64025e-30	1.70054e-26	4	4	4	4	TRUE	Fam131b
ENSMUSG00000062444.15|Ap3b2	205.188	4.32396	0.385782	11.2083	3.71245e-29	1.38742e-25	4	4	1	1	TRUE	Ap3b2
ENSMUSG00000069171.14|Nr2f1	1307.66	2.52936	0.226513	11.1665	5.94563e-29	1.85167e-25	4	4	4	4	TRUE	Nr2f1
ENSMUSG00000021464.14|Ror2	334.553	2.93082	0.264919	11.0631	1.89511e-28	5.05886e-25	4	4	4	4	TRUE	Ror2
ENSMUSG00000030000.10|Add2	3287.71	-1.83679	0.185183	-9.91878	3.44951e-23	8.05719e-20	4	4	4	4	TRUE	Add2
ENSMUSG00000024302.16|Dtna	94.14	4.26647	0.438532	9.72897	2.26873e-22	4.7104e-19	4	4	0	1	TRUE	Dtna
ENSMUSG00000002012.13|Pnck	104.656	4.56582	0.471806	9.67732	3.76465e-22	7.03462e-19	4	4	0	0	TRUE	Pnck
ENSMUSG00000026888.14|Grb14	67.4993	3.75025	0.396236	9.46468	2.94469e-21	5.00223e-18	4	4	0	0	TRUE	Grb14
ENSMUSG00000075012.4|Fjx1	158.76	3.1143	0.330773	9.41522	4.72071e-21	7.35093e-18	4	4	4	4	TRUE	Fjx1
ENSMUSG00000046561.9|Arsj	119.041	2.81541	0.299356	9.40492	5.20723e-21	7.48479e-18	4	4	3	3	TRUE	Arsj
ENSMUSG00000029765.12|Plxna4	377.138	2.93361	0.326242	8.99213	2.4248e-19	3.03822e-16	4	4	4	4	TRUE	Plxna4
ENSMUSG00000000031.16|H19	5694.31	3.89554	0.433248	8.99149	2.4389e-19	3.03822e-16	4	4	4	4	TRUE	H19
ENSMUSG00000031748.16|Gnao1	108.403	2.90043	0.324063	8.9502	3.54848e-19	4.14418e-16	4	4	2	3	TRUE	Gnao1
ENSMUSG00000027004.3|Frzb	243.155	3.20164	0.358392	8.93334	4.13338e-19	4.54332e-16	4	4	3	4	TRUE	Frzb
ENSMUSG00000038319.14|Kcnh2	478.942	3.01048	0.338868	8.88392	6.45458e-19	6.70057e-16	4	4	4	4	TRUE	Kcnh2
ENSMUSG00000031970.16|Dbndd1	67.2186	3.33963	0.381796	8.74715	2.18814e-18	2.15198e-15	4	4	0	0	TRUE	Dbndd1
ENSMUSG00000032068.14|Plet1	632.539	-2.18735	0.251522	-8.69645	3.42432e-18	3.19934e-15	4	4	4	4	TRUE	Plet1
ENSMUSG00000004371.15|Il11	145.722	2.84459	0.330097	8.61744	6.84663e-18	6.0922e-15	4	4	4	4	TRUE	Il11
ENSMUSG00000020042.15|Btbd11	2071.62	1.9036	0.222409	8.55901	1.13844e-17	9.3132e-15	4	4	4	4	TRUE	Btbd11
ENSMUSG00000051067.8|Lingo3	210.284	3.06375	0.35799	8.55821	1.14633e-17	9.3132e-15	4	4	4	4	TRUE	Lingo3
ENSMUSG00000028019.9|Pdgfc	918.6	2.32412	0.273209	8.50676	1.78856e-17	1.39254e-14	4	4	4	4	TRUE	Pdgfc
ENSMUSG00000036036.15|Zfp57	258.752	2.19549	0.259031	8.47576	2.33545e-17	1.74561e-14	4	4	4	4	TRUE	Zfp57
ENSMUSG00000050132.13|Sarm1	130.04	2.89293	0.34246	8.44749	2.97634e-17	2.13908e-14	4	4	4	4	TRUE	Sarm1
ENSMUSG00000051048.17|P4ha3	175.809	2.08372	0.248419	8.3879	4.94913e-17	3.42517e-14	4	4	4	4	TRUE	P4ha3
ENSMUSG00000050541.14|Adra1b	32.1899	3.86498	0.461106	8.38197	5.20504e-17	3.47362e-14	4	4	0	0	TRUE	Adra1b
ENSMUSG00000069806.5|Cacng7	273.031	3.62349	0.433975	8.34952	6.85386e-17	4.41625e-14	4	4	4	4	TRUE	Cacng7
ENSMUSG00000047261.9|Gap43	67.7543	4.6996	0.563595	8.33861	7.51657e-17	4.68182e-14	4	4	0	0	TRUE	Gap43
ENSMUSG00000110140.1|5430421F17Rik	174.631	1.50977	0.183025	8.24897	1.5976e-16	9.62992e-14	4	4	4	4	TRUE	5430421F17Rik
ENSMUSG00000029999.14|Tgfa	226.893	-1.78985	0.217529	-8.2281	1.90214e-16	1.11073e-13	4	4	4	4	TRUE	Tgfa
ENSMUSG00000030499.9|Kctd15	317.072	2.11129	0.261504	8.07364	6.82313e-16	3.86355e-13	4	4	4	4	TRUE	Kctd15
ENSMUSG00000033386.10|Frrs1	2525.84	-1.48243	0.189025	-7.84248	4.41733e-15	2.42771e-12	4	4	4	4	TRUE	Frrs1
ENSMUSG00000020467.15|Efemp1	957.151	2.64412	0.338882	7.80249	6.0696e-15	3.24047e-12	4	4	4	4	TRUE	Efemp1
ENSMUSG00000022054.11|Nefm	64.6418	3.82162	0.490534	7.79074	6.66188e-15	3.45789e-12	4	4	0	0	TRUE	Nefm
ENSMUSG00000038552.14|Fndc4	696.525	2.76981	0.356935	7.75999	8.49378e-15	4.28959e-12	4	4	4	4	TRUE	Fndc4
ENSMUSG00000036295.5|Lrrn3	51.7676	5.65688	0.729368	7.75587	8.77429e-15	4.31464e-12	4	3	0	0	TRUE	Lrrn3
ENSMUSG00000001497.18|Pax9	172.746	2.42806	0.313632	7.74172	9.80798e-15	4.69928e-12	4	4	4	4	TRUE	Pax9
ENSMUSG00000025083.18|Afap1l2	498.968	-2.43097	0.314636	-7.7263	1.10718e-14	5.1722e-12	4	4	4	4	TRUE	Afap1l2
ENSMUSG00000097493.3|9930014A18Rik	44.1672	2.55808	0.332055	7.70378	1.32094e-14	6.02028e-12	4	4	0	0	TRUE	9930014A18Rik
ENSMUSG00000030162.14|Olr1	851.048	-4.09125	0.537548	-7.61094	2.72101e-14	1.19856e-11	4	3	4	4	TRUE	Olr1
ENSMUSG00000022032.14|Scara5	540.383	2.4882	0.327	7.60919	2.7581e-14	1.19856e-11	4	4	4	4	TRUE	Scara5
ENSMUSG00000013921.15|Clip3	1138.32	2.28514	0.300968	7.59264	3.13463e-14	1.33122e-11	4	4	4	4	TRUE	Clip3
ENSMUSG00000021306.11|Gpr137b	2022.65	-1.9445	0.256733	-7.57404	3.61796e-14	1.50234e-11	4	4	4	4	TRUE	Gpr137b
ENSMUSG00000024810.16|Il33	2143.36	2.39085	0.316376	7.557	4.12486e-14	1.67559e-11	4	4	4	4	TRUE	Il33
ENSMUSG00000038264.8|Sema7a	1851.96	1.96309	0.265081	7.40561	1.3055e-13	5.19032e-11	4	4	4	4	TRUE	Sema7a
ENSMUSG00000036667.14|Tcaf1	449.379	1.25794	0.170979	7.35731	1.87651e-13	7.30508e-11	4	4	4	4	TRUE	Tcaf1
ENSMUSG00000097084.1|Foxl1	23.0123	2.86445	0.393085	7.28712	3.16653e-13	1.20754e-10	4	4	0	0	TRUE	Foxl1
ENSMUSG00000024500.19|Ppp2r2b	98.631	-2.89423	0.401244	-7.21314	5.46746e-13	2.0433e-10	3	3	4	4	TRUE	Ppp2r2b
ENSMUSG00000036111.8|Lmo1	351.574	3.3523	0.466454	7.18677	6.63402e-13	2.43065e-10	4	4	4	4	TRUE	Lmo1
ENSMUSG00000086454.7|Platr14	55.7329	2.79525	0.392877	7.11484	1.12042e-12	4.0262e-10	4	4	0	1	TRUE	Platr14
ENSMUSG00000025586.17|Cpeb1	81.587	1.86279	0.262324	7.1011	1.23767e-12	4.36359e-10	4	4	4	3	TRUE	Cpeb1
ENSMUSG00000037736.19|Limch1	175.829	2.29798	0.323824	7.09638	1.28066e-12	4.43155e-10	4	4	4	4	TRUE	Limch1
ENSMUSG00000014813.9|Stc1	1254.96	2.8161	0.398501	7.06674	1.5862e-12	5.38905e-10	4	4	4	4	TRUE	Stc1
ENSMUSG00000034777.2|Vax2	47.5153	3.75902	0.53221	7.06302	1.62916e-12	5.43617e-10	4	4	0	1	TRUE	Vax2
ENSMUSG00000063632.6|Sox11	38.5164	3.00903	0.427069	7.04577	1.84436e-12	6.04627e-10	4	4	0	0	TRUE	Sox11
ENSMUSG00000037892.13|Pcdh18	142.899	2.49085	0.354152	7.03329	2.01724e-12	6.499e-10	4	4	4	4	TRUE	Pcdh18
ENSMUSG00000068122.10|Agtr2	90.0652	4.9545	0.710238	6.97583	3.04074e-12	9.63038e-10	4	3	0	0	TRUE	Agtr2
ENSMUSG00000031990.15|Jam3	103.98	2.04853	0.294628	6.95294	3.57752e-12	1.11416e-09	4	4	4	4	TRUE	Jam3
ENSMUSG00000062044.16|Lmtk3	72.7908	3.12481	0.451449	6.92173	4.46158e-12	1.36671e-09	4	4	1	0	TRUE	Lmtk3
ENSMUSG00000048402.14|Gli2	576.311	1.984	0.287306	6.90552	5.00209e-12	1.50757e-09	4	4	4	4	TRUE	Gli2
ENSMUSG00000035390.16|Brsk1	362.69	1.73314	0.253236	6.84397	7.70264e-12	2.28463e-09	4	4	4	4	TRUE	Brsk1
ENSMUSG00000038248.8|Sobp	161.123	2.33773	0.341805	6.83936	7.95457e-12	2.32249e-09	4	4	4	4	TRUE	Sobp
ENSMUSG00000011256.16|Adam19	492.607	2.12555	0.311222	6.8297	8.50937e-12	2.44625e-09	4	4	4	4	TRUE	Adam19
ENSMUSG00000025855.13|Prkar1b	478.677	2.8599	0.419403	6.81896	9.16987e-12	2.59619e-09	4	4	4	4	TRUE	Prkar1b
ENSMUSG00000030257.16|Srgap3	1537.53	-1.94882	0.286174	-6.80992	9.76504e-12	2.72343e-09	4	4	4	4	TRUE	Srgap3
ENSMUSG00000056755.13|Grm7	13.9981	4.58013	0.672971	6.80583	1.00466e-11	2.76075e-09	3	3	0	0	FALSE	Grm7
ENSMUSG00000023972.10|Ptk7	4520	2.38674	0.351671	6.78684	1.14614e-11	3.10388e-09	4	4	4	4	TRUE	Ptk7
ENSMUSG00000022055.7|Nefl	16.3651	4.5196	0.666151	6.78465	1.16369e-11	3.10637e-09	4	2	0	0	TRUE	Nefl
ENSMUSG00000044528.5|Tram1l1	21.6168	2.79352	0.413512	6.75561	1.42238e-11	3.74347e-09	4	4	0	0	TRUE	Tram1l1
ENSMUSG00000044117.12|2900011O08Rik	21.4956	2.70137	0.40249	6.71166	1.92427e-11	4.994e-09	4	4	0	0	TRUE	2900011O08Rik
ENSMUSG00000013367.5|Iglon5	99.2263	2.74623	0.411826	6.66842	2.58574e-11	6.61878e-09	4	4	3	3	TRUE	Iglon5
ENSMUSG00000029093.14|Sorcs2	378.668	-2.9257	0.439493	-6.65698	2.7951e-11	7.058e-09	4	4	4	4	TRUE	Sorcs2
ENSMUSG00000043557.16|Mdga1	193.743	1.76944	0.265977	6.65262	2.87929e-11	7.17367e-09	4	4	4	4	TRUE	Mdga1
ENSMUSG00000032289.15|Thsd4	39.6578	3.09795	0.467213	6.6307	3.34101e-11	8.21449e-09	4	4	0	0	TRUE	Thsd4
ENSMUSG00000021678.9|F2rl1	2509.08	-1.43457	0.216459	-6.62747	3.41484e-11	8.28697e-09	4	4	4	4	TRUE	F2rl1
ENSMUSG00000057315.14|Arhgap24	417.763	2.05555	0.311031	6.60881	3.87417e-11	9.28113e-09	4	4	4	4	TRUE	Arhgap24
ENSMUSG00000026062.12|Slc9a2	496.906	1.65086	0.250879	6.58029	4.69543e-11	1.11062e-08	4	4	4	4	TRUE	Slc9a2
ENSMUSG00000022208.12|Jph4	71.6249	2.09585	0.32028	6.54378	5.99817e-11	1.40102e-08	4	4	4	3	TRUE	Jph4
ENSMUSG00000022103.10|Gfra2	107.794	2.82293	0.436316	6.46991	9.80585e-11	2.26213e-08	4	4	3	4	TRUE	Gfra2
ENSMUSG00000102252.5|Snrpn	17.3011	2.78995	0.431941	6.45911	1.05323e-10	2.40009e-08	4	4	0	0	TRUE	Snrpn
ENSMUSG00000058589.14|Anks1b	21.8583	2.8783	0.446531	6.44591	1.14908e-10	2.58696e-08	3	4	0	0	FALSE	Anks1b
ENSMUSG00000024990.13|Rbp4	1311.74	1.84822	0.287448	6.42976	1.27807e-10	2.8431e-08	4	4	4	4	TRUE	Rbp4
ENSMUSG00000112907.1|Gm47015	43.1356	-3.66057	0.569528	-6.42737	1.2983e-10	2.85412e-08	0	0	4	4	TRUE	Gm47015
ENSMUSG00000046798.14|Cldn12	1245.06	-1.91221	0.298338	-6.40955	1.45947e-10	3.17112e-08	4	4	4	4	TRUE	Cldn12
ENSMUSG00000000093.6|Tbx2	348.478	2.59899	0.406386	6.39537	1.60163e-10	3.44001e-08	4	4	4	4	TRUE	Tbx2
ENSMUSG00000042115.4|Klhdc8a	583.259	1.36387	0.213365	6.3922	1.63516e-10	3.47211e-08	4	4	4	4	TRUE	Klhdc8a
ENSMUSG00000013033.16|Adgrl1	283.325	2.57348	0.403179	6.38296	1.73695e-10	3.64681e-08	4	4	4	4	TRUE	Adgrl1
ENSMUSG00000029438.9|Bcl7a	349.732	1.60878	0.253389	6.34906	2.16629e-10	4.49771e-08	4	4	4	4	TRUE	Bcl7a
ENSMUSG00000033214.10|Slitrk5	6.76886	7.65396	1.2239	6.25375	4.00713e-10	8.22826e-08	2	0	0	0	FALSE	Slitrk5
ENSMUSG00000097789.2|Gm2115	797.026	1.31706	0.210744	6.24954	4.11656e-10	8.36109e-08	4	4	4	4	TRUE	Gm2115
ENSMUSG00000040557.14|Mettl27	217.468	-1.29776	0.208291	-6.23053	4.64868e-10	9.34035e-08	4	4	4	4	TRUE	Mettl27
ENSMUSG00000003477.5|Inmt	86.4817	4.00575	0.643295	6.22693	4.75665e-10	9.45561e-08	4	4	0	0	TRUE	Inmt
ENSMUSG00000038793.8|Lefty1	102.251	2.45229	0.394033	6.22356	4.85985e-10	9.55908e-08	4	4	4	3	TRUE	Lefty1
ENSMUSG00000027412.12|Lpin3	192.208	1.8415	0.296588	6.20895	5.33405e-10	1.03825e-07	4	4	4	4	TRUE	Lpin3
ENSMUSG00000020435.17|Osbp2	221.926	-1.71824	0.277666	-6.18814	6.08774e-10	1.17274e-07	4	4	4	4	TRUE	Osbp2
ENSMUSG00000097715.2|Gpr137b-ps	1290.17	-1.24742	0.201767	-6.18246	6.31087e-10	1.20332e-07	4	4	4	4	TRUE	Gpr137b-ps
ENSMUSG00000074665.10|Bpifb4	30.0652	-2.97898	0.48565	-6.13401	8.5691e-10	1.6174e-07	0	0	4	4	TRUE	Bpifb4
ENSMUSG00000055629.5|B4galnt4	178.309	2.52754	0.412368	6.12934	8.82418e-10	1.64889e-07	4	4	4	4	TRUE	B4galnt4
ENSMUSG00000032291.8|Crabp1	1574.93	3.07548	0.502306	6.12272	9.19884e-10	1.70188e-07	4	4	4	4	TRUE	Crabp1
ENSMUSG00000046203.11|Sprr2g	24.6851	-3.72065	0.609883	-6.1006	1.05672e-09	1.93586e-07	0	0	4	4	TRUE	Sprr2g
ENSMUSG00000026414.13|Tnnt2	52.9002	-3.45659	0.571432	-6.049	1.4575e-09	2.64415e-07	0	0	4	4	TRUE	Tnnt2
ENSMUSG00000025189.9|Cnnm1	108.98	-1.98967	0.331538	-6.00132	1.95721e-09	3.51658e-07	4	4	4	4	TRUE	Cnnm1
ENSMUSG00000037846.18|Rtkn2	649.293	-0.865245	0.144586	-5.98428	2.17354e-09	3.86806e-07	4	4	4	4	FALSE	Rtkn2
ENSMUSG00000058498.12|Rnf207	136.233	2.17073	0.363491	5.9719	2.34508e-09	4.13398e-07	4	4	4	4	TRUE	Rnf207
ENSMUSG00000028949.13|Smarcd3	801.153	2.23229	0.374521	5.96039	2.51632e-09	4.39438e-07	4	4	4	4	TRUE	Smarcd3
ENSMUSG00000026080.13|Chst10	69.8337	1.61037	0.270481	5.95372	2.6212e-09	4.53516e-07	4	4	4	4	TRUE	Chst10
ENSMUSG00000043102.2|Qrfp	44.6664	-3.05934	0.515257	-5.93751	2.8938e-09	4.96088e-07	1	0	4	4	TRUE	Qrfp
ENSMUSG00000019932.8|Kera	65.9379	4.1996	0.709157	5.92195	3.18143e-09	5.40438e-07	4	3	0	1	TRUE	Kera
ENSMUSG00000071369.11|Map3k5	483.558	-1.51146	0.255364	-5.91882	3.24257e-09	5.45862e-07	4	4	4	4	TRUE	Map3k5
ENSMUSG00000054196.7|Cthrc1	548.907	1.57051	0.266097	5.902	3.59122e-09	5.94687e-07	4	4	4	4	TRUE	Cthrc1
ENSMUSG00000026343.6|Gpr39	56.4633	-2.56855	0.435218	-5.90177	3.59626e-09	5.94687e-07	2	0	4	4	TRUE	Gpr39
ENSMUSG00000023047.11|Amhr2	150.953	2.07205	0.353896	5.85496	4.77131e-09	7.82076e-07	4	4	4	4	TRUE	Amhr2
ENSMUSG00000112991.1|Gm36635	28.25	-2.86322	0.49227	-5.81637	6.01392e-09	9.77184e-07	0	0	4	4	TRUE	Gm36635
ENSMUSG00000006345.10|Ggt1	42.5652	2.8008	0.483462	5.79322	6.90499e-09	1.1123e-06	4	4	0	0	TRUE	Ggt1
ENSMUSG00000022887.9|Masp1	2998.31	1.37303	0.239207	5.73993	9.4714e-09	1.51267e-06	4	4	4	4	TRUE	Masp1
ENSMUSG00000029161.7|Cgref1	277.871	-2.04713	0.357797	-5.72148	1.05598e-08	1.67221e-06	4	4	4	4	TRUE	Cgref1
ENSMUSG00000027220.2|Syt13	3608.88	-1.29856	0.227508	-5.70774	1.14483e-08	1.79122e-06	4	4	4	4	TRUE	Syt13
ENSMUSG00000007594.10|Hapln4	377.345	1.74916	0.306498	5.70693	1.15031e-08	1.79122e-06	4	4	4	4	TRUE	Hapln4
ENSMUSG00000034295.10|Fhod3	95.0578	2.11814	0.372478	5.68663	1.29574e-08	2.00101e-06	4	4	4	4	TRUE	Fhod3
ENSMUSG00000025348.9|Itga7	485.221	1.5278	0.269278	5.67371	1.39736e-08	2.14026e-06	4	4	4	4	TRUE	Itga7
ENSMUSG00000022330.5|Osr2	2006.1	1.94165	0.343	5.66079	1.50674e-08	2.28901e-06	4	4	4	4	TRUE	Osr2
ENSMUSG00000039883.5|Lrrc17	2003.38	1.14046	0.202026	5.64511	1.65079e-08	2.48764e-06	4	4	4	4	FALSE	Lrrc17
ENSMUSG00000039607.15|Rbms3	144.866	2.49316	0.443006	5.62782	1.82502e-08	2.72819e-06	4	4	4	4	TRUE	Rbms3
ENSMUSG00000024987.6|Cyp26a1	52.331	-2.46717	0.439767	-5.61016	2.02135e-08	2.9977e-06	2	3	4	4	TRUE	Cyp26a1
ENSMUSG00000020325.10|Fstl3	918.388	1.25836	0.224612	5.60238	2.11434e-08	3.11091e-06	4	4	4	4	TRUE	Fstl3
ENSMUSG00000018263.11|Tbx5	8.43681	4.79687	0.860045	5.57746	2.44053e-08	3.56279e-06	1	2	0	0	FALSE	Tbx5
ENSMUSG00000112441.1|Gm48898	8.91315	3.56151	0.640474	5.56075	2.68619e-08	3.89102e-06	0	2	0	0	FALSE	Gm48898
ENSMUSG00000042810.14|Krba1	236.08	1.7652	0.319076	5.53222	3.16201e-08	4.54502e-06	4	4	4	4	TRUE	Krba1
ENSMUSG00000029544.16|Cabp1	18.786	2.42821	0.440493	5.51249	3.5379e-08	5.04651e-06	4	3	0	0	TRUE	Cabp1
ENSMUSG00000043613.8|Mmp3	5616.06	2.48383	0.450935	5.50817	3.6258e-08	5.1327e-06	4	4	4	4	TRUE	Mmp3
ENSMUSG00000022687.12|Boc	345.657	1.22196	0.222007	5.50418	3.70895e-08	5.21093e-06	4	4	4	4	TRUE	Boc
ENSMUSG00000012889.8|Podnl1	449.199	1.49455	0.271962	5.49544	3.89743e-08	5.40416e-06	4	4	4	4	TRUE	Podnl1
ENSMUSG00000047013.15|Fbxo41	30.0977	3.75999	0.68424	5.49513	3.90433e-08	5.40416e-06	3	4	0	0	FALSE	Fbxo41
ENSMUSG00000029314.14|Gpat3	683.117	-0.870905	0.158984	-5.47794	4.30311e-08	5.90506e-06	4	4	4	4	FALSE	Gpat3
ENSMUSG00000042331.13|Specc1	2739.64	-1.35316	0.247087	-5.47643	4.33981e-08	5.90506e-06	4	4	4	4	TRUE	Specc1
ENSMUSG00000032218.7|Ccnb2	3380.42	-0.832872	0.152107	-5.47557	4.36101e-08	5.90506e-06	4	4	4	4	FALSE	Ccnb2
ENSMUSG00000020038.10|Cry1	480.996	0.887823	0.162279	5.47097	4.47589e-08	6.01701e-06	4	4	4	4	FALSE	Cry1
ENSMUSG00000064325.4|Hhip	62.7201	3.47537	0.636596	5.4593	4.78025e-08	6.36041e-06	4	4	0	0	TRUE	Hhip
ENSMUSG00000040035.14|Disp2	1550.33	1.65615	0.303402	5.45859	4.79941e-08	6.36041e-06	4	4	4	4	TRUE	Disp2
ENSMUSG00000020019.4|Ntn4	414.146	1.91554	0.351474	5.45001	5.03683e-08	6.62805e-06	4	4	4	4	TRUE	Ntn4
ENSMUSG00000023484.14|Prph	172.161	1.96962	0.362842	5.42832	5.6886e-08	7.43338e-06	4	4	4	4	TRUE	Prph
ENSMUSG00000057054.11|Inca1	74.7469	1.82147	0.337594	5.39546	6.83488e-08	8.8692e-06	4	4	4	3	TRUE	Inca1
ENSMUSG00000024593.15|Megf10	21.8929	-3.73266	0.692621	-5.38917	7.07827e-08	9.1217e-06	0	0	4	4	TRUE	Megf10
ENSMUSG00000107842.1|Gm44089	35.359	-1.87906	0.350606	-5.35946	8.34716e-08	1.06832e-05	0	2	4	4	TRUE	Gm44089
ENSMUSG00000062310.7|Glrp1	182.715	-2.08906	0.390049	-5.35589	8.51353e-08	1.0822e-05	4	4	4	4	TRUE	Glrp1
ENSMUSG00000033585.5|Ndn	207.677	2.37147	0.443542	5.34666	8.95941e-08	1.13119e-05	4	4	4	4	TRUE	Ndn
ENSMUSG00000018500.2|Adora2b	541.864	1.31181	0.245791	5.33708	9.44541e-08	1.18454e-05	4	4	4	4	TRUE	Adora2b
ENSMUSG00000029659.16|Medag	256.636	1.85044	0.347312	5.32788	9.93649e-08	1.22972e-05	4	4	4	4	TRUE	Medag
ENSMUSG00000030351.5|Tspan11	488.403	2.38636	0.447902	5.32787	9.93729e-08	1.22972e-05	4	4	4	4	TRUE	Tspan11
ENSMUSG00000069808.13|Fam57a	807.312	-0.998557	0.18854	-5.29625	1.18202e-07	1.45311e-05	4	4	4	4	FALSE	Fam57a
ENSMUSG00000023367.14|Tmem176a	3240.17	-1.28489	0.242961	-5.28848	1.23339e-07	1.50635e-05	4	4	4	4	TRUE	Tmem176a
ENSMUSG00000032860.5|P2ry2	406.125	1.24033	0.234847	5.28145	1.28169e-07	1.55517e-05	4	4	4	4	TRUE	P2ry2
ENSMUSG00000034275.18|Igsf9b	45.3581	2.07032	0.392558	5.27392	1.33539e-07	1.60988e-05	4	4	0	2	TRUE	Igsf9b
ENSMUSG00000027335.9|Adra1d	31.9615	2.94378	0.558539	5.27051	1.36048e-07	1.62961e-05	4	4	0	0	TRUE	Adra1d
ENSMUSG00000017943.15|Gdap1l1	154.632	1.88106	0.357587	5.26044	1.4371e-07	1.71042e-05	4	4	4	4	TRUE	Gdap1l1
ENSMUSG00000072980.3|Oip5	529.176	-1.31722	0.25065	-5.25524	1.47835e-07	1.74198e-05	4	4	4	4	TRUE	Oip5
ENSMUSG00000000142.15|Axin2	85.3704	1.93269	0.367799	5.25475	1.48226e-07	1.74198e-05	4	4	4	4	TRUE	Axin2
ENSMUSG00000032827.15|Ppp1r9a	50.5244	3.30438	0.629465	5.24951	1.52501e-07	1.78102e-05	4	4	0	0	TRUE	Ppp1r9a
ENSMUSG00000021835.15|Bmp4	59.0731	1.87608	0.357582	5.24657	1.54955e-07	1.79844e-05	4	4	4	3	TRUE	Bmp4
ENSMUSG00000039813.14|Tbc1d2	512.034	1.24824	0.237983	5.24509	1.56205e-07	1.80176e-05	4	4	4	4	TRUE	Tbc1d2
ENSMUSG00000020641.16|Rsad2	1194.41	-2.01458	0.384337	-5.24169	1.59111e-07	1.82402e-05	4	4	4	4	TRUE	Rsad2
ENSMUSG00000071203.6|Naip5	222.504	-1.5441	0.294691	-5.23972	1.60818e-07	1.83234e-05	4	4	4	4	TRUE	Naip5
ENSMUSG00000040284.4|Gzmg	311.784	-2.95589	0.564778	-5.23371	1.66141e-07	1.88152e-05	3	4	4	4	TRUE	Gzmg
ENSMUSG00000106528.1|Gm42841	5.84806	4.15295	0.793846	5.23143	1.68204e-07	1.89341e-05	0	0	0	0	FALSE	Gm42841
ENSMUSG00000007021.5|Syngr3	274.65	1.69028	0.323219	5.22953	1.69945e-07	1.90156e-05	4	4	4	4	TRUE	Syngr3
ENSMUSG00000038067.2|Csf3	78.495	3.24953	0.622025	5.22411	1.74992e-07	1.93355e-05	4	2	3	1	TRUE	Csf3
ENSMUSG00000015441.4|Gzmf	401.398	-3.00953	0.576166	-5.22337	1.75692e-07	1.93355e-05	3	4	4	4	TRUE	Gzmf
ENSMUSG00000070526.2|Peg12	20.7449	2.42428	0.464141	5.22315	1.75909e-07	1.93355e-05	4	3	0	0	TRUE	Peg12
ENSMUSG00000031070.15|Mrgprf	227.554	2.40518	0.461318	5.21371	1.85097e-07	2.02265e-05	4	4	4	4	TRUE	Mrgprf
ENSMUSG00000033544.6|Angptl1	21.1086	3.94385	0.756928	5.21033	1.88502e-07	2.04787e-05	3	2	0	0	FALSE	Angptl1
ENSMUSG00000053552.14|Ebf4	38.7316	1.86413	0.358355	5.20191	1.97254e-07	2.13058e-05	4	4	0	1	TRUE	Ebf4
ENSMUSG00000017697.3|Ada	509.057	-1.24711	0.240167	-5.19269	2.0728e-07	2.22599e-05	4	4	4	4	TRUE	Ada
ENSMUSG00000030352.15|Tspan9	4113.86	1.63557	0.31579	5.1793	2.22714e-07	2.37808e-05	4	4	4	4	TRUE	Tspan9
ENSMUSG00000026204.15|Ptprn	8656.99	1.39478	0.270714	5.15223	2.57406e-07	2.73289e-05	4	4	4	4	TRUE	Ptprn
ENSMUSG00000026188.11|Tmem169	25.719	3.48311	0.676698	5.14721	2.64387e-07	2.79115e-05	4	2	0	0	TRUE	Tmem169
ENSMUSG00000059187.12|Tafa1	4.02733	6.17006	1.20133	5.13602	2.80619e-07	2.94587e-05	0	0	0	0	FALSE	Tafa1
ENSMUSG00000041078.7|Grid1	7.66821	3.39119	0.661504	5.12648	2.95211e-07	3.08174e-05	1	0	0	0	FALSE	Grid1
ENSMUSG00000028943.18|Espn	308.71	1.96566	0.385722	5.09606	3.4679e-07	3.60006e-05	4	4	4	4	TRUE	Espn
ENSMUSG00000054871.5|Tmem158	1637.4	1.30181	0.255739	5.09038	3.57341e-07	3.6891e-05	4	4	4	4	TRUE	Tmem158
ENSMUSG00000100798.1|Gm19589	110.341	-1.37968	0.271338	-5.08472	3.68174e-07	3.78005e-05	4	4	4	4	TRUE	Gm19589
ENSMUSG00000030600.15|Lrfn1	164.393	2.68093	0.527368	5.0836	3.70338e-07	3.7815e-05	4	4	4	4	TRUE	Lrfn1
ENSMUSG00000000296.8|Tpd52l1	65.243	-1.82071	0.358387	-5.08029	3.76865e-07	3.8181e-05	2	3	4	4	TRUE	Tpd52l1
ENSMUSG00000013415.9|Igf2bp1	817.005	-0.79904	0.1573	-5.07971	3.7801e-07	3.8181e-05	4	4	4	4	FALSE	Igf2bp1
ENSMUSG00000021573.15|Tppp	153.294	-3.05436	0.602044	-5.07333	3.90924e-07	3.92731e-05	2	3	4	4	TRUE	Tppp
ENSMUSG00000026556.15|Vangl2	76.9493	1.87969	0.371152	5.06448	4.09523e-07	4.09216e-05	4	4	4	4	TRUE	Vangl2
ENSMUSG00000001622.15|Csn3	206.458	-1.74844	0.346007	-5.0532	4.34463e-07	4.31829e-05	4	4	4	4	TRUE	Csn3
ENSMUSG00000031026.15|Trim66	15.819	2.67797	0.530394	5.04901	4.44105e-07	4.39077e-05	4	4	0	0	TRUE	Trim66
ENSMUSG00000001983.7|Taco1	513.442	0.736851	0.146087	5.04391	4.56121e-07	4.48583e-05	4	4	4	4	FALSE	Taco1
ENSMUSG00000049551.2|Fzd9	35.9162	2.04603	0.405958	5.04	4.6554e-07	4.55449e-05	4	3	2	2	TRUE	Fzd9
ENSMUSG00000031483.8|Erlin2	3879.56	-1.00362	0.199971	-5.01882	5.19894e-07	5.05976e-05	4	4	4	4	FALSE	Erlin2
ENSMUSG00000051373.5|Plpp7	82.5348	2.48486	0.495667	5.01316	5.35432e-07	5.16735e-05	4	4	3	3	TRUE	Plpp7
ENSMUSG00000037362.8|Ccn3	218.717	1.50677	0.300586	5.01278	5.36479e-07	5.16735e-05	4	4	4	4	TRUE	Ccn3
ENSMUSG00000042766.17|Trim46	377.102	1.56821	0.313253	5.0062	5.55149e-07	5.31975e-05	4	4	4	4	TRUE	Trim46
ENSMUSG00000058550.15|Dppa4	63.8093	1.69003	0.337932	5.00109	5.70075e-07	5.43491e-05	4	4	4	4	TRUE	Dppa4
ENSMUSG00000058056.16|Palld	469.813	1.55031	0.310652	4.9905	6.02241e-07	5.71242e-05	4	4	4	4	TRUE	Palld
ENSMUSG00000038295.14|Atg9b	1955.99	1.50775	0.302399	4.98597	6.16529e-07	5.81842e-05	4	4	4	4	TRUE	Atg9b
ENSMUSG00000032192.9|Gnb5	643.774	0.790987	0.158675	4.98496	6.19747e-07	5.8194e-05	4	4	4	4	FALSE	Gnb5
ENSMUSG00000025207.16|Sema4g	461.845	1.59714	0.321434	4.9688	6.73676e-07	6.29416e-05	4	4	4	4	TRUE	Sema4g
ENSMUSG00000024664.5|Fads3	922.368	0.849305	0.171112	4.96343	6.92591e-07	6.43868e-05	4	4	4	4	FALSE	Fads3
ENSMUSG00000024420.9|Zfp521	96.4693	1.87054	0.377119	4.96008	7.04659e-07	6.51844e-05	4	4	4	4	TRUE	Zfp521
ENSMUSG00000003352.14|Cacnb3	1377.26	1.54264	0.311099	4.95868	7.09751e-07	6.5332e-05	4	4	4	4	TRUE	Cacnb3
ENSMUSG00000023781.2|Hes7	110.301	2.26095	0.456109	4.95703	7.15808e-07	6.55666e-05	4	4	4	4	TRUE	Hes7
ENSMUSG00000074221.12|Zfp568	775.168	-1.39804	0.282191	-4.95424	7.26149e-07	6.61894e-05	4	4	4	4	TRUE	Zfp568
ENSMUSG00000032118.16|Fez1	1408.16	0.994044	0.200817	4.95	7.42147e-07	6.73192e-05	4	4	4	4	FALSE	Fez1
ENSMUSG00000029470.15|P2rx4	1735.8	-0.893865	0.180794	-4.94411	7.6491e-07	6.90488e-05	4	4	4	4	FALSE	P2rx4
ENSMUSG00000008305.18|Tle1	2087.92	0.912531	0.18535	4.92328	8.51053e-07	7.64556e-05	4	4	4	4	FALSE	Tle1
ENSMUSG00000001700.10|Gramd3	678.524	-0.718645	0.146424	-4.90799	9.20156e-07	8.22681e-05	4	4	4	4	FALSE	Gramd3
ENSMUSG00000040350.16|Trim7	345.485	1.30374	0.265759	4.90571	9.30908e-07	8.28331e-05	4	4	4	4	TRUE	Trim7
ENSMUSG00000035799.6|Twist1	2684.71	0.907913	0.185357	4.89818	9.67305e-07	8.56638e-05	4	4	4	4	FALSE	Twist1
ENSMUSG00000035472.14|Slc25a21	53.8946	2.10299	0.430488	4.88514	1.03357e-06	9.11008e-05	4	3	3	3	TRUE	Slc25a21
ENSMUSG00000023391.8|Dlx2	990.029	1.3302	0.272548	4.88062	1.05755e-06	9.2411e-05	4	4	4	4	TRUE	Dlx2
ENSMUSG00000042428.6|Mgat3	1208.96	-1.39283	0.285389	-4.88047	1.05833e-06	9.2411e-05	4	4	4	4	TRUE	Mgat3
ENSMUSG00000028040.7|Efna4	199.091	1.32702	0.272661	4.86692	1.13348e-06	9.8513e-05	4	4	4	4	TRUE	Efna4
ENSMUSG00000003378.9|Grik5	1638.03	1.89122	0.388752	4.86485	1.14546e-06	9.9093e-05	4	4	4	4	TRUE	Grik5
ENSMUSG00000047496.6|Rnf152	64.7646	-2.96711	0.610558	-4.85967	1.17583e-06	0.000101252	1	1	4	4	TRUE	Rnf152
ENSMUSG00000025020.11|Slit1	69.6697	1.89065	0.389281	4.85677	1.19316e-06	0.000102273	4	4	3	4	TRUE	Slit1
ENSMUSG00000060275.13|Nrg2	16.3021	2.6693	0.551119	4.84342	1.27624e-06	0.000108841	3	3	0	0	FALSE	Nrg2
ENSMUSG00000026676.7|Ccdc3	125.199	-1.98318	0.409527	-4.84261	1.28144e-06	0.000108841	3	4	4	4	TRUE	Ccdc3
ENSMUSG00000028655.11|Mfsd2a	64.7757	2.21871	0.458263	4.84157	1.2882e-06	0.00010892	4	4	2	4	TRUE	Mfsd2a
ENSMUSG00000003031.14|Cdkn1b	2899.94	-0.988759	0.204464	-4.83587	1.32568e-06	0.000111566	4	4	4	4	FALSE	Cdkn1b
ENSMUSG00000027514.14|Zbp1	1672.79	-1.30817	0.270563	-4.835	1.33143e-06	0.000111566	4	4	4	4	TRUE	Zbp1
ENSMUSG00000097415.2|AU020206	7754.66	-1.00782	0.20876	-4.82763	1.38166e-06	0.000115258	4	4	4	4	FALSE	AU020206
ENSMUSG00000021913.8|Ogdhl	1683.77	0.752948	0.156003	4.82649	1.38957e-06	0.000115402	4	4	4	4	FALSE	Ogdhl
ENSMUSG00000099907.1|Gm10421	3.47839	6.65885	1.38146	4.82015	1.43452e-06	0.000118464	0	0	0	0	FALSE	Gm10421
ENSMUSG00000039328.11|Rnf122	255.482	1.3121	0.272248	4.81951	1.43912e-06	0.000118464	4	4	4	4	TRUE	Rnf122
ENSMUSG00000023009.14|Nckap5l	2212.12	1.63324	0.340911	4.79081	1.66107e-06	0.000136135	4	4	4	4	TRUE	Nckap5l
ENSMUSG00000045294.11|Insig1	3004.25	-1.46728	0.30637	-4.78925	1.67407e-06	0.000136601	4	4	4	4	TRUE	Insig1
ENSMUSG00000020882.17|Cacnb1	253.554	1.42049	0.296794	4.7861	1.70057e-06	0.00013816	4	4	4	4	TRUE	Cacnb1
ENSMUSG00000059256.6|Gzmd	343.278	-2.47265	0.517202	-4.78082	1.74581e-06	0.000141222	4	4	4	4	TRUE	Gzmd
ENSMUSG00000097908.7|4933404O12Rik	96.0784	1.23045	0.257719	4.77438	1.80261e-06	0.000145188	4	4	4	4	TRUE	4933404O12Rik
ENSMUSG00000023191.9|P3h3	3683.93	0.841805	0.176549	4.76811	1.85966e-06	0.00014914	4	4	4	4	FALSE	P3h3
ENSMUSG00000003526.12|Prodh	996.449	1.49072	0.312702	4.76723	1.86771e-06	0.000149146	4	4	4	4	TRUE	Prodh
ENSMUSG00000053821.4|Gm9922	16.7327	2.47099	0.51872	4.76363	1.90141e-06	0.000151191	3	2	0	0	FALSE	Gm9922
ENSMUSG00000020312.12|Shc2	359.61	1.1744	0.246735	4.75976	1.93823e-06	0.000153465	4	4	4	4	FALSE	Shc2
ENSMUSG00000102460.1|Gm38197	8.65266	4.15709	0.87515	4.75015	2.03266e-06	0.000160263	1	1	0	0	FALSE	Gm38197
ENSMUSG00000045007.9|Tubg2	533.155	1.38652	0.292408	4.74172	2.11909e-06	0.000166375	4	4	4	4	TRUE	Tubg2
ENSMUSG00000004187.11|Kifc2	76.5572	1.56961	0.331178	4.73947	2.14282e-06	0.000167534	4	4	4	4	TRUE	Kifc2
ENSMUSG00000113769.1|5033406O09Rik	183.764	-1.37171	0.289962	-4.73067	2.23784e-06	0.000174234	4	4	4	4	TRUE	5033406O09Rik
ENSMUSG00000060429.12|Sntb1	53.1493	2.27649	0.481717	4.72578	2.29228e-06	0.000177733	4	3	2	1	TRUE	Sntb1
ENSMUSG00000027316.15|Gfra4	105.655	2.23609	0.473474	4.72272	2.32711e-06	0.000179389	4	4	3	3	TRUE	Gfra4
ENSMUSG00000040170.13|Fmo2	53.7233	2.37199	0.502305	4.72222	2.33284e-06	0.000179389	4	3	3	1	TRUE	Fmo2
ENSMUSG00000036957.8|Lrfn3	467.822	1.93485	0.409827	4.72113	2.34536e-06	0.000179612	4	4	4	4	TRUE	Lrfn3
ENSMUSG00000115783.1|Bc1	15659.5	4.35353	0.922702	4.71823	2.379e-06	0.000181445	4	4	4	4	TRUE	Bc1
ENSMUSG00000024486.6|Hbegf	1164	1.29618	0.275217	4.70966	2.48133e-06	0.00018848	4	4	4	4	TRUE	Hbegf
ENSMUSG00000085912.2|Trp53cor1	81.6703	1.46694	0.31192	4.70292	2.56465e-06	0.00019402	4	4	4	4	TRUE	Trp53cor1
ENSMUSG00000005057.13|Sh2b2	566.462	1.36139	0.289856	4.69678	2.64294e-06	0.000199137	4	4	4	4	TRUE	Sh2b2
ENSMUSG00000032845.16|Alpk2	13.5701	2.35891	0.502503	4.69431	2.67509e-06	0.00020075	2	0	0	0	FALSE	Alpk2
ENSMUSG00000028487.18|Bnc2	53.2697	2.31322	0.493491	4.68746	2.76618e-06	0.000206755	4	4	2	2	TRUE	Bnc2
ENSMUSG00000039781.14|Cep131	1049.72	1.02856	0.219964	4.67602	2.92499e-06	0.000217755	4	4	4	4	FALSE	Cep131
ENSMUSG00000044005.13|Gls2	274.353	1.11495	0.238493	4.67496	2.94011e-06	0.000218011	4	4	4	4	FALSE	Gls2
ENSMUSG00000022483.17|Col2a1	55.8056	4.14351	0.889099	4.66035	3.15674e-06	0.000233149	3	4	0	0	FALSE	Col2a1
ENSMUSG00000032652.13|Crebl2	358.107	-1.46719	0.314973	-4.65814	3.19077e-06	0.000234735	4	4	4	4	TRUE	Crebl2
ENSMUSG00000045348.16|Nyap1	409.431	1.54908	0.332723	4.65577	3.22765e-06	0.000236517	4	4	4	4	TRUE	Nyap1
ENSMUSG00000028136.15|Snx27	3339.42	-0.673506	0.144699	-4.65454	3.2471e-06	0.000237013	4	4	4	4	FALSE	Snx27
ENSMUSG00000028527.18|Ak4	1142.16	-0.897239	0.19284	-4.65276	3.27529e-06	0.00023814	4	4	4	4	FALSE	Ak4
ENSMUSG00000029810.15|Tmem176b	7177.55	-1.52203	0.327458	-4.64802	3.35132e-06	0.000242724	4	4	4	4	TRUE	Tmem176b
ENSMUSG00000046719.7|Nxph3	30.4248	1.90596	0.410527	4.64271	3.43869e-06	0.00024809	4	4	0	1	TRUE	Nxph3
ENSMUSG00000079685.10|Ulbp1	1120.6	-2.68482	0.579072	-4.63642	3.54498e-06	0.000254437	4	4	4	4	TRUE	Ulbp1
ENSMUSG00000000085.16|Scmh1	247.65	1.57778	0.34034	4.6359	3.5539e-06	0.000254437	4	4	4	4	TRUE	Scmh1
ENSMUSG00000057137.9|Tmem140	695.961	-0.982312	0.212203	-4.62911	3.67234e-06	0.000261913	4	4	4	4	FALSE	Tmem140
ENSMUSG00000002006.12|Pdzd4	748.269	1.72414	0.37264	4.62682	3.71331e-06	0.000263828	4	4	4	4	TRUE	Pdzd4
ENSMUSG00000053965.10|Pde5a	297.157	-2.35812	0.509985	-4.62389	3.76606e-06	0.000266563	3	4	4	4	TRUE	Pde5a
ENSMUSG00000021765.9|Fst	94.4775	1.61977	0.350658	4.61924	3.85143e-06	0.000271577	4	4	4	4	TRUE	Fst
ENSMUSG00000035640.18|Cbarp	1088.07	1.86086	0.403289	4.61422	3.94569e-06	0.000277177	4	4	4	4	TRUE	Cbarp
ENSMUSG00000035413.8|Tmem98	93.739	1.97748	0.429432	4.60487	4.12732e-06	0.00028885	4	4	3	4	TRUE	Tmem98
ENSMUSG00000049036.7|Tmem121	447.584	2.38864	0.519134	4.6012	4.20061e-06	0.000292883	4	4	4	4	TRUE	Tmem121
ENSMUSG00000033213.16|AA467197	622.946	-1.4581	0.318333	-4.58043	4.64017e-06	0.000322138	4	4	4	4	TRUE	AA467197
ENSMUSG00000050382.14|Kif7	135.939	1.27817	0.279089	4.57978	4.65468e-06	0.000322138	4	4	4	4	TRUE	Kif7
ENSMUSG00000020407.13|Upp1	576.244	1.44421	0.315615	4.57585	4.74281e-06	0.000326451	4	4	4	4	TRUE	Upp1
ENSMUSG00000103472.1|Pcdhga7	16.9252	2.21823	0.484811	4.57545	4.75193e-06	0.000326451	3	3	0	0	FALSE	Pcdhga7
ENSMUSG00000009894.15|Snap47	2478.89	1.08547	0.23731	4.57404	4.78402e-06	0.000327451	4	4	4	4	FALSE	Snap47
ENSMUSG00000039347.7|Atp6v0e2	352.022	1.50485	0.32907	4.57305	4.80665e-06	0.000327799	4	4	4	4	TRUE	Atp6v0e2
ENSMUSG00000050635.1|Sprr2f	12.5898	-4.08775	0.894312	-4.57084	4.8578e-06	0.000329568	0	0	3	2	FALSE	Sprr2f
ENSMUSG00000011751.16|Sptbn4	59.0239	1.39222	0.304615	4.5704	4.86785e-06	0.000329568	4	4	4	4	TRUE	Sptbn4
ENSMUSG00000109946.1|Brd3os	80.3063	1.5481	0.33882	4.56909	4.89857e-06	0.00033045	4	4	4	4	TRUE	Brd3os
ENSMUSG00000037605.16|Adgrl3	18.5567	3.0391	0.666923	4.55689	5.19167e-06	0.000348333	3	3	0	0	FALSE	Adgrl3
ENSMUSG00000017167.6|Cntnap1	569.958	1.41251	0.309998	4.55651	5.20095e-06	0.000348333	4	4	4	4	TRUE	Cntnap1
ENSMUSG00000020363.6|Gfpt2	1033.23	-1.24311	0.272896	-4.55526	5.23211e-06	0.000349169	4	4	4	4	TRUE	Gfpt2
ENSMUSG00000033542.13|Arhgef5	1182.86	-0.959241	0.210785	-4.5508	5.34432e-06	0.000355388	4	4	4	4	FALSE	Arhgef5
ENSMUSG00000033436.13|Armcx2	220.051	1.26684	0.278446	4.54969	5.37259e-06	0.000356001	4	4	4	4	TRUE	Armcx2
ENSMUSG00000038180.11|Spag4	134.858	1.66987	0.367786	4.54032	5.61688e-06	0.000370873	4	4	4	4	TRUE	Spag4
ENSMUSG00000000253.13|Gmpr	482.752	1.5982	0.352122	4.53877	5.65834e-06	0.000372295	4	4	4	4	TRUE	Gmpr
ENSMUSG00000027075.16|Slc43a1	78.144	1.892	0.416968	4.53751	5.69227e-06	0.000373213	4	4	4	4	TRUE	Slc43a1
ENSMUSG00000027684.16|Mecom	317.705	1.81443	0.399962	4.53651	5.71926e-06	0.000373672	4	4	4	4	TRUE	Mecom
ENSMUSG00000055926.2|Gm14137	344.344	-1.20195	0.265069	-4.53447	5.77475e-06	0.000375982	4	4	4	4	TRUE	Gm14137
ENSMUSG00000060716.7|Plekhh1	224.081	-1.45189	0.320252	-4.5336	5.79876e-06	0.000376235	4	4	4	4	TRUE	Plekhh1
ENSMUSG00000036854.14|Hspb6	487.93	1.86213	0.411493	4.5253	6.03101e-06	0.00038995	4	4	4	4	TRUE	Hspb6
ENSMUSG00000090394.8|4930523C07Rik	1114.92	-1.34796	0.298466	-4.51627	6.29372e-06	0.000405533	4	4	4	4	TRUE	4930523C07Rik
ENSMUSG00000086389.1|Gm15998	31.6722	2.33004	0.516369	4.51235	6.41137e-06	0.000411693	3	4	0	0	FALSE	Gm15998
ENSMUSG00000069441.3|Dsg1a	149.479	-3.05018	0.677184	-4.50421	6.66205e-06	0.000426325	2	1	4	4	TRUE	Dsg1a
ENSMUSG00000032892.14|Rangrf	555.632	1.27166	0.282579	4.5002	6.78908e-06	0.000432972	4	4	4	4	TRUE	Rangrf
ENSMUSG00000029769.16|Ccdc136	623.766	1.12689	0.250574	4.49724	6.88412e-06	0.00043754	4	4	4	4	FALSE	Ccdc136
ENSMUSG00000044164.2|Rnf182	7.21659	4.25919	0.947474	4.49531	6.94678e-06	0.000440025	0	1	0	0	FALSE	Rnf182
ENSMUSG00000022156.8|Gzme	110.075	-2.74188	0.610776	-4.48918	7.1498e-06	0.000450044	2	4	4	4	TRUE	Gzme
ENSMUSG00000020676.2|Ccl11	451.813	1.78276	0.397133	4.48908	7.15311e-06	0.000450044	4	4	4	4	TRUE	Ccl11
ENSMUSG00000025271.13|Pfkfb1	258.939	-0.991629	0.221004	-4.48693	7.22562e-06	0.000452093	4	4	4	4	FALSE	Pfkfb1
ENSMUSG00000038244.14|Mical2	1655.02	0.921088	0.205294	4.48668	7.23407e-06	0.000452093	4	4	4	4	FALSE	Mical2
ENSMUSG00000042613.9|Pbxip1	1884.04	0.782571	0.174479	4.48519	7.28475e-06	0.000453743	4	4	4	4	FALSE	Pbxip1
ENSMUSG00000040511.14|Pvr	2624.7	-0.81523	0.182354	-4.47058	7.80079e-06	0.000484271	4	4	4	4	FALSE	Pvr
ENSMUSG00000039063.5|Echdc3	762.555	1.20067	0.269113	4.46156	8.13649e-06	0.000501744	4	4	4	4	TRUE	Echdc3
ENSMUSG00000027381.16|Bcl2l11	3092.63	-0.974605	0.218457	-4.46132	8.14554e-06	0.000501744	4	4	4	4	FALSE	Bcl2l11
ENSMUSG00000074001.3|Klhl40	90.6384	2.42994	0.544723	4.46087	8.16281e-06	0.000501744	4	3	3	4	TRUE	Klhl40
ENSMUSG00000012483.4|Rpa3	974.51	-1.47001	0.329603	-4.45995	8.19799e-06	0.000502254	4	4	4	4	TRUE	Rpa3
ENSMUSG00000014164.15|Klhl3	72.1426	1.52824	0.342992	4.45562	8.36512e-06	0.000510819	4	4	4	4	TRUE	Klhl3
ENSMUSG00000035020.11|Epgn	25.6805	-3.0107	0.676023	-4.45355	8.44639e-06	0.000514102	0	0	3	4	FALSE	Epgn
ENSMUSG00000090322.1|Gm17090	28.6179	1.94643	0.437213	4.45191	8.51104e-06	0.000516355	4	4	1	0	TRUE	Gm17090
ENSMUSG00000021798.14|Ldb3	120.962	2.81993	0.634909	4.44146	8.93491e-06	0.000540316	4	4	4	4	TRUE	Ldb3
ENSMUSG00000039304.11|Tnfsf10	102.857	-1.90799	0.430023	-4.43695	9.1241e-06	0.000547864	4	3	4	4	TRUE	Tnfsf10
ENSMUSG00000040563.13|Plppr2	1976.61	1.6869	0.380236	4.43645	9.14567e-06	0.000547864	4	4	4	4	TRUE	Plppr2
ENSMUSG00000020475.3|Pgam2	175.777	3.45707	0.779252	4.4364	9.14768e-06	0.000547864	4	3	3	4	TRUE	Pgam2
ENSMUSG00000026241.5|Nppc	14.1925	4.16085	0.938248	4.4347	9.22012e-06	0.000550438	2	1	0	0	FALSE	Nppc
ENSMUSG00000006958.14|Chrd	67.5521	2.00918	0.453378	4.43158	9.35459e-06	0.000556218	4	4	2	2	TRUE	Chrd
ENSMUSG00000091475.3|2810468N07Rik	6.67142	3.0749	0.69394	4.43107	9.37647e-06	0.000556218	1	0	0	0	FALSE	2810468N07Rik
ENSMUSG00000050957.4|Insl6	304.25	-1.13149	0.255668	-4.42561	9.61701e-06	0.000567324	4	4	4	4	FALSE	Insl6
ENSMUSG00000058966.13|Fam57b	159.013	1.99634	0.451105	4.42544	9.6244e-06	0.000567324	4	4	4	4	TRUE	Fam57b
ENSMUSG00000038507.6|Parp12	3747.08	-0.993019	0.224472	-4.42381	9.69761e-06	0.000569841	4	4	4	4	FALSE	Parp12
ENSMUSG00000032352.16|Lrrc1	270.724	0.712087	0.161034	4.42197	9.78028e-06	0.000572897	4	4	4	4	FALSE	Lrrc1
ENSMUSG00000079173.11|Zan	5.53153	6.28686	1.42274	4.41884	9.92307e-06	0.000579445	0	0	0	0	FALSE	Zan
ENSMUSG00000035385.5|Ccl2	8424.7	-1.61842	0.366845	-4.41172	1.02552e-05	0.000596976	4	4	4	4	TRUE	Ccl2
ENSMUSG00000000934.9|Top1mt	498.035	1.13149	0.256642	4.40885	1.03922e-05	0.000603072	4	4	4	4	FALSE	Top1mt
ENSMUSG00000021638.12|Ocln	630.708	-2.00516	0.455767	-4.39954	1.08481e-05	0.000627576	4	4	4	4	TRUE	Ocln
ENSMUSG00000101316.1|Gm12663	12.0153	2.59885	0.591497	4.39368	1.1145e-05	0.000642761	2	3	0	0	FALSE	Gm12663
ENSMUSG00000004558.15|Ndrg2	800.123	1.67832	0.382356	4.38941	1.13658e-05	0.000651466	4	4	4	4	TRUE	Ndrg2
ENSMUSG00000031066.10|Usp11	1530.98	0.917403	0.209025	4.38897	1.13891e-05	0.000651466	4	4	4	4	FALSE	Usp11
ENSMUSG00000070332.4|Trim80	12.2167	2.0871	0.475556	4.38875	1.14005e-05	0.000651466	2	1	0	0	FALSE	Trim80
ENSMUSG00000025969.15|Nrp2	9786.7	-1.43185	0.326547	-4.38483	1.16078e-05	0.000661291	4	4	4	4	TRUE	Nrp2
ENSMUSG00000017652.16|Cd40	503.416	-1.43243	0.326778	-4.38348	1.16797e-05	0.000663364	4	4	4	4	TRUE	Cd40
ENSMUSG00000073489.6|Ifi204	1763.15	-2.07323	0.474135	-4.37266	1.22741e-05	0.000694417	4	4	4	4	TRUE	Ifi204
ENSMUSG00000010476.14|Ebf3	66.2408	1.80523	0.412889	4.37219	1.23008e-05	0.000694417	4	4	3	4	TRUE	Ebf3
ENSMUSG00000032076.19|Cadm1	1547.69	-1.23784	0.28325	-4.37014	1.24166e-05	0.000698847	4	4	4	4	TRUE	Cadm1
ENSMUSG00000029716.13|Tfr2	32.7249	-1.51713	0.347261	-4.36886	1.24897e-05	0.000700848	2	0	4	4	TRUE	Tfr2
ENSMUSG00000032057.9|4833427G06Rik	11.1566	2.8472	0.652121	4.36605	1.26511e-05	0.000707779	3	1	0	0	FALSE	4833427G06Rik
ENSMUSG00000031891.6|Hsd11b2	42.2875	-2.09527	0.480208	-4.36325	1.28143e-05	0.000714437	1	1	4	4	TRUE	Hsd11b2
ENSMUSG00000048915.12|Efna5	449.84	-1.59013	0.364483	-4.3627	1.28466e-05	0.000714437	4	4	4	4	TRUE	Efna5
ENSMUSG00000019194.15|Scn1b	982.552	1.88291	0.432142	4.35715	1.3177e-05	0.000730637	4	4	4	4	TRUE	Scn1b
ENSMUSG00000046768.13|Rhoj	898.491	1.09223	0.250822	4.35461	1.33306e-05	0.000734112	4	4	4	4	FALSE	Rhoj
ENSMUSG00000032318.12|Isl2	33.9968	1.6441	0.377568	4.35445	1.33402e-05	0.000734112	4	4	1	1	TRUE	Isl2
ENSMUSG00000031493.10|Ggn	168.311	1.49581	0.343535	4.35417	1.33575e-05	0.000734112	4	4	4	4	TRUE	Ggn
ENSMUSG00000075410.13|Prcd	27.8274	2.24581	0.516358	4.34932	1.36558e-05	0.000747018	4	4	0	0	TRUE	Prcd
ENSMUSG00000071858.4|Gm94	36.2945	-3.5368	0.813234	-4.34906	1.36723e-05	0.000747018	0	1	4	4	TRUE	Gm94
ENSMUSG00000049128.7|Ivl	60.7398	-2.8477	0.655124	-4.34681	1.38129e-05	0.000752501	1	1	4	4	TRUE	Ivl
ENSMUSG00000037979.13|Ccdc92	105.003	1.33852	0.308075	4.34478	1.39413e-05	0.000757291	4	4	4	4	TRUE	Ccdc92
ENSMUSG00000090124.7|Ugt1a7c	304.5	1.22767	0.282671	4.34309	1.40491e-05	0.000760931	4	4	4	4	TRUE	Ugt1a7c
ENSMUSG00000044927.6|H1fx	318.479	2.64726	0.610101	4.33906	1.43095e-05	0.000772794	4	4	4	4	TRUE	H1fx
ENSMUSG00000047250.13|Ptgs1	9721.79	-0.595464	0.137382	-4.33435	1.4619e-05	0.000787236	4	4	4	4	FALSE	Ptgs1
ENSMUSG00000054717.7|Hmgb2	4691.76	-1.10985	0.256106	-4.33356	1.46718e-05	0.000787809	4	4	4	4	FALSE	Hmgb2
ENSMUSG00000056758.14|Hmga2	28930.9	-1.57667	0.364158	-4.32963	1.49362e-05	0.00079971	4	4	4	4	TRUE	Hmga2
ENSMUSG00000035273.14|Hpse	1098.73	-1.25761	0.290846	-4.32399	1.53235e-05	0.000818098	4	4	4	4	TRUE	Hpse
ENSMUSG00000027962.14|Vcam1	7164.3	-1.59954	0.370246	-4.32021	1.55883e-05	0.000829435	4	4	4	4	TRUE	Vcam1
ENSMUSG00000016619.10|Nup50	4645.09	-0.45989	0.106464	-4.31969	1.56246e-05	0.000829435	4	4	4	4	FALSE	Nup50
ENSMUSG00000106734.3|Gm20559	607.311	-1.74015	0.402904	-4.31902	1.56725e-05	0.000829623	4	4	4	4	TRUE	Gm20559
ENSMUSG00000037032.16|Apbb1	644.998	1.54147	0.357129	4.31629	1.58673e-05	0.000837558	4	4	4	4	TRUE	Apbb1
ENSMUSG00000067608.5|Pcna-ps2	427.726	-1.29705	0.301346	-4.30418	1.67605e-05	0.000882216	4	4	4	4	TRUE	Pcna-ps2
ENSMUSG00000006651.8|Aplp1	70.9766	1.58264	0.367867	4.3022	1.6911e-05	0.000887637	4	4	4	4	TRUE	Aplp1
ENSMUSG00000051550.10|Zfp579	384.774	1.40347	0.326942	4.29272	1.76497e-05	0.000923814	4	4	4	4	TRUE	Zfp579
ENSMUSG00000068551.12|Zfp467	463.45	1.11146	0.259341	4.28572	1.82151e-05	0.000950748	4	4	4	4	FALSE	Zfp467
ENSMUSG00000068735.14|Trp53i11	4374.33	1.13152	0.264315	4.28096	1.86087e-05	0.000968587	4	4	4	4	FALSE	Trp53i11
ENSMUSG00000037313.16|Tacc3	2862.79	-0.674095	0.157579	-4.27783	1.88723e-05	0.000978611	4	4	4	4	FALSE	Tacc3
ENSMUSG00000018672.15|Copz2	1207.88	1.81431	0.424264	4.27638	1.89959e-05	0.000978611	4	4	4	4	TRUE	Copz2
ENSMUSG00000002059.18|Rab34	3723.11	1.01223	0.236704	4.27636	1.89976e-05	0.000978611	4	4	4	4	FALSE	Rab34
ENSMUSG00000044934.13|Zfp367	1018.12	-2.08616	0.487854	-4.2762	1.90108e-05	0.000978611	4	4	4	4	TRUE	Zfp367
ENSMUSG00000039903.17|Eva1c	88.438	1.57551	0.36855	4.2749	1.91226e-05	0.000981664	4	4	4	4	TRUE	Eva1c
ENSMUSG00000042228.14|Lyn	3735.01	-0.900239	0.210743	-4.27175	1.93949e-05	0.000992913	4	4	4	4	FALSE	Lyn
ENSMUSG00000049515.12|Espnl	380.189	1.41379	0.331031	4.27088	1.94706e-05	0.000994065	4	4	4	4	TRUE	Espnl
ENSMUSG00000021265.3|Slc25a29	322.597	1.95428	0.457697	4.26982	1.95632e-05	0.000996073	4	4	4	4	TRUE	Slc25a29
ENSMUSG00000031972.5|Acta1	8060.25	3.00286	0.703426	4.2689	1.96437e-05	0.00099745	4	4	4	4	TRUE	Acta1
ENSMUSG00000048138.10|Dmrt2	15.0363	2.40778	0.564122	4.26819	1.97061e-05	0.00099791	2	3	0	0	FALSE	Dmrt2
ENSMUSG00000058297.16|Spock2	49.4708	1.54333	0.361729	4.26653	1.9854e-05	0.00100268	4	4	3	4	TRUE	Spock2
ENSMUSG00000104626.1|Gm42675	17.0831	3.09796	0.726644	4.26337	2.01364e-05	0.0010142	2	2	0	0	FALSE	Gm42675
ENSMUSG00000092035.8|Peg10	1433.39	1.49574	0.351191	4.25904	2.05309e-05	0.00103129	4	4	4	4	TRUE	Peg10
ENSMUSG00000078942.10|Naip6	306.479	-2.27323	0.534272	-4.25482	2.09214e-05	0.00104809	4	4	4	4	TRUE	Naip6
ENSMUSG00000024998.17|Plce1	639.761	-1.73944	0.40895	-4.25342	2.10528e-05	0.00105185	4	4	4	4	TRUE	Plce1
ENSMUSG00000025198.16|Erlin1	2872.33	-0.946224	0.222556	-4.25162	2.12231e-05	0.00105753	4	4	4	4	FALSE	Erlin1
ENSMUSG00000046687.6|Gm5424	66.1428	1.7603	0.414135	4.25054	2.13256e-05	0.00105981	4	4	3	4	TRUE	Gm5424
ENSMUSG00000041773.8|Enc1	2175.53	0.939833	0.221257	4.2477	2.15977e-05	0.00107049	4	4	4	4	FALSE	Enc1
ENSMUSG00000026640.12|Plxna2	354.981	-1.45473	0.343198	-4.23875	2.24767e-05	0.00111111	4	4	4	4	TRUE	Plxna2
ENSMUSG00000037580.10|Gch1	1179.63	1.32926	0.313744	4.23676	2.26771e-05	0.00111806	4	4	4	4	TRUE	Gch1
ENSMUSG00000052684.4|Jun	8940.38	0.975733	0.230581	4.23163	2.32001e-05	0.00114083	4	4	4	4	FALSE	Jun
ENSMUSG00000041923.15|Nol4	52.1316	2.14732	0.507963	4.22731	2.36498e-05	0.0011599	4	4	2	3	TRUE	Nol4
ENSMUSG00000027636.11|Sla2	102.65	1.22196	0.289711	4.21784	2.46649e-05	0.00120652	4	4	4	4	TRUE	Sla2
ENSMUSG00000039989.7|Cbx4	1401.6	0.87774	0.208352	4.21277	2.52263e-05	0.00123076	4	4	4	4	FALSE	Cbx4
ENSMUSG00000042817.15|Flt3	131.42	1.16273	0.276162	4.21032	2.5501e-05	0.00124091	4	4	4	4	FALSE	Flt3
ENSMUSG00000028621.17|Cyb5rl	186.068	1.06668	0.253529	4.20733	2.5841e-05	0.00125419	4	4	4	4	FALSE	Cyb5rl
ENSMUSG00000008090.14|Fgfrl1	693.51	0.940699	0.223794	4.20342	2.62916e-05	0.00127276	4	4	4	4	FALSE	Fgfrl1
ENSMUSG00000021775.11|Nr1d2	1121.89	-2.12019	0.504505	-4.20251	2.63973e-05	0.00127457	4	4	4	4	TRUE	Nr1d2
ENSMUSG00000002728.14|Naa20	2450.66	-0.926345	0.220499	-4.20114	2.65574e-05	0.001279	4	4	4	4	FALSE	Naa20
ENSMUSG00000045349.15|Sh2d5	1231.62	1.13257	0.269803	4.19775	2.69574e-05	0.00129493	4	4	4	4	FALSE	Sh2d5
ENSMUSG00000040084.9|Bub1b	4053.6	-0.822907	0.196163	-4.19501	2.72865e-05	0.00130737	4	4	4	4	FALSE	Bub1b
ENSMUSG00000031791.8|Tmem38a	459.575	1.7169	0.409453	4.19315	2.75113e-05	0.00131385	4	4	4	4	TRUE	Tmem38a
ENSMUSG00000079037.9|Prnp	4597	-0.635227	0.151507	-4.19273	2.75623e-05	0.00131385	4	4	4	4	FALSE	Prnp
ENSMUSG00000021622.3|Ckmt2	30.5059	3.58595	0.855594	4.19118	2.77511e-05	0.00131948	2	1	0	0	FALSE	Ckmt2
ENSMUSG00000028262.13|Clca3a2	76.1167	-2.11398	0.504603	-4.1894	2.79699e-05	0.00132546	2	1	4	4	TRUE	Clca3a2
ENSMUSG00000032648.14|Pygm	785.291	3.22864	0.770743	4.189	2.80187e-05	0.00132546	4	4	4	4	TRUE	Pygm
ENSMUSG00000034245.10|Hdac11	124.152	1.56412	0.373506	4.18766	2.81843e-05	0.00132993	4	4	4	4	TRUE	Hdac11
ENSMUSG00000089984.7|Fbxo24	38.1494	-1.66273	0.397279	-4.1853	2.84791e-05	0.00133851	2	4	4	4	TRUE	Fbxo24
ENSMUSG00000040195.11|Nemp1	1244.62	-1.08317	0.258838	-4.18474	2.85491e-05	0.00133851	4	4	4	4	FALSE	Nemp1
ENSMUSG00000034674.18|Tdg	1697.44	-0.758725	0.181343	-4.18392	2.86523e-05	0.00133851	4	4	4	4	FALSE	Tdg
ENSMUSG00000026672.11|Optn	204.339	-1.18636	0.283553	-4.18392	2.86527e-05	0.00133851	4	4	4	4	FALSE	Optn
ENSMUSG00000052423.14|B4galt3	2289.19	1.0624	0.25398	4.18301	2.87671e-05	0.0013405	4	4	4	4	FALSE	B4galt3
ENSMUSG00000030930.14|Chst15	889.718	-0.968741	0.231649	-4.18193	2.89049e-05	0.00134357	4	4	4	4	FALSE	Chst15
ENSMUSG00000031549.16|Ido2	33.6292	-1.57074	0.376145	-4.17589	2.9682e-05	0.00137627	2	0	4	4	TRUE	Ido2
ENSMUSG00000031373.4|Car5b	138.057	-1.19244	0.285653	-4.17444	2.98719e-05	0.00138165	4	4	4	4	FALSE	Car5b
ENSMUSG00000019923.14|Zwint	5795.04	-0.705236	0.16905	-4.17175	3.02264e-05	0.00139152	4	4	4	4	FALSE	Zwint
ENSMUSG00000028246.13|Faxc	49.5951	1.93231	0.463196	4.1717	3.02342e-05	0.00139152	4	4	1	2	TRUE	Faxc
ENSMUSG00000094733.1|Csta3	9.09446	-4.0183	0.964351	-4.16684	3.08851e-05	0.00141798	0	0	3	1	FALSE	Csta3
ENSMUSG00000038390.11|Gpr162	98.9185	2.25821	0.542192	4.16497	3.11387e-05	0.00142612	4	4	4	4	TRUE	Gpr162
ENSMUSG00000035268.14|Pkig	2345.53	-0.885793	0.212724	-4.16404	3.12665e-05	0.00142847	4	4	4	4	FALSE	Pkig
ENSMUSG00000026303.6|Mlph	453.764	-1.41775	0.340692	-4.16139	3.16315e-05	0.00144163	4	4	4	4	TRUE	Mlph
ENSMUSG00000036185.9|Sapcd1	43.949	1.95281	0.46971	4.15748	3.21784e-05	0.00146298	4	4	1	3	TRUE	Sapcd1
ENSMUSG00000108849.1|Gm35147	27.7265	-2.50388	0.602859	-4.15335	3.27646e-05	0.00148602	0	0	3	4	FALSE	Gm35147
ENSMUSG00000028973.18|Abcb8	2398.85	1.06929	0.257788	4.14796	3.35453e-05	0.00151774	4	4	4	4	FALSE	Abcb8
ENSMUSG00000031486.15|Adgra2	7454.06	1.16258	0.280337	4.14709	3.36727e-05	0.00151982	4	4	4	4	FALSE	Adgra2
ENSMUSG00000042207.17|Kdm5b	1168.56	0.946523	0.228622	4.14013	3.47109e-05	0.00156291	4	4	4	4	FALSE	Kdm5b
ENSMUSG00000061578.8|Ksr2	116.39	-1.25636	0.303617	-4.13798	3.50379e-05	0.00157066	4	4	4	4	TRUE	Ksr2
ENSMUSG00000029778.12|Adcyap1r1	1977.11	0.595959	0.144025	4.13789	3.50511e-05	0.00157066	4	4	4	4	FALSE	Adcyap1r1
ENSMUSG00000062929.8|Cfl2	1888.67	-1.27634	0.308652	-4.13521	3.54629e-05	0.00158531	4	4	4	4	TRUE	Cfl2
ENSMUSG00000020638.8|Cmpk2	810.423	-1.81109	0.438208	-4.13294	3.58145e-05	0.00159628	4	4	4	4	TRUE	Cmpk2
ENSMUSG00000037709.13|Fam13a	24.8245	1.76398	0.426853	4.13253	3.58792e-05	0.00159628	3	3	0	0	FALSE	Fam13a
ENSMUSG00000027912.8|Lce1m	68.0988	-2.55206	0.617657	-4.13185	3.59861e-05	0.00159724	2	1	4	4	TRUE	Lce1m
ENSMUSG00000032816.15|Igdcc4	46.3271	1.94733	0.471397	4.13098	3.6122e-05	0.00159947	4	4	3	3	TRUE	Igdcc4
ENSMUSG00000033065.14|Pfkm	2360.35	0.757614	0.18364	4.12553	3.69882e-05	0.00163237	4	4	4	4	FALSE	Pfkm
ENSMUSG00000023411.12|Nfatc4	432.089	1.1335	0.274775	4.12521	3.70398e-05	0.00163237	4	4	4	4	FALSE	Nfatc4
ENSMUSG00000001027.7|Scn4a	46.8211	3.12504	0.758465	4.12021	3.78525e-05	0.00166426	3	3	0	2	FALSE	Scn4a
ENSMUSG00000061462.18|Obscn	214.155	2.71226	0.658517	4.11875	3.80939e-05	0.00166721	4	4	4	4	TRUE	Obscn
ENSMUSG00000093661.1|Eif4e3	627.215	0.696202	0.169034	4.11872	3.80979e-05	0.00166721	4	4	4	4	FALSE	Eif4e3
ENSMUSG00000020886.17|Dlg4	3042.14	1.00716	0.244626	4.11714	3.83597e-05	0.00167474	4	4	4	4	FALSE	Dlg4
ENSMUSG00000039648.14|Kyat1	223.739	1.22825	0.298562	4.11388	3.89066e-05	0.00169466	4	4	4	4	TRUE	Kyat1
ENSMUSG00000117406.1|Ntn3	207.535	1.5179	0.369115	4.11228	3.91768e-05	0.00170246	4	4	4	4	TRUE	Ntn3
ENSMUSG00000021003.10|Galc	1114.05	-0.691365	0.168179	-4.11088	3.94154e-05	0.00170885	4	4	4	4	FALSE	Galc
ENSMUSG00000085272.7|Sbk3	16.3212	-3.06059	0.744793	-4.10931	3.96847e-05	0.00171655	0	0	2	3	FALSE	Sbk3
ENSMUSG00000040447.15|Spns2	1051.05	1.21016	0.29516	4.1	4.13145e-05	0.00178291	4	4	4	4	TRUE	Spns2
ENSMUSG00000022099.17|Dmtn	93.6552	1.19954	0.292965	4.09447	4.23126e-05	0.00182178	4	4	4	4	FALSE	Dmtn
ENSMUSG00000026288.14|Inpp5d	2892.76	0.627349	0.153243	4.09382	4.24325e-05	0.00182274	4	4	4	4	FALSE	Inpp5d
ENSMUSG00000058831.13|Opn1sw	6.94132	3.34562	0.81758	4.0921	4.27482e-05	0.00183209	1	0	0	0	FALSE	Opn1sw
ENSMUSG00000026407.17|Cacna1s	157.143	2.75872	0.674652	4.0891	4.33055e-05	0.00184761	4	4	4	4	TRUE	Cacna1s
ENSMUSG00000099143.1|Gm27483	6.54592	5.43751	1.32976	4.08908	4.3308e-05	0.00184761	1	0	0	0	FALSE	Gm27483
ENSMUSG00000066235.7|Pomgnt2	832.27	1.06671	0.260911	4.08841	4.34348e-05	0.0018488	4	4	4	4	FALSE	Pomgnt2
ENSMUSG00000069255.13|Dusp22	612.826	-0.549633	0.13446	-4.0877	4.35675e-05	0.00185023	4	4	4	4	FALSE	Dusp22
ENSMUSG00000019917.10|Sept10	1332.36	-1.31287	0.322211	-4.07456	4.61022e-05	0.00194917	4	4	4	4	TRUE	Sept10
ENSMUSG00000114319.1|Gm47509	5.98065	5.03038	1.23459	4.07454	4.61059e-05	0.00194917	1	0	0	0	FALSE	Gm47509
ENSMUSG00000103400.2|Gm15853	121.938	1.27742	0.313569	4.07382	4.6248e-05	0.00195077	4	4	4	4	TRUE	Gm15853
ENSMUSG00000046982.11|Tshz1	2634.89	-1.34894	0.331269	-4.07205	4.66009e-05	0.00196123	4	4	4	4	TRUE	Tshz1
ENSMUSG00000002771.12|Grin2d	162.577	1.51551	0.372446	4.06908	4.71994e-05	0.00197949	4	4	4	4	TRUE	Grin2d
ENSMUSG00000034872.6|Gipc3	863.679	1.45107	0.35663	4.06885	4.72467e-05	0.00197949	4	4	4	4	TRUE	Gipc3
ENSMUSG00000046329.14|Slc25a23	84.4861	1.71836	0.422425	4.06784	4.74512e-05	0.00198361	4	4	4	4	TRUE	Slc25a23
ENSMUSG00000000693.10|Loxl3	6032.9	1.17738	0.28949	4.06708	4.76065e-05	0.00198566	4	4	4	4	FALSE	Loxl3
ENSMUSG00000024867.14|Pip5k1b	13.2271	-2.05288	0.50645	-4.05348	5.04612e-05	0.00210004	0	0	4	1	TRUE	Pip5k1b
ENSMUSG00000027173.7|Depdc7	186.896	-1.51706	0.374339	-4.05264	5.06419e-05	0.00210288	4	4	4	4	TRUE	Depdc7
ENSMUSG00000035279.8|Ssc5d	886.274	1.71829	0.424215	4.05052	5.11048e-05	0.00211406	4	4	4	4	TRUE	Ssc5d
ENSMUSG00000029348.11|Asphd2	13.4903	2.87431	0.709642	4.05037	5.11375e-05	0.00211406	2	3	0	0	FALSE	Asphd2
ENSMUSG00000033196.17|Myh2	280.174	2.82576	0.698206	4.04717	5.18415e-05	0.00213843	4	3	4	4	TRUE	Myh2
ENSMUSG00000051790.15|Nlgn2	4168.47	1.28476	0.317535	4.04604	5.20916e-05	0.00214402	4	4	4	4	TRUE	Nlgn2
ENSMUSG00000051413.17|Plagl2	1439.35	-0.657077	0.162464	-4.04445	5.24458e-05	0.00215385	4	4	4	4	FALSE	Plagl2
ENSMUSG00000068120.4|Gm10231	12.1254	-2.78019	0.687936	-4.04135	5.31437e-05	0.00217773	0	0	2	2	FALSE	Gm10231
ENSMUSG00000024590.8|Lmnb1	5075.77	-0.55774	0.138091	-4.03893	5.36946e-05	0.00219549	4	4	4	4	FALSE	Lmnb1
ENSMUSG00000005124.10|Ccn4	586.24	-1.74003	0.430931	-4.03785	5.39438e-05	0.00220086	4	4	4	4	TRUE	Ccn4
ENSMUSG00000066877.11|Nck2	1311.94	-0.813816	0.201596	-4.03686	5.41705e-05	0.00220529	4	4	4	4	FALSE	Nck2
ENSMUSG00000019467.15|Arhgef25	5179.91	1.02371	0.253829	4.03308	5.50511e-05	0.00223627	4	4	4	4	FALSE	Arhgef25
ENSMUSG00000086266.1|Igf2os	3.18192	5.96799	1.4802	4.03187	5.53347e-05	0.00224292	0	0	0	0	FALSE	Igf2os
ENSMUSG00000021186.9|Fbln5	390.009	1.16558	0.289258	4.02956	5.58819e-05	0.00226019	4	4	4	4	FALSE	Fbln5
ENSMUSG00000000126.11|Wnt9a	396.256	1.08029	0.26814	4.02882	5.60582e-05	0.00226243	4	4	4	4	FALSE	Wnt9a
ENSMUSG00000006715.11|Gmnn	1217.15	-0.994158	0.247046	-4.02418	5.71747e-05	0.00230251	4	4	4	4	FALSE	Gmnn
ENSMUSG00000068245.14|Phf11d	456.278	-1.47485	0.366772	-4.02115	5.79153e-05	0.00232732	4	4	4	4	TRUE	Phf11d
ENSMUSG00000005804.14|Bloc1s6	2401.43	-0.801411	0.199402	-4.01908	5.84268e-05	0.00234284	4	4	4	4	FALSE	Bloc1s6
ENSMUSG00000038860.15|Garnl3	152.962	1.08263	0.269462	4.01776	5.87542e-05	0.0023494	4	4	4	4	FALSE	Garnl3
ENSMUSG00000004113.18|Cacna1b	12.5598	2.34829	0.584529	4.01741	5.88418e-05	0.0023494	1	2	0	0	FALSE	Cacna1b
ENSMUSG00000076441.9|Ass1	2156.53	1.26316	0.314615	4.01494	5.94611e-05	0.00236906	4	4	4	4	TRUE	Ass1
ENSMUSG00000040488.17|Ltbp4	13242.1	1.47141	0.367047	4.00877	6.10354e-05	0.002425	4	4	4	4	TRUE	Ltbp4
ENSMUSG00000030409.15|Dmpk	735.252	1.18973	0.296808	4.00843	6.11247e-05	0.002425	4	4	4	4	FALSE	Dmpk
ENSMUSG00000033096.7|Apmap	1266.33	-1.06143	0.264848	-4.00771	6.13109e-05	0.00242724	4	4	4	4	FALSE	Apmap
ENSMUSG00000025347.4|Mettl7b	11.9169	2.894	0.722292	4.0067	6.15742e-05	0.00243251	2	0	0	0	FALSE	Mettl7b
ENSMUSG00000016349.10|Eef1a2	431.451	2.90716	0.726024	4.00422	6.22217e-05	0.0024529	4	4	4	4	TRUE	Eef1a2
ENSMUSG00000032456.13|Nmnat3	433.932	0.901863	0.225432	4.00059	6.31835e-05	0.00248557	4	4	4	4	FALSE	Nmnat3
ENSMUSG00000057193.8|Slc44a2	5897	0.753202	0.188334	3.99928	6.35353e-05	0.00249416	4	4	4	4	FALSE	Slc44a2
ENSMUSG00000069895.4|Atxn1l	3038.19	-0.959715	0.24015	-3.99632	6.43357e-05	0.00252029	4	4	4	4	FALSE	Atxn1l
ENSMUSG00000032690.16|Oas2	833.131	-1.60215	0.401324	-3.99217	6.54725e-05	0.00255946	4	4	4	4	TRUE	Oas2
ENSMUSG00000029710.15|Ephb4	1561.81	1.32913	0.333157	3.98949	6.62142e-05	0.00258051	4	4	4	4	TRUE	Ephb4
ENSMUSG00000000531.5|Grasp	507.491	0.925411	0.231977	3.98923	6.62874e-05	0.00258051	4	4	4	4	FALSE	Grasp
ENSMUSG00000043614.13|Vps37d	231.123	1.84833	0.463519	3.9876	6.67459e-05	0.00259296	4	4	4	4	TRUE	Vps37d
ENSMUSG00000075334.2|Rprm	33.826	2.16398	0.543315	3.98291	6.80763e-05	0.00263916	4	4	0	0	TRUE	Rprm
ENSMUSG00000032850.16|Rnft2	80.0719	1.47687	0.371801	3.97221	7.12083e-05	0.00274974	4	4	4	4	TRUE	Rnft2
ENSMUSG00000025701.12|Alox5	586.393	1.18425	0.298138	3.97216	7.1223e-05	0.00274974	4	4	4	4	FALSE	Alox5
ENSMUSG00000035357.16|Pdzrn3	71.9007	1.55158	0.39107	3.96753	7.26216e-05	0.00279795	4	4	4	4	TRUE	Pdzrn3
ENSMUSG00000022425.16|Enpp2	582.504	1.97599	0.498209	3.96619	7.30319e-05	0.0028069	4	4	4	4	TRUE	Enpp2
ENSMUSG00000087365.7|C430049B03Rik	175.778	1.34922	0.340216	3.96579	7.31542e-05	0.0028069	4	4	4	4	TRUE	C430049B03Rik
ENSMUSG00000048728.15|Zfp454	5.31796	3.10956	0.784862	3.96192	7.43499e-05	0.00284693	1	0	0	0	FALSE	Zfp454
ENSMUSG00000052688.12|Rab7b	979.088	-1.06949	0.270094	-3.9597	7.50428e-05	0.00286759	4	4	4	4	FALSE	Rab7b
ENSMUSG00000045555.3|Mettl24	37.917	1.99285	0.504893	3.94707	7.9115e-05	0.00300887	4	4	1	0	TRUE	Mettl24
ENSMUSG00000022847.15|Thpo	5.74909	2.6229	0.66456	3.94682	7.91948e-05	0.00300887	0	0	0	0	FALSE	Thpo
ENSMUSG00000034112.9|Atp2c2	172.723	-1.41697	0.359024	-3.94674	7.92232e-05	0.00300887	4	4	4	4	TRUE	Atp2c2
ENSMUSG00000030353.15|Tead4	1000.5	-0.761483	0.193016	-3.94518	7.97411e-05	0.0030224	4	4	4	4	FALSE	Tead4
ENSMUSG00000112627.1|4933412E12Rik	814.696	0.888421	0.225421	3.94116	8.10886e-05	0.00306725	4	4	4	4	FALSE	4933412E12Rik
ENSMUSG00000038239.11|Hrc	53.725	2.68007	0.680309	3.93948	8.16574e-05	0.00308253	4	3	2	4	TRUE	Hrc
ENSMUSG00000020940.13|1700023F06Rik	9.85116	3.50853	0.890946	3.93798	8.21697e-05	0.00309561	1	2	0	0	FALSE	1700023F06Rik
ENSMUSG00000020424.3|Castor1	1271.7	1.4047	0.356807	3.93686	8.25562e-05	0.00310391	4	4	4	4	TRUE	Castor1
ENSMUSG00000105033.1|Gm43423	20.5764	1.66519	0.423087	3.93582	8.29125e-05	0.00311105	3	1	0	2	FALSE	Gm43423
ENSMUSG00000026489.13|Coq8a	379.91	1.72182	0.437599	3.93469	8.3303e-05	0.00311944	4	4	4	4	TRUE	Coq8a
ENSMUSG00000090272.8|Mndal	852.304	-1.46584	0.372794	-3.93205	8.42237e-05	0.00314323	4	4	4	4	TRUE	Mndal
ENSMUSG00000038175.10|Mylip	684.71	-0.982695	0.249928	-3.93191	8.42747e-05	0.00314323	4	4	4	4	FALSE	Mylip
ENSMUSG00000034586.14|Hid1	134.523	1.55557	0.395767	3.93051	8.47667e-05	0.00315528	4	4	4	4	TRUE	Hid1
ENSMUSG00000020262.15|Adarb1	2022.43	0.876385	0.223066	3.92882	8.53646e-05	0.00317122	4	4	4	4	FALSE	Adarb1
ENSMUSG00000074575.4|Kcng1	5.22991	3.70961	0.944651	3.92697	8.60235e-05	0.00318789	0	0	0	0	FALSE	Kcng1
ENSMUSG00000028078.14|Dclk2	810.066	1.25882	0.320594	3.92654	8.61765e-05	0.00318789	4	4	4	4	TRUE	Dclk2
ENSMUSG00000040867.12|Begain	70.1559	1.4952	0.380834	3.92613	8.63252e-05	0.00318789	4	4	4	4	TRUE	Begain
ENSMUSG00000042476.12|Abcb4	49.9133	1.35158	0.344423	3.9242	8.70195e-05	0.00320719	4	3	4	4	TRUE	Abcb4
ENSMUSG00000108678.1|Gm44758	32.92	1.91067	0.487056	3.92289	8.74947e-05	0.00321836	4	4	0	3	TRUE	Gm44758
ENSMUSG00000063605.5|Ccdc102a	403.673	1.01551	0.258973	3.92129	8.80757e-05	0.00323336	4	4	4	4	FALSE	Ccdc102a
ENSMUSG00000096243.1|Gm24265	26.6263	4.15534	1.06051	3.91827	8.91875e-05	0.00326776	2	3	0	0	FALSE	Gm24265
ENSMUSG00000025172.3|Ankrd2	91.4014	1.95852	0.500065	3.91653	8.98312e-05	0.00328491	4	3	4	4	TRUE	Ankrd2
ENSMUSG00000036565.7|Ttyh3	2703.13	0.963334	0.246242	3.91214	9.14812e-05	0.00333871	4	4	4	4	FALSE	Ttyh3
ENSMUSG00000093812.1|Gm5627	6.81108	-4.50724	1.15278	-3.90989	9.23398e-05	0.00336347	0	0	0	0	FALSE	Gm5627
ENSMUSG00000003617.16|Cp	2049.19	-1.68972	0.432389	-3.90787	9.31133e-05	0.00338296	4	4	4	4	TRUE	Cp
ENSMUSG00000032366.15|Tpm1	25362	0.419804	0.107434	3.90755	9.3237e-05	0.00338296	4	4	4	4	FALSE	Tpm1
ENSMUSG00000017817.11|Jph2	136.223	2.59199	0.665433	3.89519	9.81214e-05	0.00355329	4	4	4	4	TRUE	Jph2
ENSMUSG00000004319.15|Clcn3	1407.23	-1.65048	0.423944	-3.89315	9.895e-05	0.00357636	4	4	4	4	TRUE	Clcn3
ENSMUSG00000054115.11|Skp2	1135.22	-1.03893	0.266971	-3.89156	9.9602e-05	0.00359298	4	4	4	4	FALSE	Skp2
ENSMUSG00000024511.15|Rab27b	290.904	-1.68206	0.432607	-3.88819	0.000100996	0.00363214	4	4	4	4	TRUE	Rab27b
ENSMUSG00000042031.4|Lce3b	11.1123	-3.25133	0.836289	-3.8878	0.000101156	0.00363214	0	0	2	1	FALSE	Lce3b
ENSMUSG00000043795.10|Prr33	18.6866	3.28576	0.845235	3.88739	0.000101326	0.00363214	2	0	0	1	FALSE	Prr33
ENSMUSG00000040441.11|Slc26a10	147.964	1.42783	0.367372	3.8866	0.000101658	0.00363214	4	4	4	4	TRUE	Slc26a10
ENSMUSG00000002249.21|Tead3	892.244	1.07775	0.2773	3.8866	0.00010166	0.00363214	4	4	4	4	FALSE	Tead3
ENSMUSG00000049090.3|Zadh2	3239.94	-0.927994	0.23891	-3.88428	0.000102634	0.00365994	4	4	4	4	FALSE	Zadh2
ENSMUSG00000004709.14|Cd244a	241.501	-1.306	0.336322	-3.8832	0.000103091	0.00366927	4	4	4	4	TRUE	Cd244a
ENSMUSG00000049133.7|Flg2	41.2334	-2.4233	0.624218	-3.88214	0.000103539	0.00367821	1	0	4	4	TRUE	Flg2
ENSMUSG00000106820.1|D5Ertd605e	79.2836	1.37542	0.354823	3.87636	0.000106029	0.00375175	4	4	4	4	TRUE	D5Ertd605e
ENSMUSG00000058248.12|Kcnh1	611.644	1.05583	0.272386	3.87622	0.000106092	0.00375175	4	4	4	4	FALSE	Kcnh1
ENSMUSG00000043259.15|Fam13c	49.51	1.40595	0.362762	3.87569	0.000106323	0.00375175	4	4	3	3	TRUE	Fam13c
ENSMUSG00000034206.15|Polq	291.512	-1.60529	0.414216	-3.87548	0.000106413	0.00375175	4	4	4	4	TRUE	Polq
ENSMUSG00000033350.7|Chst2	392.085	-0.762973	0.197161	-3.8698	0.000108924	0.00383306	4	4	4	4	FALSE	Chst2
ENSMUSG00000036381.13|P2ry14	209.381	-1.16569	0.301458	-3.86684	0.000110254	0.00387257	4	4	4	4	FALSE	P2ry14
ENSMUSG00000034413.14|Neurl1b	122.319	-1.18443	0.306386	-3.86579	0.000110729	0.00388195	4	4	4	4	FALSE	Neurl1b
ENSMUSG00000025268.15|Maged2	402.04	1.14111	0.295234	3.86509	0.000111046	0.0038858	4	4	4	4	FALSE	Maged2
ENSMUSG00000110884.1|Gm47416	3.59641	-4.67279	1.20979	-3.86246	0.000112249	0.00392053	0	0	0	0	FALSE	Gm47416
ENSMUSG00000022215.6|Fitm1	25.6232	3.07119	0.795488	3.86076	0.000113033	0.00394054	3	1	0	0	FALSE	Fitm1
ENSMUSG00000053004.9|Hrh1	94.4976	-1.15914	0.300365	-3.85911	0.000113799	0.00395988	4	4	4	4	FALSE	Hrh1
ENSMUSG00000056947.5|Mab21l1	27.7156	1.48001	0.384286	3.85131	0.000117486	0.00407382	4	4	1	0	TRUE	Mab21l1
ENSMUSG00000028640.11|Tfap2c	190.875	1.20086	0.31181	3.85126	0.00011751	0.00407382	4	4	4	4	TRUE	Tfap2c
ENSMUSG00000061878.15|Sphk1	288.741	1.88052	0.489249	3.8437	0.000121194	0.00418039	4	4	4	4	TRUE	Sphk1
ENSMUSG00000042451.12|Mybph	60.1342	2.02864	0.527786	3.84368	0.000121205	0.00418039	4	3	4	4	TRUE	Mybph
ENSMUSG00000050248.11|Evc2	2241.63	0.748907	0.194847	3.84357	0.000121255	0.00418039	4	4	4	4	FALSE	Evc2
ENSMUSG00000048878.6|Hexim1	2765.03	0.488358	0.127094	3.8425	0.000121787	0.00418506	4	4	4	4	FALSE	Hexim1
ENSMUSG00000087006.3|Gm13889	434.378	1.46821	0.382109	3.8424	0.000121839	0.00418506	4	4	4	4	TRUE	Gm13889
ENSMUSG00000045045.7|Lrfn4	2676.13	1.77867	0.463107	3.84073	0.000122669	0.00420587	4	4	4	4	TRUE	Lrfn4
ENSMUSG00000048218.6|Amigo2	1516.26	-0.922501	0.240341	-3.8383	0.000123888	0.00423869	4	4	4	4	FALSE	Amigo2
ENSMUSG00000056553.14|Ptprn2	6.28117	3.55861	0.92727	3.83773	0.000124178	0.00423869	1	0	0	0	FALSE	Ptprn2
ENSMUSG00000030584.14|Dpf1	72.8875	2.05285	0.534947	3.83747	0.000124307	0.00423869	4	4	4	3	TRUE	Dpf1
ENSMUSG00000013089.15|Etv5	2130.4	0.787462	0.205274	3.83615	0.000124978	0.00425379	4	4	4	4	FALSE	Etv5
ENSMUSG00000052928.9|Ctif	854.908	0.883126	0.230314	3.83443	0.000125854	0.0042689	4	4	4	4	FALSE	Ctif
ENSMUSG00000001240.13|Ramp2	668.443	1.50595	0.392749	3.83439	0.000125878	0.0042689	4	4	4	4	TRUE	Ramp2
ENSMUSG00000024981.6|Acsl5	6711.73	-0.767729	0.200289	-3.8331	0.000126538	0.00427757	4	4	4	4	FALSE	Acsl5
ENSMUSG00000022416.15|Cacna1i	152.772	1.73445	0.452506	3.833	0.000126592	0.00427757	4	4	4	4	TRUE	Cacna1i
ENSMUSG00000036752.4|Tubb4b	14665.6	-0.508165	0.132653	-3.83078	0.000127737	0.00430848	4	4	4	4	FALSE	Tubb4b
ENSMUSG00000063851.12|Rnf183	82.8343	1.04982	0.274172	3.82905	0.000128639	0.00433108	4	4	4	4	FALSE	Rnf183
ENSMUSG00000023015.14|Racgap1	8103.55	-0.541169	0.141364	-3.8282	0.000129086	0.00433829	4	4	4	4	FALSE	Racgap1
ENSMUSG00000034607.6|Pof1b	64.0288	-3.19294	0.834954	-3.82408	0.00013126	0.00440344	1	0	4	4	TRUE	Pof1b
ENSMUSG00000029814.10|Igf2bp3	930.107	-1.23086	0.322093	-3.82144	0.000132675	0.0044323	4	4	4	4	TRUE	Igf2bp3
ENSMUSG00000048481.15|Mypop	1259.39	1.3795	0.361028	3.82103	0.000132893	0.0044323	4	4	4	4	TRUE	Mypop
ENSMUSG00000027399.1|Il1a	28.1688	-2.02176	0.529131	-3.8209	0.000132963	0.0044323	0	1	4	4	TRUE	Il1a
ENSMUSG00000034488.14|Edil3	98.2552	2.49571	0.653206	3.82071	0.000133069	0.0044323	4	4	2	2	TRUE	Edil3
ENSMUSG00000036186.5|Dipk1b	176.902	1.77386	0.464377	3.81986	0.000133525	0.00443959	4	4	4	4	TRUE	Dipk1b
ENSMUSG00000002032.17|Tmem25	17.5399	1.9958	0.52296	3.81636	0.000135436	0.00449486	3	2	0	0	FALSE	Tmem25
ENSMUSG00000007379.15|Dennd2c	306.793	-1.25924	0.330058	-3.81522	0.000136062	0.00449486	4	4	4	4	TRUE	Dennd2c
ENSMUSG00000078144.4|Capns2	26.6956	-2.41378	0.63268	-3.81517	0.000136088	0.00449486	1	0	4	4	TRUE	Capns2
ENSMUSG00000018648.15|Dusp14	702.154	0.79726	0.208977	3.81506	0.000136149	0.00449486	4	4	4	4	FALSE	Dusp14
ENSMUSG00000072812.4|Ahnak2	7087.15	0.994042	0.26075	3.81225	0.00013771	0.00453836	4	4	4	4	FALSE	Ahnak2
ENSMUSG00000054612.4|Mgmt	396.735	1.3075	0.343089	3.81098	0.000138419	0.00455369	4	4	4	4	TRUE	Mgmt
ENSMUSG00000087273.1|Gm13203	51.9852	-1.20152	0.315412	-3.80937	0.000139319	0.00457523	3	4	4	4	TRUE	Gm13203
ENSMUSG00000008206.16|Cers4	271.669	1.28399	0.337254	3.80719	0.000140557	0.00460782	4	4	4	4	TRUE	Cers4
ENSMUSG00000027887.11|Sypl2	77.315	3.87195	1.01716	3.80663	0.000140876	0.00461017	4	2	2	2	TRUE	Sypl2
ENSMUSG00000019889.10|Ptprk	525.31	-1.15716	0.304588	-3.79911	0.000145216	0.0047439	4	4	4	4	FALSE	Ptprk
ENSMUSG00000027346.15|Gpcpd1	694.722	-1.6059	0.422768	-3.79854	0.000145549	0.00474648	4	4	4	4	TRUE	Gpcpd1
ENSMUSG00000067629.13|Syngap1	1171.65	1.17692	0.309962	3.79696	0.000146479	0.00476604	4	4	4	4	FALSE	Syngap1
ENSMUSG00000105987.4|AI506816	29044.5	1.13823	0.299797	3.79666	0.000146659	0.00476604	4	4	4	4	FALSE	AI506816
ENSMUSG00000031732.12|Phlpp2	710.842	-1.31584	0.34697	-3.79238	0.000149211	0.00483446	4	4	4	4	TRUE	Phlpp2
ENSMUSG00000031375.17|Bgn	5890.2	1.29542	0.341596	3.79226	0.000149282	0.00483446	4	4	4	4	TRUE	Bgn
ENSMUSG00000038976.12|Ppp1r9b	9078.75	0.848682	0.224135	3.78648	0.000152798	0.00493975	4	4	4	4	FALSE	Ppp1r9b
ENSMUSG00000054474.15|Thnsl2	35.5723	1.38712	0.3664	3.78581	0.000153209	0.00494449	4	4	1	2	TRUE	Thnsl2
ENSMUSG00000066607.5|Insyn1	51.7829	1.87963	0.497182	3.78056	0.000156478	0.00504128	4	4	2	2	TRUE	Insyn1
ENSMUSG00000056174.8|Col8a2	9.37356	2.63059	0.697713	3.77031	0.000163046	0.00524385	2	0	0	0	FALSE	Col8a2
ENSMUSG00000044674.6|Fzd1	230.228	0.860752	0.228366	3.76918	0.000163782	0.00525616	4	4	4	4	FALSE	Fzd1
ENSMUSG00000063594.5|Gng8	73.4799	1.39799	0.370931	3.76887	0.000163991	0.00525616	4	4	4	4	TRUE	Gng8
ENSMUSG00000039988.14|Ankrd13c	1647.55	-1.16451	0.309159	-3.76669	0.000165423	0.00529298	4	4	4	4	FALSE	Ankrd13c
ENSMUSG00000029561.17|Oasl2	2562.5	-1.08711	0.288702	-3.7655	0.000166214	0.00530918	4	4	4	4	FALSE	Oasl2
ENSMUSG00000040146.9|Rgl3	303.581	1.2926	0.343354	3.76462	0.000166801	0.00531886	4	4	4	4	TRUE	Rgl3
ENSMUSG00000055027.17|Smyd1	66.8415	3.03228	0.80608	3.76176	0.000168723	0.00537097	4	3	2	3	TRUE	Smyd1
ENSMUSG00000023961.16|Enpp4	260.724	-1.4712	0.391279	-3.75999	0.000169923	0.00539369	4	4	4	4	TRUE	Enpp4
ENSMUSG00000023443.13|Esx1	7.1231	4.31784	1.14841	3.75985	0.000170014	0.00539369	0	1	0	0	FALSE	Esx1
ENSMUSG00000040818.10|Dennd6a	916.453	-1.43763	0.382418	-3.75933	0.000170371	0.00539585	4	4	4	4	TRUE	Dennd6a
ENSMUSG00000034685.4|Fam171a2	909.278	1.6179	0.430522	3.75799	0.000171281	0.00540867	4	4	4	4	TRUE	Fam171a2
ENSMUSG00000024803.9|Ankrd1	403.538	-1.36421	0.363025	-3.75789	0.000171354	0.00540867	4	4	4	4	TRUE	Ankrd1
ENSMUSG00000088856.1|Gm24727	18.9219	-1.74978	0.465699	-3.75732	0.000171741	0.00541172	0	0	4	4	TRUE	Gm24727
ENSMUSG00000033152.13|Podxl2	28.4248	2.1949	0.584344	3.75617	0.000172534	0.00542755	4	2	1	1	TRUE	Podxl2
ENSMUSG00000032281.11|Acsbg1	1982.63	-1.20108	0.319866	-3.75494	0.000173383	0.00544509	4	4	4	4	TRUE	Acsbg1
ENSMUSG00000073787.4|Gm10575	157.984	1.12642	0.300083	3.7537	0.000174242	0.00546291	4	4	4	4	FALSE	Gm10575
ENSMUSG00000025321.14|Itgb8	20.5635	-3.13429	0.836103	-3.74869	0.000177762	0.00556393	0	1	2	2	FALSE	Itgb8
ENSMUSG00000079669.2|Gm17396	4.11972	3.19229	0.852187	3.746	0.000179678	0.00561448	0	0	0	0	FALSE	Gm17396
ENSMUSG00000056481.7|Cd248	3665.68	1.30991	0.349949	3.74314	0.000181735	0.00566402	4	4	4	4	TRUE	Cd248
ENSMUSG00000038418.7|Egr1	1181.21	1.33278	0.356076	3.74295	0.000181869	0.00566402	4	4	4	4	TRUE	Egr1
ENSMUSG00000024654.8|Asrgl1	525.181	0.519012	0.13869	3.74224	0.000182389	0.00567074	4	4	4	4	FALSE	Asrgl1
ENSMUSG00000020601.8|Trib2	1468.46	-0.84382	0.225595	-3.74042	0.000183714	0.00570245	4	4	4	4	FALSE	Trib2
ENSMUSG00000040253.15|Gbp7	408.513	-2.29106	0.612759	-3.73892	0.00018481	0.00572698	4	4	4	4	TRUE	Gbp7
ENSMUSG00000001123.15|Lgals9	4753.99	-0.80948	0.216542	-3.73822	0.000185328	0.00573351	4	4	4	4	FALSE	Lgals9
ENSMUSG00000074715.3|Ccl28	34.8001	-2.03894	0.54552	-3.73761	0.000185775	0.00573784	1	1	4	3	TRUE	Ccl28
ENSMUSG00000030275.6|Etnk1	2853.28	-0.984552	0.2635	-3.73644	0.000186647	0.00575526	4	4	4	4	FALSE	Etnk1
ENSMUSG00000053137.7|Mapk11	966.525	0.547671	0.146601	3.7358	0.000187116	0.00576022	4	4	4	4	FALSE	Mapk11
ENSMUSG00000048249.14|Crebrf	1072.79	-1.81384	0.486158	-3.73098	0.000190737	0.00586204	4	4	4	4	TRUE	Crebrf
ENSMUSG00000109783.1|Gm45338	37.7297	1.48756	0.398774	3.73034	0.000191223	0.00586731	4	4	3	2	TRUE	Gm45338
ENSMUSG00000022893.14|Adamts1	1429.34	1.38188	0.370787	3.72688	0.000193863	0.00593856	4	4	4	4	TRUE	Adamts1
ENSMUSG00000028479.18|Gne	1517.93	0.984176	0.264211	3.72496	0.000195342	0.00597409	4	4	4	4	FALSE	Gne
ENSMUSG00000055809.7|Dnaaf3	120.391	1.04007	0.279321	3.72355	0.000196438	0.00599779	4	4	4	4	FALSE	Dnaaf3
ENSMUSG00000025407.7|Gli1	44.8812	2.2675	0.609062	3.72294	0.000196915	0.00600254	4	4	0	0	TRUE	Gli1
ENSMUSG00000040860.16|Crocc	653.388	1.03239	0.277526	3.71999	0.000199233	0.00606332	4	4	4	4	FALSE	Crocc
ENSMUSG00000029392.12|Rilpl1	865.532	0.558696	0.150251	3.71841	0.000200479	0.00608954	4	4	4	4	FALSE	Rilpl1
ENSMUSG00000021990.15|Spata13	750.49	0.978145	0.263078	3.71807	0.000200747	0.00608954	4	4	4	4	FALSE	Spata13
ENSMUSG00000006435.16|Neurl1a	248.005	1.62918	0.43868	3.71382	0.000204156	0.00617478	4	4	4	4	TRUE	Neurl1a
ENSMUSG00000021646.9|Mccc2	466.234	0.508533	0.136933	3.71374	0.000204218	0.00617478	4	4	4	4	FALSE	Mccc2
ENSMUSG00000047632.10|Fgfbp3	415.695	1.4023	0.377648	3.71326	0.000204604	0.00617646	4	4	4	4	TRUE	Fgfbp3
ENSMUSG00000074934.3|Grem1	223.292	2.00124	0.53915	3.71185	0.000205754	0.00620115	4	4	4	4	TRUE	Grem1
ENSMUSG00000057163.3|Prss2	9.8113	2.53935	0.684474	3.70993	0.000207316	0.00623818	1	0	0	0	FALSE	Prss2
ENSMUSG00000058173.12|Smco4	194.451	1.04608	0.282054	3.7088	0.000208248	0.00625305	4	4	4	4	FALSE	Smco4
ENSMUSG00000034591.5|Slc41a2	1631.61	-0.938239	0.252996	-3.70851	0.000208479	0.00625305	4	4	4	4	FALSE	Slc41a2
ENSMUSG00000021196.14|Pfkp	5415.62	-0.701606	0.189299	-3.70634	0.000210272	0.00629671	4	4	4	4	FALSE	Pfkp
ENSMUSG00000061723.18|Tnnt3	1792.51	2.72056	0.734456	3.70418	0.000212074	0.00634051	4	4	4	4	TRUE	Tnnt3
ENSMUSG00000027087.11|Itgav	3719.34	-1.88998	0.510388	-3.70303	0.000213044	0.00634767	4	4	4	4	TRUE	Itgav
ENSMUSG00000025049.6|Taf5	602.108	-0.900972	0.243337	-3.70257	0.000213428	0.00634767	4	4	4	4	FALSE	Taf5
ENSMUSG00000022994.9|Adcy6	2361.24	1.04783	0.283014	3.7024	0.000213571	0.00634767	4	4	4	4	FALSE	Adcy6
ENSMUSG00000057346.12|Apol9a	617.447	-1.47797	0.399207	-3.70228	0.000213673	0.00634767	4	4	4	4	TRUE	Apol9a
ENSMUSG00000028476.13|Reck	76.7632	1.06711	0.288314	3.7012	0.000214583	0.00636459	4	4	4	4	FALSE	Reck
ENSMUSG00000054074.9|Skida1	134.057	-1.49223	0.403686	-3.69651	0.000218587	0.00647309	4	4	4	4	TRUE	Skida1
ENSMUSG00000038765.13|Lmx1b	8.69586	4.5447	1.22976	3.6956	0.000219369	0.00647531	1	0	0	0	FALSE	Lmx1b
ENSMUSG00000018387.12|Shroom1	20.2791	2.0026	0.541928	3.69533	0.000219601	0.00647531	2	2	0	1	FALSE	Shroom1
ENSMUSG00000030785.8|Cox6a2	117.503	2.68077	0.725471	3.69521	0.000219702	0.00647531	4	4	3	4	TRUE	Cox6a2
ENSMUSG00000024799.16|Tm7sf2	474.004	1.32006	0.357566	3.69179	0.000222684	0.00655288	4	4	4	4	TRUE	Tm7sf2
ENSMUSG00000028689.14|Ccdc163	602.066	1.14675	0.310904	3.68844	0.000225633	0.00662694	4	4	4	4	FALSE	Ccdc163
ENSMUSG00000026456.18|Cyb5r1	1372.95	0.682536	0.185063	3.68813	0.00022591	0.00662694	4	4	4	4	FALSE	Cyb5r1
ENSMUSG00000023911.12|Flywch2	28.2344	1.83249	0.497767	3.68142	0.000231938	0.00679308	4	4	1	0	TRUE	Flywch2
ENSMUSG00000021994.15|Wnt5a	404.645	-1.42803	0.388116	-3.67939	0.000233796	0.00683681	4	4	4	4	TRUE	Wnt5a
ENSMUSG00000012350.15|Ehf	40.7271	-2.91497	0.793188	-3.675	0.000237849	0.00694443	1	0	4	4	TRUE	Ehf
ENSMUSG00000027107.3|Chrna1	71.1453	1.66688	0.453645	3.67442	0.000238389	0.00694935	4	4	4	4	TRUE	Chrna1
ENSMUSG00000045532.5|C1ql1	14.0429	2.10786	0.57402	3.6721	0.000240566	0.00699322	2	1	0	0	FALSE	C1ql1
ENSMUSG00000029521.7|Chek2	406.052	-0.72834	0.198349	-3.67202	0.000240642	0.00699322	4	4	4	4	FALSE	Chek2
ENSMUSG00000037005.16|Xpnpep2	51.7079	1.9393	0.528263	3.67109	0.000241522	0.00699868	4	4	2	2	TRUE	Xpnpep2
ENSMUSG00000020689.4|Itgb3	1065.58	-0.939716	0.255982	-3.67103	0.000241579	0.00699868	4	4	4	4	FALSE	Itgb3
ENSMUSG00000079363.7|Gbp4	219.096	-1.58482	0.431859	-3.66977	0.00024277	0.0070223	4	4	4	4	TRUE	Gbp4
ENSMUSG00000002504.15|Slc9a3r2	2034.98	1.17384	0.320257	3.66531	0.000247039	0.00713474	4	4	4	4	FALSE	Slc9a3r2
ENSMUSG00000055541.17|Lair1	689.475	-1.32287	0.361158	-3.66285	0.000249425	0.00718815	4	4	4	4	TRUE	Lair1
ENSMUSG00000040712.16|Camta2	3220.51	1.06487	0.29074	3.66261	0.000249658	0.00718815	4	4	4	4	FALSE	Camta2
ENSMUSG00000111059.1|Gm33838	4.78663	3.4214	0.934326	3.66189	0.00025036	0.00719727	2	0	0	0	FALSE	Gm33838
ENSMUSG00000053395.15|Cacng8	13.3057	1.81497	0.495832	3.66046	0.000251765	0.00722317	2	0	0	0	FALSE	Cacng8
ENSMUSG00000062980.15|Cped1	179.314	2.0085	0.548743	3.66018	0.000252034	0.00722317	4	4	4	4	TRUE	Cped1
ENSMUSG00000034285.15|Nipsnap1	498.968	0.762955	0.208535	3.65865	0.000253551	0.00724447	4	4	4	4	FALSE	Nipsnap1
ENSMUSG00000085793.2|Lin52	295.85	-0.866088	0.236736	-3.65845	0.000253743	0.00724447	4	4	4	4	FALSE	Lin52
ENSMUSG00000020838.12|Slc6a4	53.1752	1.69343	0.462908	3.65825	0.00025394	0.00724447	4	4	3	3	TRUE	Slc6a4
ENSMUSG00000010830.8|Kdelr3	1306.97	0.966187	0.264199	3.65705	0.000255135	0.00726744	4	4	4	4	FALSE	Kdelr3
ENSMUSG00000007458.14|M6pr	7201.21	-0.7049	0.192843	-3.65531	0.00025687	0.0072923	4	4	4	4	FALSE	M6pr
ENSMUSG00000039578.17|Ccser1	72.2716	-1.14567	0.313446	-3.65508	0.000257103	0.0072923	4	4	4	4	FALSE	Ccser1
ENSMUSG00000099269.3|Calm5	6.71369	-3.11344	0.851829	-3.655	0.000257178	0.0072923	0	0	0	0	FALSE	Calm5
ENSMUSG00000048764.16|Tmprss11f	9.67518	-2.96258	0.810921	-3.65335	0.000258838	0.00732826	0	0	1	3	FALSE	Tmprss11f
ENSMUSG00000028464.16|Tpm2	5850.98	1.31938	0.361405	3.6507	0.000261523	0.00738209	4	4	4	4	TRUE	Tpm2
ENSMUSG00000041889.7|Shisa4	570.922	1.21281	0.332212	3.6507	0.00026153	0.00738209	4	4	4	4	TRUE	Shisa4
ENSMUSG00000022843.17|Clcn2	223.881	1.42439	0.39029	3.64957	0.000262682	0.00739821	4	4	4	4	TRUE	Clcn2
ENSMUSG00000104719.1|4933437G19Rik	22.5166	2.09515	0.574114	3.64936	0.000262893	0.00739821	3	2	0	1	FALSE	4933437G19Rik
ENSMUSG00000038517.15|Tbkbp1	6605.06	1.34477	0.368602	3.64831	0.00026397	0.00741736	4	4	4	4	TRUE	Tbkbp1
ENSMUSG00000017417.14|Plxdc1	605.967	-1.08146	0.296606	-3.64613	0.000266224	0.00746899	4	4	4	4	FALSE	Plxdc1
ENSMUSG00000027254.13|Map1a	709.038	1.00836	0.276605	3.64548	0.000266897	0.00746899	4	4	4	4	FALSE	Map1a
ENSMUSG00000046191.7|Pcdhb20	82.7978	1.11606	0.306167	3.64525	0.000267136	0.00746899	4	4	4	4	FALSE	Pcdhb20
ENSMUSG00000030107.10|Usp18	831.496	-1.42917	0.392093	-3.64499	0.000267406	0.00746899	4	4	4	4	TRUE	Usp18
ENSMUSG00000070348.5|Ccnd1	22864.1	-0.72864	0.200105	-3.64129	0.000271275	0.00756574	4	4	4	4	FALSE	Ccnd1
ENSMUSG00000046380.3|Jrk	107.65	1.37109	0.376729	3.63946	0.000273214	0.00760847	4	4	4	4	TRUE	Jrk
ENSMUSG00000069094.12|Pde7a	2745.4	-1.25561	0.345196	-3.63738	0.000275425	0.00764846	4	4	4	4	TRUE	Pde7a
ENSMUSG00000030672.12|Mylpf	871.63	2.48774	0.683945	3.63734	0.000275469	0.00764846	4	4	4	4	TRUE	Mylpf
ENSMUSG00000059824.12|Dbp	696.046	-0.913944	0.251512	-3.6338	0.000279279	0.00773708	4	4	4	4	FALSE	Dbp
ENSMUSG00000035121.6|Neil2	49.6199	-1.23027	0.338606	-3.63334	0.000279771	0.00773708	3	4	4	4	TRUE	Neil2
ENSMUSG00000025139.14|Tollip	2490.12	-0.502043	0.138181	-3.63322	0.000279903	0.00773708	4	4	4	4	FALSE	Tollip
ENSMUSG00000011034.6|Slc5a1	31.5647	-2.89853	0.798011	-3.6322	0.000281019	0.00774924	0	1	4	4	TRUE	Slc5a1
ENSMUSG00000076435.3|Acsf2	327.62	1.10554	0.304383	3.63206	0.000281172	0.00774924	4	4	4	4	FALSE	Acsf2
ENSMUSG00000027257.13|Pacsin3	642.582	0.843169	0.232268	3.63016	0.000283246	0.00779068	4	4	4	4	FALSE	Pacsin3
ENSMUSG00000044847.13|Lsm11	903.151	0.618043	0.170263	3.62992	0.00028351	0.00779068	4	4	4	4	FALSE	Lsm11
ENSMUSG00000024378.9|Stard4	1931.6	-1.15559	0.318439	-3.62894	0.000284589	0.00780887	4	4	4	4	FALSE	Stard4
ENSMUSG00000060166.6|Zdhhc8	5094.02	1.1887	0.327623	3.62825	0.000285346	0.00781751	4	4	4	4	FALSE	Zdhhc8
ENSMUSG00000017607.9|Tns4	236.328	-1.43236	0.394819	-3.6279	0.000285741	0.00781751	4	4	4	4	TRUE	Tns4
ENSMUSG00000052951.5|C130021I20Rik	8.11132	5.1207	1.41202	3.62651	0.000287279	0.00784809	0	2	0	0	FALSE	C130021I20Rik
ENSMUSG00000035329.7|Fbxo33	604.174	-1.15252	0.318091	-3.62323	0.000290942	0.00793657	4	4	4	4	FALSE	Fbxo33
ENSMUSG00000029798.11|Herc6	314.76	-1.58268	0.4372	-3.62004	0.000294556	0.00802343	4	4	4	4	TRUE	Herc6
ENSMUSG00000052374.16|Actn2	360.833	1.77417	0.490201	3.61927	0.000295438	0.00803575	4	4	4	4	TRUE	Actn2
ENSMUSG00000001508.15|Sgca	25.3673	2.96694	0.820676	3.61523	0.000300076	0.00815002	3	2	0	0	FALSE	Sgca
ENSMUSG00000057967.12|Fgf18	20.13	1.96932	0.545399	3.6108	0.000305258	0.00827016	3	1	0	0	FALSE	Fgf18
ENSMUSG00000026121.13|Sema4c	4329.12	0.817851	0.226508	3.61069	0.000305384	0.00827016	4	4	4	4	FALSE	Sema4c
ENSMUSG00000020230.15|Prmt2	1960.51	0.810194	0.224435	3.60993	0.000306283	0.00828249	4	4	4	4	FALSE	Prmt2
ENSMUSG00000021892.14|Sh3bp5	2077.83	-0.905856	0.251079	-3.60786	0.000308734	0.00832862	4	4	4	4	FALSE	Sh3bp5
ENSMUSG00000005958.15|Ephb3	528.211	1.27315	0.352893	3.60774	0.00030888	0.00832862	4	4	4	4	TRUE	Ephb3
ENSMUSG00000038174.14|Fam126b	223.435	-2.47575	0.686365	-3.60704	0.000309706	0.00833886	4	4	4	4	TRUE	Fam126b
ENSMUSG00000076448.1|Mir763	29.4218	1.37485	0.381249	3.60617	0.000310748	0.0083422	4	2	1	4	TRUE	Mir763
ENSMUSG00000035112.17|Wnk4	29.0119	1.96552	0.545093	3.60584	0.000311141	0.0083422	2	4	0	1	FALSE	Wnk4
ENSMUSG00000001467.5|Cyp51	3826.45	-0.772568	0.214258	-3.60578	0.000311216	0.0083422	4	4	4	4	FALSE	Cyp51
ENSMUSG00000020150.13|Gamt	1050.27	1.46986	0.407679	3.60545	0.000311616	0.0083422	4	4	4	4	TRUE	Gamt
ENSMUSG00000092381.1|Gm20512	11.6284	2.19043	0.60792	3.60315	0.00031439	0.00840441	2	1	0	0	FALSE	Gm20512
ENSMUSG00000028458.12|Tesk1	2694.86	0.963869	0.267548	3.6026	0.000315045	0.00840963	4	4	4	4	FALSE	Tesk1
ENSMUSG00000010601.14|Apol7a	67.6378	-1.11909	0.310664	-3.60224	0.000315485	0.00840963	3	4	4	4	FALSE	Apol7a
ENSMUSG00000024659.15|Anxa1	22481.1	-1.34495	0.373555	-3.60041	0.000317711	0.00845692	4	4	4	4	TRUE	Anxa1
ENSMUSG00000027306.15|Nusap1	1907.84	-1.45795	0.405006	-3.59983	0.000318422	0.00846378	4	4	4	4	TRUE	Nusap1
ENSMUSG00000029632.7|Ndufa4	4152.59	-1.28894	0.35815	-3.59889	0.000319574	0.00848232	4	4	4	4	TRUE	Ndufa4
ENSMUSG00000078350.11|Smim1	135.169	1.51726	0.421658	3.59833	0.000320272	0.00848879	4	4	4	4	TRUE	Smim1
ENSMUSG00000028195.4|Ccn1	2562.73	1.58115	0.439493	3.59767	0.00032108	0.008492	4	4	4	4	TRUE	Ccn1
ENSMUSG00000082292.3|Gm12250	208.159	-1.66335	0.462363	-3.59749	0.000321302	0.008492	4	4	4	4	TRUE	Gm12250
ENSMUSG00000028327.14|Stra6l	36.6232	-1.34398	0.373969	-3.59382	0.000325867	0.0086005	2	3	4	4	TRUE	Stra6l
ENSMUSG00000028266.17|Lmo4	1163.71	0.567806	0.158239	3.58828	0.000332872	0.00877299	4	4	4	4	FALSE	Lmo4
ENSMUSG00000049173.8|Myoz3	19.4863	2.48965	0.694547	3.58456	0.000337649	0.00888636	2	0	0	0	FALSE	Myoz3
ENSMUSG00000029675.12|Eln	1022.74	1.81388	0.506329	3.58241	0.000340442	0.00894724	4	4	4	4	TRUE	Eln
ENSMUSG00000022203.7|Efs	154.162	1.7487	0.488287	3.58129	0.000341904	0.00897305	4	4	4	4	TRUE	Efs
ENSMUSG00000042357.2|Gjb5	69.6919	-2.42584	0.678008	-3.5779	0.000346366	0.00907741	2	2	4	4	TRUE	Gjb5
ENSMUSG00000037921.15|Ddx60	142.427	-2.20033	0.61506	-3.57742	0.000347003	0.00908137	3	2	4	4	TRUE	Ddx60
ENSMUSG00000020836.15|Coro6	62.0983	1.50889	0.42197	3.57581	0.000349145	0.00912436	4	4	3	4	TRUE	Coro6
ENSMUSG00000107476.2|Zfp862-ps	456.625	1.584	0.443021	3.57545	0.000349622	0.00912436	4	4	4	4	TRUE	Zfp862-ps
ENSMUSG00000031608.13|Galnt7	3258.08	-1.73413	0.485175	-3.57423	0.000351255	0.00915418	4	4	4	4	TRUE	Galnt7
ENSMUSG00000039058.11|Ak5	772.39	0.681142	0.190709	3.57162	0.000354775	0.00923304	4	4	4	4	FALSE	Ak5
ENSMUSG00000046354.3|Defb14	7.36221	-3.83619	1.0745	-3.5702	0.000356706	0.00927038	0	0	1	1	FALSE	Defb14
ENSMUSG00000023044.2|Csad	872.019	0.617421	0.17297	3.56953	0.000357624	0.00928135	4	4	4	4	FALSE	Csad
ENSMUSG00000040721.9|Zfhx2	177.589	1.16839	0.327648	3.56598	0.000362502	0.00939488	4	4	4	4	FALSE	Zfhx2
ENSMUSG00000086995.1|Gm13544	25.4697	1.88357	0.528369	3.56487	0.000364036	0.00942157	3	4	0	0	FALSE	Gm13544
ENSMUSG00000020205.8|Phlda1	3101.34	1.26413	0.354676	3.5642	0.000364967	0.00943259	4	4	4	4	TRUE	Phlda1
ENSMUSG00000034793.15|G6pc3	3477.83	1.37321	0.385483	3.56232	0.000367589	0.00948726	4	4	4	4	TRUE	G6pc3
ENSMUSG00000020216.13|Jsrp1	80.2358	2.70087	0.758348	3.56152	0.000368713	0.00950315	4	3	3	4	TRUE	Jsrp1
ENSMUSG00000003779.16|Kif20a	4237.85	-0.517052	0.145201	-3.56094	0.000369528	0.00951102	4	4	4	4	FALSE	Kif20a
ENSMUSG00000107017.1|Gm43196	5.54998	-4.08126	1.14711	-3.55784	0.00037391	0.00961057	0	0	1	0	FALSE	Gm43196
ENSMUSG00000057969.15|Sema3b	122.199	1.49821	0.421541	3.55414	0.000379216	0.00972762	4	4	4	4	TRUE	Sema3b
ENSMUSG00000042225.3|Ammecr1	776.856	-1.30803	0.36805	-3.55394	0.000379505	0.00972762	4	4	4	4	TRUE	Ammecr1
ENSMUSG00000027230.9|Creb3l1	616.469	1.51291	0.426137	3.5503	0.000384799	0.0098498	4	4	4	4	TRUE	Creb3l1
ENSMUSG00000038351.14|Sgsm2	3349.81	1.08246	0.305023	3.54876	0.000387044	0.00989318	4	4	4	4	FALSE	Sgsm2
ENSMUSG00000075316.11|Scn9a	212.896	-2.24041	0.631383	-3.54842	0.000387553	0.00989318	4	4	4	4	TRUE	Scn9a
ENSMUSG00000026691.10|Fmo3	20.1458	1.80531	0.50896	3.54706	0.000389551	0.00993062	3	3	0	0	FALSE	Fmo3
ENSMUSG00000033722.9|BC034090	54.3524	2.05164	0.578691	3.54532	0.000392137	0.00998293	4	4	1	2	TRUE	BC034090
ENSMUSG00000006014.16|Prg4	581.377	1.65708	0.467534	3.54429	0.00039367	0.0100083	4	4	4	4	TRUE	Prg4
ENSMUSG00000029528.19|Pxn	9938.22	0.899892	0.253932	3.54383	0.000394363	0.0100123	4	4	4	4	FALSE	Pxn
ENSMUSG00000057777.4|Mab21l2	1.55835	4.86726	1.37371	3.54314	0.000395393		0	0	0	0	FALSE	Mab21l2
ENSMUSG00000047591.5|Mafa	21.0781	1.6785	0.473805	3.5426	0.000396198	0.0100446	3	1	0	0	FALSE	Mafa
ENSMUSG00000026848.14|Tor1b	3320.21	-0.580164	0.163783	-3.54226	0.000396708	0.0100446	4	4	4	4	FALSE	Tor1b
ENSMUSG00000074519.11|Zfp971	45.9631	-3.31028	0.935003	-3.54039	0.000399529	0.0101023	0	1	4	4	TRUE	Zfp971
ENSMUSG00000036249.16|Rbm43	1315.7	-0.771381	0.217935	-3.5395	0.000400886	0.0101229	4	4	4	4	FALSE	Rbm43
ENSMUSG00000053054.13|Adh6a	4.43016	-4.27469	1.20785	-3.53908	0.000401518	0.0101252	0	0	0	1	FALSE	Adh6a
ENSMUSG00000019970.15|Sgk1	2405.04	0.681708	0.192679	3.53806	0.000403081	0.0101509	4	4	4	4	FALSE	Sgk1
ENSMUSG00000021972.14|Hmbox1	1497.56	-0.904686	0.255755	-3.53732	0.000404209	0.0101656	4	4	4	4	FALSE	Hmbox1
ENSMUSG00000028955.3|Vamp3	2880.66	-0.80149	0.226791	-3.53405	0.000409246	0.0102785	4	4	4	4	FALSE	Vamp3
ENSMUSG00000028036.6|Ptgfr	88.1584	1.16038	0.328448	3.5329	0.000411028	0.0103093	4	4	4	4	FALSE	Ptgfr
ENSMUSG00000051817.8|Sox12	2124.12	0.91311	0.258602	3.53095	0.000414077	0.0103719	4	4	4	4	FALSE	Sox12
ENSMUSG00000002679.14|Med6	621.383	-1.23158	0.348911	-3.52979	0.000415887	0.0104033	4	4	4	4	TRUE	Med6
ENSMUSG00000078815.8|Cacng6	13.9655	2.97788	0.844083	3.52795	0.000418791	0.0104619	2	1	0	0	FALSE	Cacng6
ENSMUSG00000000552.10|Zfp385a	4034.83	1.19951	0.341074	3.51686	0.000436691	0.0108945	4	4	4	4	FALSE	Zfp385a
ENSMUSG00000069227.4|Gprin1	419.37	1.06769	0.304055	3.51151	0.000445575	0.0110965	4	4	4	4	FALSE	Gprin1
ENSMUSG00000026638.15|Irf6	93.3955	-2.30095	0.655306	-3.51127	0.000445974	0.0110965	2	1	4	4	TRUE	Irf6
ENSMUSG00000046589.7|Lrrc8e	117.273	0.900089	0.256423	3.51017	0.000447818	0.0111276	4	4	4	4	FALSE	Lrrc8e
ENSMUSG00000031712.10|Il15	84.0491	-1.30848	0.372984	-3.50815	0.000451238	0.0111977	4	4	4	4	TRUE	Il15
ENSMUSG00000047921.17|Trappc9	3148.37	1.06032	0.30261	3.50391	0.000458473	0.0113621	4	4	4	4	FALSE	Trappc9
ENSMUSG00000026663.6|Atf6	3713.9	-1.28713	0.367544	-3.50196	0.000461848	0.0114188	4	4	4	4	TRUE	Atf6
ENSMUSG00000041801.5|Phlda3	9118.48	1.33566	0.381411	3.50188	0.000461983	0.0114188	4	4	4	4	TRUE	Phlda3
ENSMUSG00000038286.11|Bphl	598.962	0.930162	0.265842	3.49892	0.000467141	0.011531	4	4	4	4	FALSE	Bphl
ENSMUSG00000030319.8|Cand2	1588.2	0.981762	0.280735	3.49712	0.000470311	0.011594	4	4	4	4	FALSE	Cand2
ENSMUSG00000033082.10|Clec1a	2130.5	-1.56119	0.446661	-3.49526	0.000473603	0.0116598	4	4	4	4	TRUE	Clec1a
ENSMUSG00000034394.14|Lif	784.492	0.964763	0.276068	3.49466	0.000474666	0.0116648	4	4	4	4	FALSE	Lif
ENSMUSG00000014361.5|Mertk	634.651	1.09349	0.31295	3.49415	0.000475581	0.0116648	4	4	4	4	FALSE	Mertk
ENSMUSG00000034818.16|Celf5	236.425	1.04339	0.298639	3.49383	0.000476148	0.0116648	4	4	4	4	FALSE	Celf5
ENSMUSG00000046152.16|Fut10	743.052	0.791736	0.226616	3.49374	0.000476305	0.0116648	4	4	4	4	FALSE	Fut10
ENSMUSG00000030782.16|Tgfb1i1	270.036	1.43151	0.409908	3.49227	0.000478927	0.0117085	4	4	4	4	TRUE	Tgfb1i1
ENSMUSG00000060798.7|Intu	214.417	-1.13879	0.326111	-3.49204	0.000479343	0.0117085	4	4	4	4	FALSE	Intu
ENSMUSG00000091199.9|Gm2619	16.6943	-1.9495	0.558732	-3.48914	0.000484573	0.0118117	0	0	4	3	TRUE	Gm2619
ENSMUSG00000108601.1|Gm44645	76.1888	1.03909	0.29782	3.489	0.000484832	0.0118117	4	4	4	4	FALSE	Gm44645
ENSMUSG00000049097.9|Ankrd34a	111.977	0.957575	0.274673	3.48624	0.00048987	0.0119189	4	4	4	4	FALSE	Ankrd34a
ENSMUSG00000089762.3|Ier5l	7015.83	1.62842	0.467188	3.48558	0.000491069	0.0119325	4	4	4	4	TRUE	Ier5l
ENSMUSG00000038843.18|Gcnt1	1967.28	-1.65465	0.474932	-3.48397	0.000494026	0.0119835	4	4	4	4	TRUE	Gcnt1
ENSMUSG00000078486.3|Perm1	11.0387	2.37083	0.68059	3.48349	0.000494916	0.0119835	3	0	0	0	FALSE	Perm1
ENSMUSG00000005087.17|Cd44	14495.5	-0.875113	0.251224	-3.4834	0.000495091	0.0119835	4	4	4	4	FALSE	Cd44
ENSMUSG00000020135.13|Apc2	3919.04	1.35067	0.388033	3.4808	0.00049991	0.0120845	4	4	4	4	TRUE	Apc2
ENSMUSG00000006457.4|Actn3	889.806	3.38766	0.973749	3.47898	0.000503317	0.0121511	4	4	4	4	TRUE	Actn3
ENSMUSG00000094377.1|Gm24407	13.407	3.20148	0.920941	3.47631	0.000508361	0.0122571	2	1	0	0	FALSE	Gm24407
ENSMUSG00000034371.9|Tkfc	2085	0.652323	0.187692	3.4755	0.000509902	0.0122784	4	4	4	4	FALSE	Tkfc
ENSMUSG00000039798.2|2600006K01Rik	30.9605	1.97985	0.570197	3.47221	0.000516184	0.0124136	3	4	1	0	FALSE	2600006K01Rik
ENSMUSG00000074813.13|Morrbid	451.285	-0.772759	0.222598	-3.47155	0.000517461	0.0124284	4	4	4	4	FALSE	Morrbid
ENSMUSG00000006143.12|Upk3bl	4.90112	-3.53862	1.01959	-3.47062	0.000519266	0.0124492	0	0	0	0	FALSE	Upk3bl
ENSMUSG00000000303.12|Cdh1	321.937	-1.37757	0.396948	-3.47041	0.000519662	0.0124492	4	4	4	4	TRUE	Cdh1
ENSMUSG00000079056.12|Kcnip3	30.8882	1.61228	0.464683	3.46962	0.000521186	0.0124698	4	4	1	0	TRUE	Kcnip3
ENSMUSG00000022594.14|Lynx1	150.966	1.67687	0.483571	3.46767	0.000524983	0.0125445	4	4	4	4	TRUE	Lynx1
ENSMUSG00000031860.17|Pbx4	52.1738	1.02281	0.295277	3.4639	0.000532405	0.0127056	4	4	4	4	FALSE	Pbx4
ENSMUSG00000027852.14|Nras	4944.75	-0.911702	0.26324	-3.46338	0.000533429	0.0127138	4	4	4	4	FALSE	Nras
ENSMUSG00000052911.9|Lamb2	2146.33	1.24361	0.359164	3.46251	0.000535172	0.0127391	4	4	4	4	TRUE	Lamb2
ENSMUSG00000029095.17|Ablim2	25.8777	2.74322	0.792748	3.4604	0.000539373	0.0128228	1	2	0	0	FALSE	Ablim2
ENSMUSG00000026622.15|Nek2	1955.16	-0.597399	0.172699	-3.45919	0.000541797	0.0128617	4	4	4	4	FALSE	Nek2
ENSMUSG00000025129.2|Ppp1r27	25.6297	2.80713	0.811566	3.4589	0.000542387	0.0128617	3	2	0	0	FALSE	Ppp1r27
ENSMUSG00000103367.1|Gm38158	99.7307	-1.25055	0.361589	-3.45849	0.00054322	0.0128652	4	4	4	4	TRUE	Gm38158
ENSMUSG00000026558.13|Uck2	15677.6	-0.460819	0.133319	-3.45651	0.000547225	0.0129436	4	4	4	4	FALSE	Uck2
ENSMUSG00000018861.8|Fdxr	1190.49	1.21584	0.351988	3.45421	0.000551911	0.0130379	4	4	4	4	TRUE	Fdxr
ENSMUSG00000026479.13|Lamc2	439.209	-2.04567	0.592788	-3.45094	0.000558639	0.0131802	4	4	4	4	TRUE	Lamc2
ENSMUSG00000039345.16|Mettl22	324.938	0.962418	0.278924	3.45047	0.00055961	0.0131865	4	4	4	4	FALSE	Mettl22
ENSMUSG00000029918.9|Mrps33	625.698	-0.973798	0.282352	-3.44888	0.000562927	0.0132479	4	4	4	4	FALSE	Mrps33
ENSMUSG00000026754.16|Golga1	945.562	-1.12966	0.327605	-3.44824	0.000564245	0.0132623	4	4	4	4	FALSE	Golga1
ENSMUSG00000030397.10|Mark4	3825.59	1.18639	0.344111	3.44769	0.000565393	0.0132725	4	4	4	4	FALSE	Mark4
ENSMUSG00000056078.6|Lipm	23.4722	-2.36372	0.685795	-3.44668	0.000567514	0.0133056	0	0	4	4	TRUE	Lipm
ENSMUSG00000024386.9|Proc	15.9386	1.82187	0.528643	3.44632	0.000568286	0.013307	3	2	0	0	FALSE	Proc
ENSMUSG00000042594.16|Sh2b3	3374.57	0.75853	0.220187	3.44494	0.000571183	0.0133581	4	4	4	4	FALSE	Sh2b3
ENSMUSG00000078695.8|Cisd3	4186.84	1.41589	0.411134	3.44386	0.000573464	0.0133947	4	4	4	4	TRUE	Cisd3
ENSMUSG00000009614.16|Sardh	121.869	1.60564	0.466434	3.44237	0.000576634	0.0134519	4	4	4	4	TRUE	Sardh
ENSMUSG00000042828.12|Trim72	78.3447	2.41867	0.702793	3.44152	0.000578459	0.0134777	4	3	3	4	TRUE	Trim72
ENSMUSG00000002763.16|Pex6	3858.13	1.41262	0.410533	3.44094	0.000579699	0.0134897	4	4	4	4	TRUE	Pex6
ENSMUSG00000000440.12|Pparg	147.241	-1.09841	0.319268	-3.4404	0.000580846	0.0134996	3	4	4	4	FALSE	Pparg
ENSMUSG00000021189.11|Atxn3	1001.98	-1.5335	0.445889	-3.43919	0.00058346	0.0135435	4	4	4	4	TRUE	Atxn3
ENSMUSG00000018921.11|Pelp1	4790.97	0.99638	0.289807	3.43809	0.000585843	0.013582	4	4	4	4	FALSE	Pelp1
ENSMUSG00000037418.6|Best1	96.6043	1.09737	0.319357	3.4362	0.000589942	0.0136509	4	4	4	4	FALSE	Best1
ENSMUSG00000066152.11|Slc31a2	616.613	-0.800346	0.232927	-3.43604	0.000590277	0.0136509	4	4	4	4	FALSE	Slc31a2
ENSMUSG00000022412.14|Mief1	2233.58	-0.537076	0.156349	-3.4351	0.000592328	0.0136688	4	4	4	4	FALSE	Mief1
ENSMUSG00000049532.11|Sall2	461.826	0.787576	0.229308	3.43458	0.000593479	0.0136688	4	4	4	4	FALSE	Sall2
ENSMUSG00000030980.17|Knop1	3099.25	-0.800136	0.232972	-3.43447	0.000593703	0.0136688	4	4	4	4	FALSE	Knop1
ENSMUSG00000041440.18|Gk5	56.7529	-2.01592	0.586989	-3.43435	0.000593976	0.0136688	2	3	4	4	TRUE	Gk5
ENSMUSG00000079243.4|Xirp1	113.245	1.95673	0.570223	3.43152	0.000600213	0.0137953	4	4	4	4	TRUE	Xirp1
ENSMUSG00000048216.13|Gpr85	74.027	1.26021	0.367291	3.43108	0.000601177	0.0138005	4	4	4	4	TRUE	Gpr85
ENSMUSG00000017386.10|Traf4	4628.07	1.11147	0.324115	3.42926	0.000605237	0.0138766	4	4	4	4	FALSE	Traf4
ENSMUSG00000012017.4|Scarf2	8684.97	1.30192	0.379757	3.4283	0.000607383	0.0139088	4	4	4	4	TRUE	Scarf2
ENSMUSG00000112808.1|Gm4739	18.574	-1.36312	0.397666	-3.42781	0.000608481	0.0139169	0	0	4	1	TRUE	Gm4739
ENSMUSG00000039316.14|Rftn1	706.561	0.804629	0.234835	3.42636	0.000611724	0.0139739	4	4	4	4	FALSE	Rftn1
ENSMUSG00000040502.5|March9	2433.86	1.27675	0.372746	3.42525	0.000614238	0.01401	4	4	4	4	TRUE	March9
ENSMUSG00000023460.13|Rab12	2613.08	-0.440541	0.128625	-3.425	0.000614805	0.01401	4	4	4	4	FALSE	Rab12
ENSMUSG00000038481.13|Cdk19	1880.49	-1.13694	0.332243	-3.42202	0.000621576	0.0141471	4	4	4	4	FALSE	Cdk19
ENSMUSG00000070371.11|Prss36	164.448	1.35816	0.397228	3.41909	0.00062832	0.0142832	4	4	4	4	TRUE	Prss36
ENSMUSG00000030592.18|Ryr1	436.328	2.34166	0.685225	3.41736	0.000632325	0.0143568	4	4	4	4	TRUE	Ryr1
ENSMUSG00000034201.13|Gas2l1	7378.32	0.911749	0.267016	3.41458	0.000638795	0.0144861	4	4	4	4	FALSE	Gas2l1
ENSMUSG00000017300.9|Tnnc2	553.484	2.62189	0.768048	3.41371	0.000640852	0.0145151	4	4	4	4	TRUE	Tnnc2
ENSMUSG00000038740.9|Mvb12b	1468.46	0.923042	0.270462	3.41283	0.00064291	0.0145441	4	4	4	4	FALSE	Mvb12b
ENSMUSG00000031880.7|Rrad	554.603	0.93054	0.272698	3.41235	0.000644062	0.0145525	4	4	4	4	FALSE	Rrad
ENSMUSG00000061175.11|Fnip2	1388.79	-1.09539	0.321449	-3.40766	0.000655217	0.0147867	4	4	4	4	FALSE	Fnip2
ENSMUSG00000027860.15|Vangl1	2109.36	-0.610077	0.179101	-3.40633	0.000658416	0.014841	4	4	4	4	FALSE	Vangl1
ENSMUSG00000099094.1|Gm19569	13.6716	2.68681	0.789006	3.4053	0.000660902	0.014879	2	1	0	0	FALSE	Gm19569
ENSMUSG00000107225.1|Gm43637	8.95404	2.0042	0.588608	3.40498	0.000661695	0.014879	0	0	0	0	FALSE	Gm43637
ENSMUSG00000014846.12|Tppp3	4896.85	-1.93235	0.567774	-3.40339	0.000665563	0.014948	4	4	4	4	TRUE	Tppp3
ENSMUSG00000063919.11|Srrm4	19.8773	1.45272	0.426958	3.40248	0.000667765	0.0149784	4	2	0	1	TRUE	Srrm4
ENSMUSG00000073910.10|Mob3b	193.996	-0.907483	0.266736	-3.40217	0.000668523	0.0149784	4	4	4	4	FALSE	Mob3b
ENSMUSG00000060802.8|B2m	39743.2	-0.984766	0.289496	-3.40166	0.000669791	0.0149828	4	4	4	4	FALSE	B2m
ENSMUSG00000027007.16|Itprid2	1973.4	-1.17986	0.346888	-3.40126	0.000670751	0.0149828	4	4	4	4	FALSE	Itprid2
ENSMUSG00000020844.6|Nxn	4235.76	0.77377	0.227509	3.40105	0.000671285	0.0149828	4	4	4	4	FALSE	Nxn
ENSMUSG00000041754.5|Trem3	34.2643	-1.25419	0.368795	-3.40079	0.000671924	0.0149828	2	4	4	4	TRUE	Trem3
ENSMUSG00000038763.12|Alpk3	41.4276	1.9707	0.579707	3.39947	0.000675169	0.0150372	4	2	2	4	TRUE	Alpk3
ENSMUSG00000000204.16|Slfn4	488.469	-1.66246	0.489216	-3.39822	0.000678261	0.0150881	4	4	4	4	TRUE	Slfn4
ENSMUSG00000055720.10|Ubl7	4426.61	0.999749	0.294266	3.39743	0.000680218	0.0151136	4	4	4	4	FALSE	Ubl7
ENSMUSG00000078789.9|Dph1	680.775	1.09156	0.321327	3.39703	0.000681211	0.0151177	4	4	4	4	FALSE	Dph1
ENSMUSG00000105867.2|Gm42517	341.484	1.13998	0.335834	3.39447	0.000687622	0.0152419	4	4	4	4	FALSE	Gm42517
ENSMUSG00000049556.5|Lingo1	22.1539	2.19081	0.646307	3.38973	0.000699608	0.0154892	3	1	0	1	FALSE	Lingo1
ENSMUSG00000035969.15|Rusc2	2386.27	1.05896	0.312481	3.38889	0.000701763	0.0154898	4	4	4	4	FALSE	Rusc2
ENSMUSG00000018428.15|Akap1	2510.94	0.624966	0.184423	3.38876	0.000702085	0.0154898	4	4	4	4	FALSE	Akap1
ENSMUSG00000049598.9|Vsig8	16.7354	2.55899	0.755142	3.38875	0.000702121	0.0154898	2	2	0	0	FALSE	Vsig8
ENSMUSG00000023931.5|Efhb	158.388	-1.20797	0.356604	-3.38742	0.000705544	0.0155469	4	4	4	4	TRUE	Efhb
ENSMUSG00000026946.9|Nmi	1421.91	-1.25106	0.369461	-3.38619	0.0007087	0.0155981	4	4	4	4	TRUE	Nmi
ENSMUSG00000002781.19|Tmem143	764.305	1.15949	0.342508	3.38529	0.00071104	0.0156312	4	4	4	4	FALSE	Tmem143
ENSMUSG00000036334.12|Igsf10	228.473	1.64555	0.486141	3.38491	0.000712012	0.0156341	4	4	4	4	TRUE	Igsf10
ENSMUSG00000020185.16|E2f7	946.673	-0.799653	0.236303	-3.38402	0.000714329	0.0156666	4	4	4	4	FALSE	E2f7
ENSMUSG00000026393.10|Nek7	3980.47	-1.36837	0.404517	-3.38272	0.000717713	0.0157224	4	4	4	4	TRUE	Nek7
ENSMUSG00000113536.1|Gm49327	191.935	-0.783113	0.23171	-3.37971	0.000725611	0.0158768	4	4	4	4	FALSE	Gm49327
ENSMUSG00000027070.14|Lrp2	5.84456	2.91343	0.862181	3.37914	0.000727143	0.0158917	1	1	0	0	FALSE	Lrp2
ENSMUSG00000097177.8|9330159M07Rik	59.8169	-1.30567	0.386507	-3.37812	0.000729825	0.0159317	4	2	4	4	TRUE	9330159M07Rik
ENSMUSG00000024907.7|Gal	30.5719	2.22869	0.659819	3.37774	0.000730853	0.0159355	3	4	1	1	FALSE	Gal
ENSMUSG00000020496.9|Rnf187	10807.5	0.952137	0.282019	3.37614	0.0007351	0.0160094	4	4	4	4	FALSE	Rnf187
ENSMUSG00000091712.2|Sec14l5	7.02233	2.34105	0.693726	3.3746	0.000739217	0.0160803	1	0	0	0	FALSE	Sec14l5
ENSMUSG00000048644.8|Ctxn1	1819.46	1.40921	0.417701	3.37373	0.000741573	0.0160945	4	4	4	4	TRUE	Ctxn1
ENSMUSG00000073650.8|Catip	42.2408	1.4695	0.435573	3.37372	0.000741591	0.0160945	4	4	4	3	TRUE	Catip
ENSMUSG00000031837.14|Necab2	4.48383	2.43759	0.722723	3.37278	0.000744131	0.0161309	0	0	0	0	FALSE	Necab2
ENSMUSG00000020253.15|Ppm1m	1359.75	0.539152	0.159963	3.37047	0.000750391	0.0162477	4	4	4	4	FALSE	Ppm1m
ENSMUSG00000118383.1|AC132253.9	14.9192	1.64908	0.489457	3.36921	0.00075385	0.0163037	2	2	0	0	FALSE	AC132253.9
ENSMUSG00000052155.5|Acvr2a	432.208	-1.65636	0.492086	-3.36601	0.000762645	0.0164679	4	4	4	4	TRUE	Acvr2a
ENSMUSG00000003849.8|Nqo1	385.736	-0.877825	0.260807	-3.36581	0.000763201	0.0164679	4	4	4	4	FALSE	Nqo1
ENSMUSG00000020534.14|Shmt1	1341.29	0.458005	0.136127	3.36454	0.000766719	0.0165247	4	4	4	4	FALSE	Shmt1
ENSMUSG00000018166.8|Erbb3	186.326	-1.07318	0.319019	-3.36399	0.00076823	0.0165382	4	4	4	4	FALSE	Erbb3
ENSMUSG00000035877.17|Zhx3	471.284	0.570395	0.169693	3.36134	0.000775663	0.016679	4	4	4	4	FALSE	Zhx3
ENSMUSG00000001120.15|Pcbp3	1116.53	1.13737	0.338482	3.36021	0.000778843	0.0166956	4	4	4	4	FALSE	Pcbp3
ENSMUSG00000055022.14|Cntn1	4.62108	2.74772	0.817746	3.36011	0.000779112	0.0166956	0	0	0	0	FALSE	Cntn1
ENSMUSG00000086443.1|4933421A08Rik	2.94129	4.48892	1.33608	3.35976	0.000780105	0.0166956	0	0	0	0	FALSE	4933421A08Rik
ENSMUSG00000026475.7|Rgs16	746.671	1.22618	0.364965	3.35973	0.000780199	0.0166956	4	4	4	4	TRUE	Rgs16
ENSMUSG00000071528.4|Atp5md	1954.95	-1.09939	0.32727	-3.35928	0.000781465	0.0166956	4	4	4	4	FALSE	Atp5md
ENSMUSG00000025225.15|Nfkb2	10468	1.13604	0.338191	3.35916	0.000781799	0.0166956	4	4	4	4	FALSE	Nfkb2
ENSMUSG00000029863.13|Casp2	2090.92	-0.864231	0.257472	-3.3566	0.000789072	0.0168023	4	4	4	4	FALSE	Casp2
ENSMUSG00000038290.15|Smg6	4873.4	0.692845	0.206425	3.35639	0.000789662	0.0168023	4	4	4	4	FALSE	Smg6
ENSMUSG00000040339.10|Fam102b	4533.23	-1.54925	0.461623	-3.3561	0.000790498	0.0168023	4	4	4	4	TRUE	Fam102b
ENSMUSG00000027475.9|Kif3b	2201.17	-0.688812	0.205248	-3.356	0.000790778	0.0168023	4	4	4	4	FALSE	Kif3b
ENSMUSG00000031097.15|Tnni2	801.013	2.25016	0.67062	3.35535	0.000792652	0.0168023	4	4	4	4	TRUE	Tnni2
ENSMUSG00000037239.8|Spred3	1490.72	0.92012	0.274231	3.35528	0.000792857	0.0168023	4	4	4	4	FALSE	Spred3
ENSMUSG00000059142.16|Zfp945	245.466	-1.87092	0.55762	-3.3552	0.000793089	0.0168023	4	4	4	4	TRUE	Zfp945
ENSMUSG00000031286.6|Glt28d2	62.2641	-1.28624	0.383721	-3.35201	0.000802262	0.0169618	3	3	4	4	TRUE	Glt28d2
ENSMUSG00000096606.2|Tpbgl	70.0542	1.99333	0.594722	3.35171	0.000803151	0.0169618	4	4	2	4	TRUE	Tpbgl
ENSMUSG00000043262.16|Uevld	754.135	-1.07844	0.321784	-3.35144	0.000803931	0.0169618	4	4	4	4	FALSE	Uevld
ENSMUSG00000053644.13|Aldh7a1	2530.18	0.619551	0.18487	3.35127	0.000804422	0.0169618	4	4	4	4	FALSE	Aldh7a1
ENSMUSG00000057003.12|Myh4	2239.45	3.31586	0.98951	3.35102	0.000805154	0.0169618	4	4	4	4	TRUE	Myh4
ENSMUSG00000002020.15|Ltbp2	1014.01	0.899594	0.268532	3.35004	0.000807995	0.0170025	4	4	4	4	FALSE	Ltbp2
ENSMUSG00000031875.7|Cmtm3	5395.81	-0.604201	0.180398	-3.34927	0.000810254	0.0170172	4	4	4	4	FALSE	Cmtm3
ENSMUSG00000031482.9|Slc25a15	603.024	-0.627921	0.187494	-3.34902	0.000810974	0.0170172	4	4	4	4	FALSE	Slc25a15
ENSMUSG00000020228.11|Helb	728.017	-0.687454	0.205297	-3.34858	0.000812276	0.0170172	4	4	4	4	FALSE	Helb
ENSMUSG00000018841.17|Rad51d	1078.39	0.62102	0.185459	3.34856	0.00081234	0.0170172	4	4	4	4	FALSE	Rad51d
ENSMUSG00000000708.14|Kat2b	1072.95	-1.30624	0.39017	-3.34786	0.00081437	0.0170407	4	4	4	4	TRUE	Kat2b
ENSMUSG00000079470.8|Utp14b	200.846	-1.53379	0.458359	-3.34627	0.000819058	0.0171196	4	4	4	4	TRUE	Utp14b
ENSMUSG00000029860.16|Zyx	23267.5	0.998029	0.29833	3.34539	0.000821683	0.0171553	4	4	4	4	FALSE	Zyx
ENSMUSG00000003476.16|Crhr2	12.6246	2.24452	0.671293	3.34358	0.000827042	0.0172479	2	1	0	0	FALSE	Crhr2
ENSMUSG00000006235.6|Epor	96.4569	1.47956	0.442615	3.34277	0.000829456	0.0172789	4	4	4	4	TRUE	Epor
ENSMUSG00000028128.13|F3	1752.98	-1.097	0.328216	-3.3423	0.00083087	0.0172879	4	4	4	4	FALSE	F3
ENSMUSG00000019088.13|Dnase1l1	846.585	-0.752688	0.225229	-3.34187	0.000832154	0.0172879	4	4	4	4	FALSE	Dnase1l1
ENSMUSG00000042212.3|Sprr2d	97.9966	-2.55588	0.764843	-3.3417	0.000832662	0.0172879	2	1	4	4	TRUE	Sprr2d
ENSMUSG00000043089.6|Mmp1a	28.9437	2.59847	0.777753	3.34099	0.000834804	0.0173132	4	3	0	0	TRUE	Mmp1a
ENSMUSG00000044024.16|Rell2	57.5034	1.21564	0.364049	3.33923	0.000840106	0.0174038	4	4	4	4	TRUE	Rell2
ENSMUSG00000068697.7|Myoz1	163.778	2.62779	0.78704	3.33883	0.000841311	0.0174094	4	4	4	4	TRUE	Myoz1
ENSMUSG00000048439.15|Nupl2	629.14	0.472716	0.141608	3.33821	0.000843199	0.0174292	4	4	4	4	FALSE	Nupl2
ENSMUSG00000031327.10|Chic1	880.232	-1.52468	0.457017	-3.33615	0.000849468	0.0175279	4	4	4	4	TRUE	Chic1
ENSMUSG00000054484.14|Tmem62	251.546	-0.718061	0.215244	-3.33603	0.00084985	0.0175279	4	4	4	4	FALSE	Tmem62
ENSMUSG00000030399.2|Ckm	2781.43	3.30038	0.989652	3.33489	0.000853347	0.0175806	4	4	4	4	TRUE	Ckm
ENSMUSG00000097327.7|E030030I06Rik	157.078	1.22577	0.367606	3.33447	0.000854606	0.0175872	4	4	4	4	TRUE	E030030I06Rik
ENSMUSG00000028737.15|Aldh4a1	332.283	1.14383	0.343078	3.33402	0.000856005	0.0175966	4	4	4	4	FALSE	Aldh4a1
ENSMUSG00000070056.6|Mfhas1	1642.41	-0.678031	0.203449	-3.33269	0.000860106	0.0176615	4	4	4	4	FALSE	Mfhas1
ENSMUSG00000026179.14|Pnkd	1498.09	0.942337	0.282876	3.33127	0.000864496	0.0177321	4	4	4	4	FALSE	Pnkd
ENSMUSG00000035285.6|Nat14	115.27	1.05652	0.317192	3.33087	0.000865744	0.0177383	4	4	4	4	FALSE	Nat14
ENSMUSG00000030934.9|Oat	5622.34	-0.722289	0.216995	-3.3286	0.00087284	0.0177925	4	4	4	4	FALSE	Oat
ENSMUSG00000004939.7|Nmrk2	5.19862	3.3259	0.999231	3.32846	0.000873288	0.0177925	1	0	0	0	FALSE	Nmrk2
ENSMUSG00000090957.2|Gm7535	11.8555	2.35403	0.707295	3.32821	0.000874058	0.0177925	2	0	0	0	FALSE	Gm7535
ENSMUSG00000001555.10|Fkbp10	16762.3	0.862077	0.259025	3.32816	0.000874225	0.0177925	4	4	4	4	FALSE	Fkbp10
ENSMUSG00000028538.12|St3gal3	1114.14	1.22973	0.3695	3.32808	0.000874479	0.0177925	4	4	4	4	TRUE	St3gal3
ENSMUSG00000084817.3|Gm5526	35.5293	-1.12285	0.33739	-3.32805	0.000874547	0.0177925	2	4	4	4	FALSE	Gm5526
ENSMUSG00000020585.4|Laptm4a	12789.5	-0.613574	0.184373	-3.32789	0.000875056	0.0177925	4	4	4	4	FALSE	Laptm4a
ENSMUSG00000018849.6|Wwc1	1451.78	0.628903	0.189014	3.32729	0.000876952	0.0178007	4	4	4	4	FALSE	Wwc1
ENSMUSG00000027166.14|Dnajc24	343.874	-0.616856	0.1854	-3.32716	0.000877367	0.0178007	4	4	4	4	FALSE	Dnajc24
ENSMUSG00000028444.17|Cntfr	12.8726	1.91085	0.574409	3.32665	0.000878982	0.0178142	2	1	0	1	FALSE	Cntfr
ENSMUSG00000025608.9|Podxl	1733.87	-0.585628	0.176083	-3.32586	0.000881462	0.0178433	4	4	4	4	FALSE	Podxl
ENSMUSG00000055866.9|Per2	151.937	-1.47765	0.44435	-3.32542	0.000882845	0.0178433	4	4	4	4	TRUE	Per2
ENSMUSG00000033114.11|Slc35d2	481.905	-0.965874	0.290464	-3.32528	0.000883282	0.0178433	4	4	4	4	FALSE	Slc35d2
ENSMUSG00000005936.19|Kctd20	4885.54	-0.423377	0.127396	-3.32332	0.00088953	0.0179501	4	4	4	4	FALSE	Kctd20
ENSMUSG00000025158.7|Rfng	1414.59	1.10161	0.331676	3.32135	0.000895834	0.0180578	4	4	4	4	FALSE	Rfng
ENSMUSG00000085645.1|Hoxb5os	2.22618	4.10272	1.23539	3.32098	0.000897016		0	0	0	0	FALSE	Hoxb5os
ENSMUSG00000022791.18|Tnk2	6898.87	1.22543	0.369136	3.31972	0.000901078	0.018138	4	4	4	4	TRUE	Tnk2
ENSMUSG00000022124.15|Fbxl3	1130.1	-1.25649	0.378517	-3.31951	0.000901755	0.018138	4	4	4	4	TRUE	Fbxl3
ENSMUSG00000063576.12|Klhdc3	5620.33	0.972792	0.293118	3.31877	0.000904142	0.0181665	4	4	4	4	FALSE	Klhdc3
ENSMUSG00000096349.1|Gm22513	266.751	3.85439	1.16163	3.31808	0.000906381	0.0181919	4	3	3	3	TRUE	Gm22513
ENSMUSG00000000392.17|Fap	192.388	1.52396	0.459448	3.31693	0.000910114	0.0182472	4	4	4	4	TRUE	Fap
ENSMUSG00000030730.12|Atp2a1	3339.41	3.28095	0.989476	3.31585	0.000913653	0.018295	4	4	4	4	TRUE	Atp2a1
ENSMUSG00000041685.16|Fcho2	917.482	-1.73916	0.524538	-3.3156	0.000914455	0.018295	4	4	4	4	TRUE	Fcho2
ENSMUSG00000020067.8|Mypn	57.6358	2.26135	0.682769	3.31202	0.000926236	0.0185108	4	3	2	4	TRUE	Mypn
ENSMUSG00000042410.16|Agps	2554.4	-1.28795	0.388937	-3.31147	0.000928079	0.0185122	4	4	4	4	TRUE	Agps
ENSMUSG00000032363.15|Adamts7	374.278	1.0765	0.32509	3.31141	0.000928285	0.0185122	4	4	4	4	FALSE	Adamts7
ENSMUSG00000046711.16|Hmga1	39796.6	0.971441	0.293405	3.31092	0.000929893	0.0185245	4	4	4	4	FALSE	Hmga1
ENSMUSG00000059022.14|Kcp	27.9788	1.92034	0.58023	3.30962	0.000934236	0.0185912	4	3	0	1	TRUE	Kcp
ENSMUSG00000021662.11|Arhgef28	3872.14	-0.881663	0.266456	-3.30885	0.000936801	0.0186224	4	4	4	4	FALSE	Arhgef28
ENSMUSG00000023036.14|Pcdhgc4	56.3659	1.39419	0.421473	3.3079	0.000939984	0.0186658	4	4	4	4	TRUE	Pcdhgc4
ENSMUSG00000030630.16|Fah	2024.14	0.774663	0.234288	3.30645	0.000944868	0.0187429	4	4	4	4	FALSE	Fah
ENSMUSG00000003992.15|Ssbp2	304.6	0.812034	0.245649	3.30567	0.000947489	0.0187749	4	4	4	4	FALSE	Ssbp2
ENSMUSG00000007122.11|Casq1	212.277	3.08149	0.932303	3.30525	0.000948924	0.0187835	4	4	4	4	TRUE	Casq1
ENSMUSG00000112980.1|D430020J02Rik	495.663	-0.640691	0.193888	-3.30444	0.00095166	0.0188177	4	4	4	4	FALSE	D430020J02Rik
ENSMUSG00000091423.2|Gm17509	11.1162	1.72561	0.522896	3.30011	0.000966467	0.0190903	2	0	0	0	FALSE	Gm17509
ENSMUSG00000024242.15|Map4k3	921.53	-1.32365	0.401228	-3.29899	0.000970346	0.0191466	4	4	4	4	TRUE	Map4k3
ENSMUSG00000049670.9|Morn4	308.908	0.709308	0.215034	3.29859	0.000971722	0.0191536	4	4	4	4	FALSE	Morn4
ENSMUSG00000050439.7|Enthd1	173.746	0.752177	0.228304	3.29462	0.000985535	0.0193886	4	4	4	4	FALSE	Enthd1
ENSMUSG00000032015.16|Pou2f3	24.2204	-2.3501	0.713324	-3.29457	0.000985722	0.0193886	0	1	4	3	TRUE	Pou2f3
ENSMUSG00000041731.13|Pgm5	35.6405	-1.7905	0.543573	-3.29395	0.000987907	0.019393	1	0	4	4	TRUE	Pgm5
ENSMUSG00000116656.1|Gm49708	6.11592	2.37706	0.721651	3.29392	0.000988022	0.019393	1	0	0	0	FALSE	Gm49708
ENSMUSG00000041540.16|Sox5	201.252	-1.28543	0.390329	-3.29321	0.000990513	0.0194074	4	4	4	4	TRUE	Sox5
ENSMUSG00000025154.15|Arhgap19	1589.86	-0.582817	0.17698	-3.29312	0.000990832	0.0194074	4	4	4	4	FALSE	Arhgap19
ENSMUSG00000051000.17|Fam160a1	549.505	-1.05491	0.320423	-3.29224	0.000993935	0.0194478	4	4	4	4	FALSE	Fam160a1
ENSMUSG00000028730.14|Cfap57	12.4405	1.85169	0.562538	3.29167	0.00099596	0.0194671	2	3	0	0	FALSE	Cfap57
ENSMUSG00000042978.10|Sbk1	811.486	1.341	0.407483	3.29093	0.000998568	0.0194976	4	4	4	4	TRUE	Sbk1
ENSMUSG00000038280.12|Ostm1	1057.69	-1.2408	0.377172	-3.28974	0.0010028	0.0195599	4	4	4	4	TRUE	Ostm1
ENSMUSG00000024312.10|Wdr46	3578.31	0.454978	0.138429	3.28672	0.00101361	0.01975	4	4	4	4	FALSE	Wdr46
ENSMUSG00000021732.14|Fgf10	82.4338	1.26817	0.385922	3.28607	0.00101596	0.0197702	4	4	4	4	TRUE	Fgf10
ENSMUSG00000019942.13|Cdk1	4729.56	-0.648547	0.197376	-3.28585	0.00101676	0.0197702	4	4	4	4	FALSE	Cdk1
ENSMUSG00000026827.12|Gpd2	6395.6	-1.04826	0.319114	-3.2849	0.00102018	0.0197971	4	4	4	4	FALSE	Gpd2
ENSMUSG00000032625.14|Thsd7a	67.765	1.36213	0.414666	3.28488	0.00102026	0.0197971	4	4	3	3	TRUE	Thsd7a
ENSMUSG00000023353.14|Agap3	6118.16	0.89267	0.271792	3.28439	0.00102205	0.0198112	4	4	4	4	FALSE	Agap3
ENSMUSG00000056900.13|Usp13	39.5635	1.81625	0.553179	3.2833	0.00102599	0.019867	4	2	3	4	TRUE	Usp13
ENSMUSG00000071073.5|Lrrc73	205.539	1.24833	0.380257	3.28286	0.00102761	0.0198778	4	4	4	4	TRUE	Lrrc73
ENSMUSG00000094910.1|D430019H16Rik	6.55756	3.52065	1.07282	3.28168	0.00103189	0.0199251	2	0	0	0	FALSE	D430019H16Rik
ENSMUSG00000081992.1|Gm13408	53.6723	-1.33042	0.405418	-3.2816	0.00103219	0.0199251	3	4	4	4	TRUE	Gm13408
ENSMUSG00000059898.9|Dsc3	244.58	-2.27067	0.692107	-3.28081	0.0010351	0.0199606	3	1	4	4	TRUE	Dsc3
ENSMUSG00000027079.15|Clp1	862.706	-0.641885	0.195701	-3.27992	0.00103835	0.0200028	4	4	4	4	FALSE	Clp1
ENSMUSG00000038637.15|Lrrc56	87.3511	1.24078	0.378344	3.27951	0.00103989	0.0200118	4	4	4	4	TRUE	Lrrc56
ENSMUSG00000038560.7|Sp6	29.0786	-1.82035	0.555437	-3.27734	0.00104792	0.0201455	0	1	4	4	TRUE	Sp6
ENSMUSG00000036061.10|Smug1	497.021	-0.838977	0.256087	-3.27615	0.00105234	0.0202097	4	4	4	4	FALSE	Smug1
ENSMUSG00000023913.17|Pla2g7	22959.3	-0.889497	0.271595	-3.27509	0.00105628	0.0202646	4	4	4	4	FALSE	Pla2g7
ENSMUSG00000117042.1|2700054A10Rik	39.1013	1.2051	0.368159	3.2733	0.00106299	0.0203544	4	4	2	2	TRUE	2700054A10Rik
ENSMUSG00000068889.1|Lce1e	38.0319	-2.22485	0.679706	-3.27326	0.00106314	0.0203544	2	0	4	4	TRUE	Lce1e
ENSMUSG00000042265.13|Trem1	339.72	-0.719604	0.219902	-3.27239	0.00106642	0.0203963	4	4	4	4	FALSE	Trem1
ENSMUSG00000040694.4|Apobec2	81.08	2.37307	0.726198	3.26781	0.00108385	0.0207084	4	3	3	4	TRUE	Apobec2
ENSMUSG00000021965.3|Ska3	645.315	-0.598139	0.183056	-3.26751	0.00108498	0.0207087	4	4	4	4	FALSE	Ska3
ENSMUSG00000037465.10|Klf10	2211.56	-0.567491	0.173724	-3.26662	0.00108841	0.0207531	4	4	4	4	FALSE	Klf10
ENSMUSG00000078190.7|Dnm3os	294.917	-1.79694	0.550257	-3.26563	0.00109221	0.0207886	4	4	4	4	TRUE	Dnm3os
ENSMUSG00000041959.14|S100a10	11536.9	-0.881205	0.269849	-3.26556	0.0010925	0.0207886	4	4	4	4	FALSE	S100a10
ENSMUSG00000003575.13|Crtc1	1890.3	1.14316	0.35021	3.26421	0.00109771	0.0208457	4	4	4	4	FALSE	Crtc1
ENSMUSG00000020653.12|Klf11	597.128	-0.827921	0.253637	-3.2642	0.00109773	0.0208457	4	4	4	4	FALSE	Klf11
ENSMUSG00000024512.4|Dynap	62.8239	-1.71812	0.526555	-3.26294	0.00110263	0.0209175	2	1	4	4	TRUE	Dynap
ENSMUSG00000015222.17|Map2	30.6159	-1.8443	0.56542	-3.26183	0.00110697	0.0209739	1	1	4	4	TRUE	Map2
ENSMUSG00000073555.1|Gm4951	123.38	-2.02934	0.622207	-3.26152	0.00110817	0.0209739	3	3	4	4	TRUE	Gm4951
ENSMUSG00000117840.1|AC141471.1	36.8964	1.05742	0.324248	3.26115	0.00110961	0.0209739	4	4	3	3	FALSE	AC141471.1
ENSMUSG00000049134.15|Nrap	276.703	1.93461	0.593295	3.26079	0.00111103	0.0209739	4	4	4	4	TRUE	Nrap
ENSMUSG00000054708.17|Ankrd24	324.327	0.767271	0.235308	3.26072	0.00111131	0.0209739	4	4	4	4	FALSE	Ankrd24
ENSMUSG00000053192.9|Mllt11	519.457	0.488031	0.149699	3.26008	0.0011138	0.0209739	4	4	4	4	FALSE	Mllt11
ENSMUSG00000035314.10|Gdpd5	1827.59	-0.994327	0.305004	-3.26004	0.00111396	0.0209739	4	4	4	4	FALSE	Gdpd5
ENSMUSG00000032501.9|Trib1	3342.29	0.671802	0.206103	3.25954	0.00111591	0.0209739	4	4	4	4	FALSE	Trib1
ENSMUSG00000007783.10|Cpt1c	2372.49	1.17305	0.359887	3.25951	0.00111607	0.0209739	4	4	4	4	FALSE	Cpt1c
ENSMUSG00000054325.5|Lce3a	7.76714	-2.61618	0.802679	-3.25931	0.00111683	0.0209739	0	0	1	0	FALSE	Lce3a
ENSMUSG00000027835.11|Pdcd10	1067.09	-1.15918	0.355789	-3.25806	0.00112176	0.0210454	4	4	4	4	FALSE	Pdcd10
ENSMUSG00000032766.9|Gng11	515.481	1.0088	0.309703	3.25732	0.00112468	0.021079	4	4	4	4	FALSE	Gng11
ENSMUSG00000048720.8|Tbc1d12	370.492	-1.35354	0.415806	-3.25521	0.00113308	0.0211979	4	4	4	4	TRUE	Tbc1d12
ENSMUSG00000037907.16|Ankrd13b	4565.8	1.11958	0.343942	3.25516	0.00113329	0.0211979	4	4	4	4	FALSE	Ankrd13b
ENSMUSG00000054723.6|Vmac	1573.08	0.966058	0.29683	3.25459	0.00113558	0.0212194	4	4	4	4	FALSE	Vmac
ENSMUSG00000038022.11|Mindy4	999.38	0.808749	0.24852	3.25426	0.00113689	0.0212228	4	4	4	4	FALSE	Mindy4
ENSMUSG00000025504.14|Eps8l2	708.145	1.05577	0.324546	3.25306	0.00114171	0.0212915	4	4	4	4	FALSE	Eps8l2
ENSMUSG00000023885.9|Thbs2	16294.6	-0.749501	0.230434	-3.25256	0.00114371	0.0213074	4	4	4	4	FALSE	Thbs2
ENSMUSG00000001802.16|Lrp3	80.4829	1.3445	0.413459	3.25184	0.00114661	0.0213365	4	4	4	4	TRUE	Lrp3
ENSMUSG00000057135.12|Scimp	132.629	-1.46912	0.451815	-3.2516	0.00114756	0.0213365	4	4	4	4	TRUE	Scimp
ENSMUSG00000033885.15|Pxk	1309.18	-0.465122	0.143073	-3.25094	0.00115023	0.021365	4	4	4	4	FALSE	Pxk
ENSMUSG00000096965.7|3300005D01Rik	2385.19	-1.03959	0.319836	-3.2504	0.00115243	0.0213772	4	4	4	4	FALSE	3300005D01Rik
ENSMUSG00000085184.9|4933439K11Rik	31.6626	1.09144	0.335824	3.25004	0.00115389	0.0213772	4	4	2	3	FALSE	4933439K11Rik
ENSMUSG00000039031.16|Arhgap18	2893.71	-1.3029	0.40091	-3.24984	0.00115468	0.0213772	4	4	4	4	TRUE	Arhgap18
ENSMUSG00000020393.16|Kremen1	4577.99	0.744345	0.229073	3.24938	0.00115657	0.0213772	4	4	4	4	FALSE	Kremen1
ENSMUSG00000073838.10|Tufm	4800.26	0.918852	0.282778	3.24937	0.00115661	0.0213772	4	4	4	4	FALSE	Tufm
ENSMUSG00000043472.10|Lce3d	23.5757	-2.83201	0.871802	-3.24845	0.00116034	0.0214251	1	0	4	3	TRUE	Lce3d
ENSMUSG00000082361.6|Btc	35.8075	1.79044	0.551315	3.24758	0.0011639	0.021458	4	3	1	2	TRUE	Btc
ENSMUSG00000056708.5|Ier5	6540.09	0.67357	0.207415	3.24745	0.00116442	0.021458	4	4	4	4	FALSE	Ier5
ENSMUSG00000022615.7|Tymp	26.5154	1.65773	0.510838	3.24512	0.00117401	0.0216133	4	3	0	1	TRUE	Tymp
ENSMUSG00000002409.18|Dyrk1b	602.038	1.19419	0.368054	3.24461	0.00117613	0.0216251	4	4	4	4	FALSE	Dyrk1b
ENSMUSG00000074146.9|4930579C12Rik	3.39359	-3.35645	1.03456	-3.24434	0.00117722	0.0216251	0	0	0	0	FALSE	4930579C12Rik
ENSMUSG00000052151.12|Plpp2	4005.45	1.15478	0.355981	3.24393	0.00117892	0.0216251	4	4	4	4	FALSE	Plpp2
ENSMUSG00000055067.15|Smyd3	555.729	0.693378	0.213752	3.24385	0.00117928	0.0216251	4	4	4	4	FALSE	Smyd3
ENSMUSG00000046731.4|Kctd11	1315.28	0.728873	0.224739	3.2432	0.00118194	0.0216458	4	4	4	4	FALSE	Kctd11
ENSMUSG00000078794.4|Dact3	845.982	1.15725	0.356873	3.24274	0.00118385	0.0216458	4	4	4	4	FALSE	Dact3
ENSMUSG00000066357.6|Wdr6	6980.61	0.979597	0.30209	3.24274	0.00118388	0.0216458	4	4	4	4	FALSE	Wdr6
ENSMUSG00000026208.9|Des	2845.08	1.90931	0.588863	3.24237	0.0011854	0.0216523	4	4	4	4	TRUE	Des
ENSMUSG00000003549.9|Ercc1	1404.41	1.26304	0.38964	3.24155	0.00118881	0.0216935	4	4	4	4	TRUE	Ercc1
ENSMUSG00000073234.4|Gm8773	87.5203	-1.21666	0.375877	-3.23687	0.0012085	0.0220312	3	4	4	4	TRUE	Gm8773
ENSMUSG00000038403.10|Hjv	87.629	3.32549	1.02753	3.23639	0.00121053	0.0220468	3	2	3	4	FALSE	Hjv
ENSMUSG00000033044.12|Dhrs7c	9.56427	3.67469	1.13567	3.2357	0.00121346	0.0220786	1	1	0	0	FALSE	Dhrs7c
ENSMUSG00000027896.15|Slc16a4	36.1475	-1.61504	0.499181	-3.23537	0.00121484	0.0220822	2	1	4	4	TRUE	Slc16a4
ENSMUSG00000015852.13|Fcrls	3000.57	1.04726	0.323754	3.23474	0.00121753	0.0221095	4	4	4	4	FALSE	Fcrls
ENSMUSG00000020473.13|Aebp1	19870.5	0.851882	0.2634	3.23418	0.00121993	0.0221316	4	4	4	4	FALSE	Aebp1
ENSMUSG00000085794.5|Vax2os	2.52895	3.00015	0.927648	3.23414	0.00122009		0	0	0	0	FALSE	Vax2os
ENSMUSG00000111977.1|Gm47163	57.9932	1.22556	0.379088	3.23291	0.00122535	0.0222085	4	4	3	4	TRUE	Gm47163
ENSMUSG00000028962.14|Slc4a2	6166.32	0.943	0.291825	3.23138	0.00123193	0.022306	4	4	4	4	FALSE	Slc4a2
ENSMUSG00000021180.9|Rps6ka5	169.924	-1.33685	0.41377	-3.23089	0.00123405	0.0223228	4	4	4	4	TRUE	Rps6ka5
ENSMUSG00000073902.5|Gm1966	116.174	-2.41221	0.746805	-3.23004	0.00123772	0.0223675	3	2	4	4	TRUE	Gm1966
ENSMUSG00000021257.14|Angel1	296.483	1.13549	0.351775	3.22789	0.00124707	0.0224863	4	4	4	4	FALSE	Angel1
ENSMUSG00000024456.16|Diaph1	7801.98	-0.432154	0.133889	-3.2277	0.0012479	0.0224863	4	4	4	4	FALSE	Diaph1
ENSMUSG00000064105.13|Cnnm2	689.177	0.803971	0.249085	3.2277	0.0012479	0.0224863	4	4	4	4	FALSE	Cnnm2
ENSMUSG00000041308.6|Sntb2	3209.3	-0.944265	0.292742	-3.22558	0.00125716	0.0226313	4	4	4	4	FALSE	Sntb2
ENSMUSG00000026750.6|Psmb7	5196.71	-0.962124	0.298343	-3.22489	0.00126021	0.0226379	4	4	4	4	FALSE	Psmb7
ENSMUSG00000072720.9|Myo18b	122.923	2.01432	0.624657	3.22468	0.00126113	0.0226379	4	4	4	4	TRUE	Myo18b
ENSMUSG00000027297.14|Ltk	4.96799	3.62799	1.12517	3.2244	0.00126237	0.0226379	1	0	0	0	FALSE	Ltk
ENSMUSG00000037624.15|Kcnk2	149.244	0.945366	0.293193	3.22438	0.00126244	0.0226379	4	4	4	4	FALSE	Kcnk2
ENSMUSG00000029238.11|Clock	740.261	-1.73037	0.536694	-3.22412	0.00126359	0.0226379	4	4	4	4	TRUE	Clock
ENSMUSG00000070392.5|Gm20634	17.5131	1.77129	0.549591	3.22292	0.00126892	0.0227117	3	0	0	1	FALSE	Gm20634
ENSMUSG00000005681.12|Apoa2	139.281	1.74044	0.540315	3.22116	0.00127673	0.0228181	4	4	4	4	TRUE	Apoa2
ENSMUSG00000029136.9|Rbks	111.156	-0.901028	0.279753	-3.22079	0.00127836	0.0228181	4	4	4	4	FALSE	Rbks
ENSMUSG00000024940.11|Ltbp3	14716	1.17961	0.366282	3.22051	0.00127964	0.0228181	4	4	4	4	FALSE	Ltbp3
ENSMUSG00000103310.1|Pcdha12	3.61111	3.11898	0.968482	3.22048	0.00127975	0.0228181	0	0	0	0	FALSE	Pcdha12
ENSMUSG00000006586.15|Runx1t1	22.2531	1.38882	0.431575	3.21802	0.00129079	0.022993	3	4	0	0	FALSE	Runx1t1
ENSMUSG00000017707.9|Serinc3	18986.6	-1.15327	0.358434	-3.21754	0.00129295	0.0230062	4	4	4	4	FALSE	Serinc3
ENSMUSG00000047719.2|Ubiad1	1532.18	0.568509	0.176703	3.21731	0.00129399	0.0230062	4	4	4	4	FALSE	Ubiad1
ENSMUSG00000007877.2|Tcap	206.48	2.09225	0.650418	3.21678	0.00129639	0.0230269	4	4	4	4	TRUE	Tcap
ENSMUSG00000043155.4|Hpdl	25.2687	1.38511	0.430703	3.21592	0.00130026	0.0230577	3	4	0	1	FALSE	Hpdl
ENSMUSG00000020758.15|Itgb4	1186.64	1.17903	0.366631	3.21585	0.00130059	0.0230577	4	4	4	4	FALSE	Itgb4
ENSMUSG00000063275.15|Hacd1	907.712	-0.623751	0.194032	-3.21468	0.00130591	0.02313	4	4	4	4	FALSE	Hacd1
ENSMUSG00000026308.8|Klhl30	30.1923	2.0312	0.631962	3.21411	0.00130848	0.0231537	3	3	0	2	FALSE	Klhl30
ENSMUSG00000026173.15|Plcd4	5.53564	3.68431	1.14648	3.21359	0.00131088	0.0231725	1	0	0	0	FALSE	Plcd4
ENSMUSG00000026536.9|Ifi211	837.986	-1.31202	0.408309	-3.21331	0.00131213	0.0231725	4	4	4	4	TRUE	Ifi211
ENSMUSG00000044026.3|Slc35g1	1467.62	-0.946082	0.294448	-3.21307	0.00131326	0.0231725	4	4	4	4	FALSE	Slc35g1
ENSMUSG00000025932.14|Eya1	323.534	1.36544	0.425042	3.21247	0.00131598	0.0231906	4	4	4	4	TRUE	Eya1
ENSMUSG00000031672.8|Got2	9189.42	0.847579	0.263859	3.21225	0.001317	0.0231906	4	4	4	4	FALSE	Got2
ENSMUSG00000014243.5|Zswim7	281.751	0.798459	0.248636	3.21135	0.00132111	0.0231906	4	4	4	4	FALSE	Zswim7
ENSMUSG00000038670.11|Mybpc2	811.058	3.15145	0.981371	3.21128	0.00132147	0.0231906	4	4	4	4	TRUE	Mybpc2
ENSMUSG00000022235.15|Cmbl	230.52	-0.828034	0.257866	-3.2111	0.00132227	0.0231906	4	4	4	4	FALSE	Cmbl
ENSMUSG00000071637.5|Cebpd	1754.02	1.52172	0.473918	3.21093	0.00132306	0.0231906	4	4	4	4	TRUE	Cebpd
ENSMUSG00000031994.13|Adamts8	33.2867	1.18827	0.370081	3.21084	0.00132349	0.0231906	3	4	1	4	FALSE	Adamts8
ENSMUSG00000048965.9|Mrgpre	68.6129	1.1006	0.342793	3.21068	0.00132422	0.0231906	4	4	4	4	FALSE	Mrgpre
ENSMUSG00000034771.15|Tle2	435.543	1.44007	0.448643	3.20983	0.00132811	0.023237	4	4	4	4	TRUE	Tle2
ENSMUSG00000070034.13|Sp110	621.389	-1.1109	0.346125	-3.20954	0.00132949	0.0232393	4	4	4	4	FALSE	Sp110
ENSMUSG00000063804.8|Lin28b	15.4065	1.99876	0.62288	3.2089	0.00133242	0.0232689	2	3	0	0	FALSE	Lin28b
ENSMUSG00000014547.10|Wdfy2	2424.66	-0.884001	0.275552	-3.20811	0.00133609	0.023296	4	4	4	4	FALSE	Wdfy2
ENSMUSG00000097604.1|Gm17322	3.21647	3.55809	1.10912	3.20803	0.00133647	0.023296	1	0	0	0	FALSE	Gm17322
ENSMUSG00000034891.13|Sncb	16.3018	1.955	0.609474	3.20768	0.0013381	0.0233026	4	1	0	0	TRUE	Sncb
ENSMUSG00000070509.15|Rgma	3659.78	1.06108	0.330822	3.20741	0.00133936	0.0233028	4	4	4	4	FALSE	Rgma
ENSMUSG00000105366.1|Gm43719	112.506	1.70728	0.532424	3.20662	0.00134305	0.0233453	4	4	4	4	TRUE	Gm43719
ENSMUSG00000103195.1|Gm37644	8.50065	2.88373	0.899612	3.20552	0.00134818	0.0234128	1	0	0	0	FALSE	Gm37644
ENSMUSG00000039157.12|Fam102a	537.509	1.17409	0.366469	3.2038	0.00135626	0.0235311	4	4	4	4	FALSE	Fam102a
ENSMUSG00000035186.6|Ubd	33.2471	-2.3919	0.746737	-3.20314	0.00135936	0.0235547	1	2	4	2	TRUE	Ubd
ENSMUSG00000000386.16|Mx1	314.24	-1.64754	0.514377	-3.20298	0.00136014	0.0235547	4	4	4	4	TRUE	Mx1
ENSMUSG00000019261.3|Map1s	7367.77	1.19701	0.374098	3.19972	0.00137563	0.0237502	4	4	4	4	FALSE	Map1s
ENSMUSG00000073600.5|Prob1	206.392	0.959703	0.299936	3.19969	0.00137575	0.0237502	4	4	4	4	FALSE	Prob1
ENSMUSG00000062031.13|Pgghg	1008.65	0.806219	0.251969	3.19968	0.0013758	0.0237502	4	4	4	4	FALSE	Pgghg
ENSMUSG00000041774.16|Ydjc	1942.33	1.04048	0.325197	3.19953	0.00137651	0.0237502	4	4	4	4	FALSE	Ydjc
ENSMUSG00000019124.10|Scrn1	38.9585	1.26399	0.39514	3.19885	0.00137977	0.0237845	4	4	2	2	TRUE	Scrn1
ENSMUSG00000025171.2|Ubtd1	9242.48	1.20916	0.378095	3.19802	0.00138375	0.023831	4	4	4	4	TRUE	Ubtd1
ENSMUSG00000036073.17|Galt	535.409	1.01372	0.317079	3.19706	0.00138835	0.0238832	4	4	4	4	FALSE	Galt
ENSMUSG00000023571.4|C1qtnf12	1345.32	1.1804	0.369236	3.19686	0.00138933	0.0238832	4	4	4	4	FALSE	C1qtnf12
ENSMUSG00000027641.13|Rbl1	1016.39	-1.14554	0.358458	-3.19574	0.00139472	0.0239539	4	4	4	4	FALSE	Rbl1
ENSMUSG00000020175.15|Rab36	336.793	0.908933	0.284648	3.19319	0.00140713	0.0241357	4	4	4	4	FALSE	Rab36
ENSMUSG00000020829.9|Slc46a1	445.312	0.95159	0.298041	3.19281	0.00140895	0.0241357	4	4	4	4	FALSE	Slc46a1
ENSMUSG00000028337.14|Coro2a	383.131	-0.838158	0.262539	-3.1925	0.00141045	0.0241357	4	4	4	4	FALSE	Coro2a
ENSMUSG00000032010.15|Usp2	124.764	0.876972	0.274698	3.1925	0.00141048	0.0241357	4	4	4	4	FALSE	Usp2
ENSMUSG00000047044.7|D030056L22Rik	1606.68	-0.767348	0.240462	-3.19114	0.00141714	0.0242275	4	4	4	4	FALSE	D030056L22Rik
ENSMUSG00000071647.5|Eml3	4415.35	1.15241	0.361163	3.19084	0.00141858	0.02423	4	4	4	4	FALSE	Eml3
ENSMUSG00000027947.11|Il6ra	2586.84	-0.882832	0.276749	-3.19001	0.00142269	0.0242647	4	4	4	4	FALSE	Il6ra
ENSMUSG00000026697.10|Myoc	14.9984	3.20988	1.00626	3.1899	0.00142321	0.0242647	2	0	0	0	FALSE	Myoc
ENSMUSG00000038059.7|Smim3	1377.79	0.749162	0.234977	3.18823	0.00143146	0.024383	4	4	4	4	FALSE	Smim3
ENSMUSG00000079009.8|Gm14139	38.6708	-2.06145	0.646637	-3.18796	0.00143282	0.024384	2	1	4	4	TRUE	Gm14139
ENSMUSG00000075602.10|Ly6a	3468.83	-1.30105	0.408216	-3.18717	0.00143672	0.0244282	4	4	4	4	TRUE	Ly6a
ENSMUSG00000024873.7|Cnih2	83.4946	1.20824	0.379352	3.18501	0.00144748	0.0245888	4	4	4	4	TRUE	Cnih2
ENSMUSG00000108350.1|Gm44950	247.3	-0.650708	0.204378	-3.18385	0.00145329	0.0246651	4	4	4	4	FALSE	Gm44950
ENSMUSG00000107278.1|Gm42600	16.1019	-1.91489	0.601529	-3.18336	0.00145574	0.0246842	0	1	2	2	FALSE	Gm42600
ENSMUSG00000027603.15|Ggt7	242.604	1.04633	0.328878	3.18153	0.001465	0.0248187	4	4	4	4	FALSE	Ggt7
ENSMUSG00000075478.3|Slitrk1	15.781	1.85068	0.581833	3.18078	0.00146881	0.0248607	2	3	0	0	FALSE	Slitrk1
ENSMUSG00000024805.16|Pcgf5	1893.65	-0.691926	0.217558	-3.18042	0.00147062	0.0248687	4	4	4	4	FALSE	Pcgf5
ENSMUSG00000053581.13|Zfand2a	1039.92	-0.640146	0.2013	-3.18006	0.00147242	0.0248768	4	4	4	4	FALSE	Zfand2a
ENSMUSG00000002279.19|Lmf1	2414.73	1.12491	0.353947	3.17817	0.00148206	0.0250041	4	4	4	4	FALSE	Lmf1
ENSMUSG00000038534.18|Osbpl7	598.212	0.779975	0.245425	3.17806	0.00148264	0.0250041	4	4	4	4	FALSE	Osbpl7
ENSMUSG00000032434.9|Cmtm6	2415.7	-0.623524	0.196244	-3.17729	0.00148658	0.0250396	4	4	4	4	FALSE	Cmtm6
ENSMUSG00000110980.1|Gm47204	268.163	0.913768	0.287608	3.17713	0.00148742	0.0250396	4	4	4	4	FALSE	Gm47204
ENSMUSG00000020439.17|Smtn	7136.81	0.902363	0.284099	3.17623	0.00149203	0.0250788	4	4	4	4	FALSE	Smtn
ENSMUSG00000026435.15|Slc45a3	70.3009	1.59966	0.503649	3.17615	0.00149244	0.0250788	4	4	3	4	TRUE	Slc45a3
ENSMUSG00000065232.1|Gm22973	8.70536	3.37081	1.06146	3.17563	0.00149514	0.0250846	1	0	0	0	FALSE	Gm22973
ENSMUSG00000001751.9|Naglu	5409.95	1.04849	0.330175	3.17556	0.00149546	0.0250846	4	4	4	4	FALSE	Naglu
ENSMUSG00000070465.9|Gm9696	3.82022	-3.78677	1.19321	-3.17359	0.00150566	0.025233	0	0	0	0	FALSE	Gm9696
ENSMUSG00000027323.10|Rad51	1601.99	-0.483912	0.152503	-3.17313	0.00150805	0.0252504	4	4	4	4	FALSE	Rad51
ENSMUSG00000050229.3|Pigm	1430.83	-0.957301	0.301773	-3.17225	0.00151261	0.0253041	4	4	4	4	FALSE	Pigm
ENSMUSG00000032942.14|Ucp3	11.5797	3.03579	0.957107	3.17184	0.00151475	0.0253171	1	0	0	0	FALSE	Ucp3
ENSMUSG00000022389.15|Tef	2270.94	-0.893357	0.281714	-3.17115	0.00151838	0.0253552	4	4	4	4	FALSE	Tef
ENSMUSG00000026201.12|Stk16	2154.53	0.632102	0.199408	3.1699	0.0015249	0.0254239	4	4	4	4	FALSE	Stk16
ENSMUSG00000038227.15|Hoxa9	15.715	-1.70839	0.538992	-3.16959	0.00152652	0.0254239	0	1	2	2	FALSE	Hoxa9
ENSMUSG00000055912.8|Tmem150a	358.023	0.891026	0.281118	3.16958	0.00152658	0.0254239	4	4	4	4	FALSE	Tmem150a
ENSMUSG00000013495.15|Tmem175	730.811	0.420676	0.132757	3.16877	0.00153086	0.0254725	4	4	4	4	FALSE	Tmem175
ENSMUSG00000021670.14|Hmgcr	3782.15	-0.74315	0.234572	-3.16811	0.00153435	0.0255078	4	4	4	4	FALSE	Hmgcr
ENSMUSG00000058328.13|Xlr5a	1.82734	5.5519	1.75246	3.16806	0.00153461		0	0	0	0	FALSE	Xlr5a
ENSMUSG00000091649.3|Phf11b	288.543	-1.53059	0.483196	-3.16764	0.0015368	0.0255258	4	4	4	4	TRUE	Phf11b
ENSMUSG00000030726.16|Pold3	1877.27	-0.531891	0.167934	-3.16726	0.00153881	0.0255366	4	4	4	4	FALSE	Pold3
ENSMUSG00000027315.13|Spint1	373.596	-0.797489	0.251833	-3.16674	0.0015416	0.0255456	4	4	4	4	FALSE	Spint1
ENSMUSG00000022114.5|Spry2	3887.93	0.568765	0.179611	3.16664	0.00154209	0.0255456	4	4	4	4	FALSE	Spry2
ENSMUSG00000106847.1|Peg13	956.304	0.626191	0.19782	3.16546	0.0015484	0.0256274	4	4	4	4	FALSE	Peg13
ENSMUSG00000061759.15|Armt1	797.683	-0.441805	0.13964	-3.16389	0.00155675	0.0257429	4	4	4	4	FALSE	Armt1
ENSMUSG00000040836.15|Gpr161	911.422	-1.05463	0.333385	-3.16341	0.0015593	0.0257622	4	4	4	4	FALSE	Gpr161
ENSMUSG00000056268.15|Dennd1b	935.557	-1.53265	0.484636	-3.16248	0.00156431	0.0258018	4	4	4	4	TRUE	Dennd1b
ENSMUSG00000074676.2|Foxs1	224.245	1.49924	0.474076	3.16245	0.00156446	0.0258018	4	4	4	4	TRUE	Foxs1
ENSMUSG00000015882.18|Lcorl	179.119	-1.94682	0.615709	-3.16191	0.00156739	0.0258274	4	4	4	4	TRUE	Lcorl
ENSMUSG00000009630.10|Ppp2cb	3739.41	-0.41922	0.13261	-3.16129	0.00157072	0.0258594	4	4	4	4	FALSE	Ppp2cb
ENSMUSG00000042097.17|Zfp239	395.857	0.86676	0.274265	3.16031	0.00157602	0.0259239	4	4	4	4	FALSE	Zfp239
ENSMUSG00000035208.16|Slfn8	477.942	-1.39468	0.44151	-3.15888	0.00158375	0.0260281	4	4	4	4	TRUE	Slfn8
ENSMUSG00000027223.15|Mapk8ip1	4742.93	1.13427	0.359169	3.15805	0.0015883	0.0260777	4	4	4	4	FALSE	Mapk8ip1
ENSMUSG00000018012.11|Rac3	1487.77	1.30072	0.411904	3.15782	0.00158956	0.0260777	4	4	4	4	TRUE	Rac3
ENSMUSG00000110266.1|Gm32742	2.33949	4.28536	1.35723	3.15744	0.0015916		0	0	0	0	FALSE	Gm32742
ENSMUSG00000090066.2|1110002E22Rik	34.5261	2.37187	0.751413	3.15654	0.00159652	0.0261689	2	1	1	3	FALSE	1110002E22Rik
ENSMUSG00000035666.14|Gtf3c4	2591.53	-0.782049	0.247813	-3.1558	0.00160057	0.0262123	4	4	4	4	FALSE	Gtf3c4
ENSMUSG00000031584.16|Gsr	6833.85	-0.64389	0.204082	-3.15506	0.00160467	0.0262565	4	4	4	4	FALSE	Gsr
ENSMUSG00000042210.17|Abhd14a	2758.01	0.986498	0.312744	3.15432	0.0016087	0.0262737	4	4	4	4	FALSE	Abhd14a
ENSMUSG00000048232.12|Fbxo10	992.002	0.907723	0.287782	3.1542	0.00160937	0.0262737	4	4	4	4	FALSE	Fbxo10
ENSMUSG00000026520.8|Pycr2	4596.16	1.008	0.319583	3.1541	0.00160994	0.0262737	4	4	4	4	FALSE	Pycr2
ENSMUSG00000042286.13|Stab1	8913.31	1.18496	0.376102	3.15064	0.00162911	0.0265402	4	4	4	4	FALSE	Stab1
ENSMUSG00000027293.13|Ehd4	7761.59	-0.564099	0.179042	-3.15064	0.00162912	0.0265402	4	4	4	4	FALSE	Ehd4
ENSMUSG00000023266.11|Frs3	118.909	1.6635	0.528041	3.15033	0.00163087	0.0265457	4	4	4	4	TRUE	Frs3
ENSMUSG00000017210.14|Med24	3690.42	0.635422	0.201871	3.14767	0.0016458	0.0267654	4	4	4	4	FALSE	Med24
ENSMUSG00000037643.14|Prkci	1910.53	-1.13328	0.360424	-3.14428	0.00166495	0.0270532	4	4	4	4	FALSE	Prkci
ENSMUSG00000025893.8|Kbtbd3	38.0071	-1.82089	0.579324	-3.14313	0.00167153	0.0271366	2	1	4	3	TRUE	Kbtbd3
ENSMUSG00000025188.15|Hps1	3414.96	1.07593	0.342392	3.14239	0.00167574	0.0271814	4	4	4	4	FALSE	Hps1
ENSMUSG00000074203.4|G430095P16Rik	40.3367	-1.20039	0.38226	-3.14024	0.0016881	0.0273503	2	4	4	4	TRUE	G430095P16Rik
ENSMUSG00000097386.1|9130213A22Rik	23.6564	1.51536	0.482589	3.14007	0.00168909	0.0273503	2	4	0	0	FALSE	9130213A22Rik
ENSMUSG00000057649.6|Brd9	1384.72	-0.415446	0.132352	-3.13896	0.00169551	0.0274306	4	4	4	4	FALSE	Brd9
ENSMUSG00000021259.5|Cyp46a1	18.4895	1.66272	0.530085	3.1367	0.00170861	0.0276185	3	2	0	0	FALSE	Cyp46a1
ENSMUSG00000017747.13|Ghdc	1016.48	0.435349	0.138814	3.13622	0.00171143	0.0276313	4	4	4	4	FALSE	Ghdc
ENSMUSG00000030110.13|Ret	43.909	1.13847	0.363027	3.13606	0.00171236	0.0276313	4	4	4	4	FALSE	Ret
ENSMUSG00000028436.8|Dcaf12	3165.14	-0.239681	0.0764373	-3.13566	0.00171469	0.0276452	4	4	4	4	FALSE	Dcaf12
ENSMUSG00000030342.8|Cd9	10083.6	-0.60172	0.191999	-3.13398	0.00172454	0.02778	4	4	4	4	FALSE	Cd9
ENSMUSG00000011589.9|Fsd1	4.44521	3.45473	1.10245	3.13369	0.00172625	0.0277836	0	1	0	0	FALSE	Fsd1
ENSMUSG00000073542.3|Cep76	450.791	-0.875188	0.279545	-3.13076	0.00174352	0.0280357	4	4	4	4	FALSE	Cep76
ENSMUSG00000027340.15|Slc23a2	1206.07	-0.903596	0.288654	-3.13038	0.00174583	0.0280357	4	4	4	4	FALSE	Slc23a2
ENSMUSG00000020537.9|Drg2	4225.81	0.733795	0.234453	3.12982	0.00174912	0.0280357	4	4	4	4	FALSE	Drg2
ENSMUSG00000098188.1|Sowahc	445.174	-1.49901	0.478947	-3.12981	0.00174918	0.0280357	4	4	4	4	TRUE	Sowahc
ENSMUSG00000004035.12|Gstm7	13.778	1.90389	0.608353	3.12957	0.00175061	0.0280357	1	3	0	0	FALSE	Gstm7
ENSMUSG00000032598.8|Nckipsd	976.659	0.770673	0.246259	3.12952	0.00175092	0.0280357	4	4	4	4	FALSE	Nckipsd
ENSMUSG00000024331.11|Dsc2	23.6035	-2.44888	0.782619	-3.12908	0.00175353	0.0280535	0	0	3	3	FALSE	Dsc2
ENSMUSG00000045252.11|Zfp574	1558.1	1.06438	0.340303	3.12776	0.00176145	0.0281561	4	4	4	4	FALSE	Zfp574
ENSMUSG00000108414.1|Snhg1	1103.68	-0.998861	0.31938	-3.1275	0.00176301	0.0281569	4	4	4	4	FALSE	Snhg1
ENSMUSG00000029311.16|Hsd17b11	1321.57	-0.553748	0.177087	-3.12698	0.00176611	0.028173	4	4	4	4	FALSE	Hsd17b11
ENSMUSG00000002343.11|Armc6	1099.65	1.39422	0.445891	3.12683	0.00176703	0.028173	4	4	4	4	TRUE	Armc6
ENSMUSG00000041775.7|Mapk1ip1	230.433	0.87524	0.279937	3.12656	0.00176865	0.0281748	4	4	4	4	FALSE	Mapk1ip1
ENSMUSG00000118125.1|Sssca1	143.948	0.807781	0.258436	3.12566	0.00177407	0.028226	4	4	4	4	FALSE	Sssca1
ENSMUSG00000043719.14|Col6a6	12.0808	2.25097	0.72019	3.12552	0.00177489	0.028226	2	1	0	0	FALSE	Col6a6
ENSMUSG00000044030.4|Irf2bp1	3631.85	1.0852	0.34727	3.12494	0.00177839	0.0282576	4	4	4	4	FALSE	Irf2bp1
ENSMUSG00000044322.7|Dsc1	104.011	-2.44425	0.782261	-3.12459	0.0017805	0.0282672	3	1	4	4	TRUE	Dsc1
ENSMUSG00000042073.15|Abhd14b	2068.52	1.15252	0.369033	3.12308	0.00178967	0.0283863	4	4	4	4	FALSE	Abhd14b
ENSMUSG00000024403.16|Atp6v1g2	138.608	0.725496	0.232323	3.12279	0.00179146	0.0283863	4	4	4	4	FALSE	Atp6v1g2
ENSMUSG00000015869.16|Prpsap1	6615.39	0.973257	0.311681	3.12261	0.00179256	0.0283863	4	4	4	4	FALSE	Prpsap1
ENSMUSG00000021147.17|Wdr37	764.281	-1.29109	0.413524	-3.12216	0.00179532	0.0284059	4	4	4	4	TRUE	Wdr37
ENSMUSG00000062421.13|Arf2	2319.54	-1.0062	0.322407	-3.12091	0.00180293	0.0285022	4	4	4	4	FALSE	Arf2
ENSMUSG00000030510.11|Cers3	50.2531	-2.2825	0.731611	-3.11983	0.00180955	0.0285826	2	1	4	4	TRUE	Cers3
ENSMUSG00000033610.16|Pank1	109.365	-1.12726	0.361417	-3.119	0.00181466	0.0286213	3	4	4	4	FALSE	Pank1
ENSMUSG00000073423.10|Zfp414	805.472	1.00115	0.320992	3.11893	0.00181506	0.0286213	4	4	4	4	FALSE	Zfp414
ENSMUSG00000097165.1|2210008F06Rik	68.1388	1.10099	0.353061	3.11841	0.00181829	0.028629	4	4	4	4	FALSE	2210008F06Rik
ENSMUSG00000001661.5|Hoxc6	29.4976	1.25295	0.401826	3.11815	0.00181989	0.028629	3	4	2	1	FALSE	Hoxc6
ENSMUSG00000004929.12|Thop1	5565.64	1.06152	0.340436	3.11811	0.00182015	0.028629	4	4	4	4	FALSE	Thop1
ENSMUSG00000052707.8|Tnrc6a	3540.92	-1.19314	0.382752	-3.11728	0.00182528	0.028659	4	4	4	4	FALSE	Tnrc6a
ENSMUSG00000027247.16|Arhgap1	6471.9	-0.397611	0.127553	-3.11723	0.00182562	0.028659	4	4	4	4	FALSE	Arhgap1
ENSMUSG00000017929.13|B4galt5	7308.18	-0.922272	0.295879	-3.11706	0.00182665	0.028659	4	4	4	4	FALSE	B4galt5
ENSMUSG00000060314.13|Zfp941	60.3912	1.25379	0.402288	3.11665	0.00182922	0.028673	4	4	4	4	TRUE	Zfp941
ENSMUSG00000041911.3|Dlx1	718.81	0.532121	0.170747	3.11642	0.00183062	0.028673	4	4	4	4	FALSE	Dlx1
ENSMUSG00000037243.17|Zfp692	790.009	0.900476	0.288971	3.11614	0.00183233	0.0286758	4	4	4	4	FALSE	Zfp692
ENSMUSG00000035505.14|Cox18	342.42	0.528508	0.169669	3.11493	0.0018399	0.0287702	4	4	4	4	FALSE	Cox18
ENSMUSG00000025477.14|Inpp5a	1101.51	-0.558363	0.179313	-3.1139	0.0018463	0.0288042	4	4	4	4	FALSE	Inpp5a
ENSMUSG00000037025.11|Foxa2	256.23	0.936498	0.300784	3.11353	0.00184865	0.0288042	4	4	4	4	FALSE	Foxa2
ENSMUSG00000001930.17|Vwf	899.778	1.10672	0.355464	3.11346	0.00184909	0.0288042	4	4	4	4	FALSE	Vwf
ENSMUSG00000021567.15|Nkd2	35.2435	1.04858	0.336793	3.11341	0.00184937	0.0288042	4	4	1	4	FALSE	Nkd2
ENSMUSG00000007216.6|Zfp775	455.032	0.74234	0.238438	3.11335	0.00184978	0.0288042	4	4	4	4	FALSE	Zfp775
ENSMUSG00000111895.1|Gm47252	6.65523	2.13404	0.685549	3.11289	0.00185262	0.0288244	0	0	0	0	FALSE	Gm47252
ENSMUSG00000028121.8|Bcar3	512.003	0.585508	0.188161	3.11174	0.0018599	0.0289135	4	4	4	4	FALSE	Bcar3
ENSMUSG00000021679.4|S100z	1.90559	-4.13869	1.33017	-3.11139	0.00186206		0	0	0	0	FALSE	S100z
ENSMUSG00000031431.13|Tsc22d3	1858.75	-0.698126	0.224383	-3.11131	0.0018626	0.0289263	4	4	4	4	FALSE	Tsc22d3
ENSMUSG00000046714.7|Foxc2	20.1774	1.50788	0.484675	3.11112	0.00186382	0.0289263	4	3	0	1	TRUE	Foxc2
ENSMUSG00000038168.5|P3h2	427.675	1.16488	0.374535	3.1102	0.00186958	0.0289917	4	4	4	4	FALSE	P3h2
ENSMUSG00000003363.15|Pld3	4622.77	1.03245	0.332019	3.1096	0.00187341	0.0289976	4	4	4	4	FALSE	Pld3
ENSMUSG00000116657.1|Gm49774	299.759	1.07459	0.345588	3.10945	0.00187435	0.0289976	4	4	4	4	FALSE	Gm49774
ENSMUSG00000078920.3|Ifi47	610.822	-1.42302	0.457652	-3.1094	0.00187469	0.0289976	4	4	4	4	TRUE	Ifi47
ENSMUSG00000034675.17|Dbn1	2180.59	1.07259	0.344977	3.10917	0.00187617	0.0289976	4	4	4	4	FALSE	Dbn1
ENSMUSG00000029910.14|Mad2l1	2537.93	-0.931903	0.299775	-3.10867	0.0018793	0.029022	4	4	4	4	FALSE	Mad2l1
ENSMUSG00000103574.1|Gm37116	18.6589	1.40837	0.45311	3.10823	0.0018821	0.0290412	4	2	0	0	TRUE	Gm37116
ENSMUSG00000020681.14|Ace	2115.2	0.975963	0.314161	3.10656	0.00189275	0.0291747	4	4	4	4	FALSE	Ace
ENSMUSG00000028953.10|Abcf2	5679.07	0.426867	0.137416	3.10639	0.00189387	0.0291747	4	4	4	4	FALSE	Abcf2
ENSMUSG00000107734.1|Gm30055	2.09515	4.26913	1.37528	3.10419	0.00190798		0	0	0	0	FALSE	Gm30055
ENSMUSG00000002996.17|Hbp1	3833.45	-0.922206	0.297102	-3.104	0.00190923	0.0293252	4	4	4	4	FALSE	Hbp1
ENSMUSG00000019989.8|Enpp3	54.7037	0.889589	0.286613	3.1038	0.00191054	0.0293252	4	4	4	4	FALSE	Enpp3
ENSMUSG00000071722.4|Spin4	39.4205	-2.06675	0.665912	-3.10364	0.00191154	0.0293252	2	2	4	4	TRUE	Spin4
ENSMUSG00000062077.14|Trim54	49.9588	1.80726	0.582315	3.10359	0.00191189	0.0293252	4	3	4	4	TRUE	Trim54
ENSMUSG00000036990.13|Otud4	2741.12	-1.65186	0.532244	-3.10357	0.00191201	0.0293252	4	4	4	4	TRUE	Otud4
ENSMUSG00000038406.17|Scaf1	9302.91	1.06439	0.342973	3.10341	0.00191306	0.0293252	4	4	4	4	FALSE	Scaf1
ENSMUSG00000032300.7|1700017B05Rik	9851.95	1.05739	0.340829	3.1024	0.00191961	0.0293984	4	4	4	4	FALSE	1700017B05Rik
ENSMUSG00000027678.17|Ncoa3	2651.07	-0.657234	0.211876	-3.10198	0.0019223	0.0293984	4	4	4	4	FALSE	Ncoa3
ENSMUSG00000033287.16|Kctd17	4083.67	1.15084	0.371007	3.10194	0.00192255	0.0293984	4	4	4	4	FALSE	Kctd17
ENSMUSG00000035513.19|Ntng2	124.594	0.973665	0.314027	3.10058	0.00193142	0.0295099	4	4	4	4	FALSE	Ntng2
ENSMUSG00000026582.6|Sele	68.5211	1.30221	0.420312	3.0982	0.00194701	0.0297238	4	4	4	4	TRUE	Sele
ENSMUSG00000096146.2|Kcnj11	16.854	2.21781	0.716126	3.09696	0.00195519	0.0298243	2	0	0	1	FALSE	Kcnj11
ENSMUSG00000021880.7|Rnase6	119.185	-1.30987	0.423447	-3.09335	0.0019791	0.0301337	4	3	4	4	TRUE	Rnase6
ENSMUSG00000020776.18|Fbf1	4895	0.812612	0.262704	3.09326	0.00197968	0.0301337	4	4	4	4	FALSE	Fbf1
ENSMUSG00000022199.12|Slc22a17	106.6	1.59411	0.515383	3.09305	0.00198108	0.0301337	4	4	4	4	TRUE	Slc22a17
ENSMUSG00000056832.14|Ttc26	484.819	-1.13879	0.368192	-3.09293	0.00198193	0.0301337	4	4	4	4	FALSE	Ttc26
ENSMUSG00000036197.16|Gxylt1	1504.13	-1.44961	0.468792	-3.09222	0.00198663	0.0301807	4	4	4	4	TRUE	Gxylt1
ENSMUSG00000034472.13|Rasd2	14.8462	2.68444	0.868522	3.09081	0.00199611	0.0303001	1	1	0	0	FALSE	Rasd2
ENSMUSG00000037999.13|Arap2	307.493	-1.99659	0.646056	-3.09043	0.00199867	0.0303143	4	4	4	4	TRUE	Arap2
ENSMUSG00000022747.17|St3gal6	491.393	0.992603	0.321395	3.08842	0.00201223	0.0304952	4	4	4	4	FALSE	St3gal6
ENSMUSG00000097462.7|9530026P05Rik	42.3396	-1.30444	0.422446	-3.08783	0.00201624	0.0305312	3	2	4	4	TRUE	9530026P05Rik
ENSMUSG00000029722.15|Agfg2	1592.96	-0.577138	0.186954	-3.08705	0.00202153	0.0305864	4	4	4	4	FALSE	Agfg2
ENSMUSG00000020415.16|Pttg1	1039.43	-0.868845	0.281495	-3.08654	0.00202504	0.0306148	4	4	4	4	FALSE	Pttg1
ENSMUSG00000055322.15|Tns1	1858.63	-0.88577	0.287049	-3.08578	0.00203019	0.0306678	4	4	4	4	FALSE	Tns1
ENSMUSG00000024924.14|Vldlr	93.9972	1.60555	0.520608	3.08398	0.0020425	0.0308288	4	4	4	4	TRUE	Vldlr
ENSMUSG00000031398.13|Plxna3	715.303	1.02471	0.33235	3.08321	0.00204778	0.0308836	4	4	4	4	FALSE	Plxna3
ENSMUSG00000048096.7|Lmod1	23.9466	1.71983	0.558044	3.08189	0.00205694	0.0309967	3	1	1	2	FALSE	Lmod1
ENSMUSG00000039450.11|Dcxr	1305.76	1.36568	0.443216	3.0813	0.00206099	0.0310328	4	4	4	4	TRUE	Dcxr
ENSMUSG00000020661.15|Dnmt3a	1783.8	-0.765595	0.248501	-3.08085	0.00206409	0.0310543	4	4	4	4	FALSE	Dnmt3a
ENSMUSG00000101335.1|Gm28229	111.695	-1.31968	0.428447	-3.08015	0.00206896	0.0310875	3	4	4	4	TRUE	Gm28229
ENSMUSG00000029822.15|Osbpl3	2429.36	0.508486	0.16509	3.08006	0.00206962	0.0310875	4	4	4	4	FALSE	Osbpl3
ENSMUSG00000001985.9|Grik3	2.95007	3.28347	1.06672	3.07811	0.0020832	0.0312665	0	0	0	0	FALSE	Grik3
ENSMUSG00000045519.15|Zfp560	195.438	-0.911521	0.296164	-3.07775	0.00208567	0.0312783	4	4	4	4	FALSE	Zfp560
ENSMUSG00000024989.15|Cep55	1452.69	-1.32675	0.431181	-3.07702	0.00209078	0.0313299	4	4	4	4	TRUE	Cep55
ENSMUSG00000046718.8|Bst2	4838.93	-0.953763	0.31014	-3.07527	0.00210314	0.0314898	4	4	4	4	FALSE	Bst2
ENSMUSG00000000325.16|Arvcf	240.246	1.00444	0.326652	3.07494	0.00210543	0.0314988	4	4	4	4	FALSE	Arvcf
ENSMUSG00000006611.15|Hfe	998.34	-0.58257	0.189495	-3.07433	0.00210973	0.031538	4	4	4	4	FALSE	Hfe
ENSMUSG00000061981.14|Flot2	8138.16	0.842513	0.274247	3.07209	0.00212564	0.0317504	4	4	4	4	FALSE	Flot2
ENSMUSG00000028268.14|Gbp3	691.556	-1.44945	0.472059	-3.07049	0.0021371	0.031896	4	4	4	4	TRUE	Gbp3
ENSMUSG00000040158.12|Tax1bp3	1879.19	0.811832	0.264515	3.06913	0.0021468	0.03201	4	4	4	4	FALSE	Tax1bp3
ENSMUSG00000044703.5|Phf11a	67.9333	-1.4777	0.481502	-3.06894	0.00214816	0.03201	3	2	4	4	TRUE	Phf11a
ENSMUSG00000027427.13|Polr3f	1052.89	-1.22341	0.398926	-3.06676	0.00216393	0.0321938	4	4	4	4	TRUE	Polr3f
ENSMUSG00000114576.1|Naip3-ps1	6.07719	-3.13413	1.02197	-3.06676	0.00216394	0.0321938	0	0	0	1	FALSE	Naip3-ps1
ENSMUSG00000062007.13|Hsh2d	52.5111	-1.32304	0.431469	-3.06636	0.00216681	0.0322108	2	2	4	4	TRUE	Hsh2d
ENSMUSG00000022865.14|Cxadr	50.2065	-1.86253	0.607673	-3.06502	0.00217652	0.0323295	1	1	4	4	TRUE	Cxadr
ENSMUSG00000042250.13|Pglyrp4	23.1672	-2.75335	0.898394	-3.06474	0.00217857	0.0323342	0	1	3	4	FALSE	Pglyrp4
ENSMUSG00000019699.16|Akt3	3137.72	-1.19276	0.38922	-3.06449	0.00218043	0.0323362	4	4	4	4	FALSE	Akt3
ENSMUSG00000059439.15|Bcas3	1690.38	0.852015	0.278068	3.06406	0.00218357	0.0323571	4	4	4	4	FALSE	Bcas3
ENSMUSG00000022517.17|Mgrn1	4084.5	0.698196	0.228077	3.06123	0.00220431	0.0326385	4	4	4	4	FALSE	Mgrn1
ENSMUSG00000020821.17|Kif1c	11432.2	0.637628	0.20836	3.06023	0.00221168	0.0327216	4	4	4	4	FALSE	Kif1c
ENSMUSG00000024084.8|Qpct	148.716	-1.39373	0.455502	-3.05977	0.00221504	0.0327454	4	4	4	4	TRUE	Qpct
ENSMUSG00000078317.6|F8a	489.693	0.831574	0.271812	3.05938	0.00221798	0.0327629	4	4	4	4	FALSE	F8a
ENSMUSG00000028037.13|Ifi44	329.78	-1.90755	0.623677	-3.05856	0.00222404	0.0328266	4	4	4	4	TRUE	Ifi44
ENSMUSG00000041313.14|Slc7a1	4790.3	-0.795838	0.260303	-3.05736	0.00223296	0.0329148	4	4	4	4	FALSE	Slc7a1
ENSMUSG00000000058.6|Cav2	3182.26	-1.42665	0.466665	-3.05712	0.00223473	0.0329148	4	4	4	4	TRUE	Cav2
ENSMUSG00000044134.9|Pheta1	635.149	0.976222	0.319356	3.05685	0.00223676	0.0329148	4	4	4	4	FALSE	Pheta1
ENSMUSG00000031274.16|Col4a5	150.79	1.40682	0.460239	3.05671	0.00223781	0.0329148	4	4	3	4	TRUE	Col4a5
ENSMUSG00000026984.4|Il1f6	8.69764	-2.51559	0.82301	-3.05657	0.00223886	0.0329148	0	0	0	1	FALSE	Il1f6
ENSMUSG00000029994.17|Anxa4	5065.93	-0.756703	0.247601	-3.05614	0.0022421	0.0329148	4	4	4	4	FALSE	Anxa4
ENSMUSG00000042436.12|Mfap4	483.456	1.24148	0.406228	3.0561	0.00224235	0.0329148	4	4	4	4	TRUE	Mfap4
ENSMUSG00000116262.1|Gm49544	64.0431	1.19859	0.392335	3.05502	0.00225048	0.0330074	4	4	4	4	FALSE	Gm49544
ENSMUSG00000011658.16|Fuz	769.31	1.09108	0.35717	3.05479	0.00225219	0.0330074	4	4	4	4	FALSE	Fuz
ENSMUSG00000001119.7|Col6a1	30110.5	0.929224	0.304262	3.05403	0.00225789	0.033065	4	4	4	4	FALSE	Col6a1
ENSMUSG00000002500.15|Rpl3l	47.2193	2.65428	0.869432	3.05289	0.00226651	0.0331652	3	2	2	1	FALSE	Rpl3l
ENSMUSG00000049946.7|BC030500	120.977	0.676121	0.221493	3.05255	0.00226903	0.0331761	4	4	4	4	FALSE	BC030500
ENSMUSG00000028028.11|Alpk1	111.725	-1.28197	0.420353	-3.04974	0.00229038	0.0333502	4	4	4	4	TRUE	Alpk1
ENSMUSG00000024472.9|Dcp2	1439.75	-1.13666	0.372728	-3.04958	0.00229161	0.0333502	4	4	4	4	FALSE	Dcp2
ENSMUSG00000036862.15|Dchs1	566.97	1.09448	0.358905	3.04951	0.00229214	0.0333502	4	4	4	4	FALSE	Dchs1
ENSMUSG00000023170.14|Gps2	2059.51	0.723998	0.237438	3.04921	0.00229447	0.0333502	4	4	4	4	FALSE	Gps2
ENSMUSG00000044328.13|Trp53i13	1733.12	1.27898	0.419456	3.04914	0.00229497	0.0333502	4	4	4	4	TRUE	Trp53i13
ENSMUSG00000056476.13|Med12l	31.268	-1.74271	0.571542	-3.04914	0.00229497	0.0333502	1	1	4	4	TRUE	Med12l
ENSMUSG00000033792.12|Atp7a	140.841	-2.52871	0.829408	-3.04881	0.00229752	0.0333502	3	3	4	4	TRUE	Atp7a
ENSMUSG00000004748.5|Mtfp1	302.127	1.36598	0.448046	3.04874	0.00229805	0.0333502	4	4	4	4	TRUE	Mtfp1
ENSMUSG00000055371.17|Stam2	2091.61	-0.773138	0.253603	-3.04862	0.00229897	0.0333502	4	4	4	4	FALSE	Stam2
ENSMUSG00000039911.13|Spsb1	2876.88	0.636871	0.208908	3.04858	0.00229928	0.0333502	4	4	4	4	FALSE	Spsb1
ENSMUSG00000025887.10|Casp12	570.368	-1.4899	0.488746	-3.04841	0.00230057	0.0333502	4	4	4	4	TRUE	Casp12
ENSMUSG00000028541.14|B4galt2	3102.56	0.933115	0.306171	3.0477	0.00230604	0.0333857	4	4	4	4	FALSE	B4galt2
ENSMUSG00000085295.7|4930430E12Rik	53.5908	-1.2888	0.422887	-3.04762	0.00230659	0.0333857	2	3	4	4	TRUE	4930430E12Rik
ENSMUSG00000071547.4|Nt5dc2	2334.02	0.996371	0.327011	3.0469	0.00231216	0.0334404	4	4	4	4	FALSE	Nt5dc2
ENSMUSG00000072694.8|1500011B03Rik	649.178	-0.616008	0.202205	-3.04646	0.00231554	0.0334634	4	4	4	4	FALSE	1500011B03Rik
ENSMUSG00000079671.8|2610203C22Rik	57.2671	-1.41512	0.46475	-3.04492	0.00232745	0.0336096	3	2	4	4	TRUE	2610203C22Rik
ENSMUSG00000044629.5|Cnrip1	93.7914	0.998109	0.327856	3.04435	0.00233182	0.0336466	4	4	4	4	FALSE	Cnrip1
ENSMUSG00000019846.11|Lama4	801.485	0.789848	0.259494	3.0438	0.00233609	0.0336823	4	4	4	4	FALSE	Lama4
ENSMUSG00000018669.14|Cdk5rap3	3674.69	0.625247	0.20552	3.04227	0.00234803	0.0338282	4	4	4	4	FALSE	Cdk5rap3
ENSMUSG00000013076.17|Amotl1	6298.55	-0.832523	0.273785	-3.04079	0.00235958	0.0339685	4	4	4	4	FALSE	Amotl1
ENSMUSG00000024222.17|Fkbp5	6311.56	-0.334286	0.109976	-3.03962	0.0023688	0.0340547	4	4	4	4	FALSE	Fkbp5
ENSMUSG00000024319.18|Vps52	3452.42	0.782252	0.257357	3.03956	0.00236922	0.0340547	4	4	4	4	FALSE	Vps52
ENSMUSG00000104060.1|Gm37954	3.09623	3.78648	1.24614	3.03857	0.00237705	0.0341411	0	0	0	0	FALSE	Gm37954
ENSMUSG00000025804.5|Ccr1	1484.79	-0.99622	0.328055	-3.03674	0.00239148	0.0343219	4	4	4	4	FALSE	Ccr1
ENSMUSG00000024033.10|Rsph1	22.2842	-2.05633	0.677477	-3.03527	0.00240322	0.0344639	1	0	4	4	TRUE	Rsph1
ENSMUSG00000040282.13|BC052040	468.326	-0.601294	0.198126	-3.03491	0.0024061	0.0344788	4	4	4	4	FALSE	BC052040
ENSMUSG00000026779.6|Mastl	880.8	-1.46992	0.484499	-3.03391	0.00241409	0.0345668	4	4	4	4	TRUE	Mastl
ENSMUSG00000038533.15|Cbfa2t2	1733.4	-0.578748	0.190831	-3.03278	0.00242311	0.0346694	4	4	4	4	FALSE	Cbfa2t2
ENSMUSG00000041025.15|Iffo2	2086.23	-0.446115	0.147168	-3.03133	0.00243479	0.0348099	4	4	4	4	FALSE	Iffo2
ENSMUSG00000070305.10|Mpzl3	90.3792	-1.13631	0.374892	-3.03102	0.0024373	0.0348103	3	4	4	4	FALSE	Mpzl3
ENSMUSG00000090222.2|Ifi203-ps	24.5284	-2.05075	0.676643	-3.03078	0.00243925	0.0348103	0	1	4	3	TRUE	Ifi203-ps
ENSMUSG00000030411.16|Nova2	297.789	0.89316	0.294717	3.03057	0.00244093	0.0348103	4	4	4	4	FALSE	Nova2
ENSMUSG00000049044.16|Rapgef4	173.394	1.03798	0.342521	3.0304	0.00244227	0.0348103	4	4	4	4	FALSE	Rapgef4
ENSMUSG00000032372.14|Plscr2	64.575	-1.29657	0.427982	-3.02949	0.00244967	0.0348891	3	2	4	4	TRUE	Plscr2
ENSMUSG00000030604.9|Zfp626	252.322	-1.30987	0.432494	-3.02864	0.0024566	0.0349612	4	4	4	4	TRUE	Zfp626
ENSMUSG00000069170.14|Adgrv1	7.63144	1.77033	0.584908	3.02668	0.00247259	0.035162	1	0	0	0	FALSE	Adgrv1
ENSMUSG00000022510.14|Trp63	82.4843	-1.81901	0.601076	-3.02625	0.00247608	0.0351641	2	1	4	4	TRUE	Trp63
ENSMUSG00000068614.7|Actc1	12.7623	2.30685	0.762321	3.0261	0.00247734	0.0351641	2	1	0	0	FALSE	Actc1
ENSMUSG00000117571.1|4933433H22Rik	6.57955	-2.56174	0.846584	-3.02597	0.00247839	0.0351641	0	0	1	0	FALSE	4933433H22Rik
ENSMUSG00000016496.7|Cd274	488.687	-1.07011	0.353932	-3.0235	0.00249872	0.0354257	4	4	4	4	FALSE	Cd274
ENSMUSG00000009575.14|Cbx5	7260.57	-1.23189	0.407693	-3.02162	0.00251428	0.0356193	4	4	4	4	TRUE	Cbx5
ENSMUSG00000010660.3|Plcd1	191.26	0.861247	0.285102	3.02084	0.00252076	0.0356841	4	4	4	4	FALSE	Plcd1
ENSMUSG00000050064.14|Zfp697	245.437	-0.793549	0.262743	-3.02025	0.0025257	0.0357269	4	4	4	4	FALSE	Zfp697
ENSMUSG00000074766.10|Ism1	79.6344	0.983325	0.325652	3.01956	0.00253142	0.0357807	4	4	4	4	FALSE	Ism1
ENSMUSG00000004880.11|Lbr	3321.46	-0.774056	0.256372	-3.01927	0.00253385	0.035788	4	4	4	4	FALSE	Lbr
ENSMUSG00000031925.17|Maml2	644.508	-1.29254	0.428131	-3.01904	0.0025358	0.0357884	4	4	4	4	TRUE	Maml2
ENSMUSG00000040093.15|Bmf	619.274	-0.978961	0.324443	-3.01736	0.0025499	0.0358426	4	4	4	4	FALSE	Bmf
ENSMUSG00000032298.13|Neil1	446.774	1.09048	0.361415	3.01726	0.00255072	0.0358426	4	4	4	4	FALSE	Neil1
ENSMUSG00000036225.15|Kctd1	198.454	0.507658	0.168269	3.01695	0.00255333	0.0358426	4	4	4	4	FALSE	Kctd1
ENSMUSG00000037049.9|Smpd1	781.414	0.739938	0.245282	3.01668	0.00255562	0.0358426	4	4	4	4	FALSE	Smpd1
ENSMUSG00000044499.11|Hs3st5	70.9848	1.05774	0.350654	3.01649	0.00255723	0.0358426	4	4	4	4	FALSE	Hs3st5
ENSMUSG00000005045.16|Chd5	190.648	0.960233	0.318342	3.01635	0.00255835	0.0358426	4	4	4	4	FALSE	Chd5
ENSMUSG00000029456.12|Acad10	393.371	0.920359	0.305136	3.01623	0.00255939	0.0358426	4	4	4	4	FALSE	Acad10
ENSMUSG00000032666.16|1700025G04Rik	840.161	-0.754519	0.250185	-3.01584	0.00256266	0.0358426	4	4	4	4	FALSE	1700025G04Rik
ENSMUSG00000026207.16|Speg	611.205	0.825248	0.273652	3.01568	0.00256401	0.0358426	4	4	4	4	FALSE	Speg
ENSMUSG00000015942.9|Gtf2ird2	462.509	0.839943	0.278537	3.01555	0.00256513	0.0358426	4	4	4	4	FALSE	Gtf2ird2
ENSMUSG00000021010.8|Npas3	18.3493	1.46486	0.485771	3.01553	0.00256531	0.0358426	3	3	0	0	FALSE	Npas3
ENSMUSG00000072620.3|Slfn2	2360.9	-1.15342	0.382526	-3.01526	0.00256757	0.0358426	4	4	4	4	FALSE	Slfn2
ENSMUSG00000062729.11|Ppox	1820.04	1.19184	0.395285	3.01515	0.00256856	0.0358426	4	4	4	4	FALSE	Ppox
ENSMUSG00000059751.7|Rps3a3	114.843	-1.13642	0.376937	-3.01489	0.00257076	0.0358426	4	4	4	4	FALSE	Rps3a3
ENSMUSG00000025537.12|Phkg1	26.9279	3.12819	1.03772	3.01448	0.00257424	0.0358426	2	1	1	0	FALSE	Phkg1
ENSMUSG00000020590.16|Snx13	1439.53	-1.56926	0.520581	-3.01445	0.00257446	0.0358426	4	4	4	4	TRUE	Snx13
ENSMUSG00000061272.8|Gm14173	6.01896	3.05112	1.01218	3.01439	0.00257493	0.0358426	1	0	0	0	FALSE	Gm14173
ENSMUSG00000024696.9|Lpxn	443.122	-0.803734	0.266632	-3.01439	0.00257494	0.0358426	4	4	4	4	FALSE	Lpxn
ENSMUSG00000002346.16|Slc25a42	124.554	1.04668	0.347266	3.01405	0.00257785	0.0358426	4	4	4	4	FALSE	Slc25a42
ENSMUSG00000028271.9|Gtf2b	902.775	-0.912684	0.302812	-3.01403	0.002578	0.0358426	4	4	4	4	FALSE	Gtf2b
ENSMUSG00000034422.14|Parp14	1748.04	-1.13424	0.376401	-3.01339	0.00258348	0.0358921	4	4	4	4	FALSE	Parp14
ENSMUSG00000078945.10|Naip2	982.578	-1.29735	0.430625	-3.01271	0.00258926	0.0359458	4	4	4	4	TRUE	Naip2
ENSMUSG00000004931.11|Apba3	2484.09	1.00629	0.334061	3.01229	0.00259287	0.0359691	4	4	4	4	FALSE	Apba3
ENSMUSG00000086272.1|BC039966	3.89899	3.13183	1.04014	3.01096	0.0026042	0.0360995	0	0	0	0	FALSE	BC039966
ENSMUSG00000016458.14|Wt1	1.61949	5.19178	1.72451	3.01059	0.00260741		0	0	0	0	FALSE	Wt1
ENSMUSG00000042157.2|Sprr2i	13.9818	-2.4325	0.808048	-3.01034	0.00260959	0.0361362	0	0	3	1	FALSE	Sprr2i
ENSMUSG00000031016.9|Wee1	1447.84	-0.93126	0.309368	-3.0102	0.00261072	0.0361362	4	4	4	4	FALSE	Wee1
ENSMUSG00000024353.5|Mzb1	1.73101	4.01974	1.33561	3.00966	0.00261539		0	0	0	0	FALSE	Mzb1
ENSMUSG00000020614.13|Fam20a	281.281	0.92864	0.308582	3.00938	0.00261781	0.0362075	4	4	4	4	FALSE	Fam20a
ENSMUSG00000024743.16|Syt7	76.6299	1.01792	0.338352	3.00848	0.00262559	0.0362883	4	4	4	4	FALSE	Syt7
ENSMUSG00000046709.17|Mapk10	2.35837	-3.9355	1.30819	-3.00836	0.00262665		0	0	0	0	FALSE	Mapk10
ENSMUSG00000045996.12|Polr2k	349.241	-1.08064	0.359451	-3.00635	0.00264401	0.036467	4	4	4	4	FALSE	Polr2k
ENSMUSG00000036622.15|Atp13a2	4125.2	1.13139	0.376337	3.00631	0.00264436	0.036467	4	4	4	4	FALSE	Atp13a2
ENSMUSG00000044216.7|Kcnj4	3.30446	3.75901	1.25037	3.00631	0.00264437	0.036467	1	0	0	0	FALSE	Kcnj4
ENSMUSG00000021217.7|Tshz3	39.8667	1.1276	0.375229	3.00509	0.00265498	0.0365381	4	4	3	3	FALSE	Tshz3
ENSMUSG00000118106.1|AC115752.1	53.4863	-0.761792	0.253501	-3.00508	0.00265507	0.0365381	4	4	4	4	FALSE	AC115752.1
ENSMUSG00000000346.9|Dazap2	10983.8	-0.370281	0.12322	-3.00505	0.0026554	0.0365381	4	4	4	4	FALSE	Dazap2
ENSMUSG00000078307.3|AI593442	4.3887	2.78398	0.926692	3.00421	0.0026627	0.0366117	0	0	0	0	FALSE	AI593442
ENSMUSG00000027261.2|Hao1	233.561	-1.04204	0.346951	-3.00342	0.00266961	0.0366797	4	4	4	4	FALSE	Hao1
ENSMUSG00000029684.14|Wasl	1568.56	-1.2107	0.403238	-3.00244	0.00267823	0.0367336	4	4	4	4	TRUE	Wasl
ENSMUSG00000024958.13|Gpr137	2026.24	1.16075	0.386615	3.00235	0.00267906	0.0367336	4	4	4	4	FALSE	Gpr137
ENSMUSG00000035504.16|Reep6	682.764	1.22585	0.408332	3.0021	0.00268125	0.0367336	4	4	4	4	TRUE	Reep6
ENSMUSG00000068246.6|Apol9b	612.79	-1.19259	0.397255	-3.00208	0.0026814	0.0367336	4	4	4	4	FALSE	Apol9b
ENSMUSG00000028051.10|Hcn3	93.1745	1.17607	0.39183	3.00149	0.00268659	0.0367725	4	4	4	4	FALSE	Hcn3
ENSMUSG00000021903.11|Galnt15	240.91	-1.21283	0.404111	-3.00123	0.00268891	0.0367725	4	4	4	4	TRUE	Galnt15
ENSMUSG00000023007.15|Prpf40b	1080.75	0.989269	0.329664	3.00084	0.00269235	0.0367725	4	4	4	4	FALSE	Prpf40b
ENSMUSG00000021950.15|Anxa8	560.895	-1.4693	0.489659	-3.00066	0.00269393	0.0367725	4	4	4	4	TRUE	Anxa8
ENSMUSG00000075010.5|AW112010	265.968	-1.60852	0.536058	-3.00065	0.00269408	0.0367725	4	4	4	4	TRUE	AW112010
ENSMUSG00000030638.13|Sh3gl3	549.129	-0.68186	0.227377	-2.99881	0.00271034	0.0369675	4	4	4	4	FALSE	Sh3gl3
ENSMUSG00000118138.1|AC132253.6	126.892	-1.06586	0.355544	-2.99784	0.00271897	0.0370581	4	4	4	4	FALSE	AC132253.6
ENSMUSG00000040390.13|Map3k10	3050.41	1.06542	0.3555	2.99697	0.00272679	0.0371188	4	4	4	4	FALSE	Map3k10
ENSMUSG00000005373.13|Mlxipl	41.5389	1.40006	0.467188	2.99679	0.00272837	0.0371188	3	4	3	4	FALSE	Mlxipl
ENSMUSG00000034227.7|Foxj1	9.63318	1.75673	0.586225	2.99668	0.00272939	0.0371188	1	0	0	0	FALSE	Foxj1
ENSMUSG00000054072.12|Iigp1	831.427	-1.57686	0.526303	-2.99612	0.00273442	0.0371603	4	4	4	4	TRUE	Iigp1
ENSMUSG00000007655.16|Cav1	29237.3	-0.988394	0.330149	-2.99379	0.00275539	0.0374181	4	4	4	4	FALSE	Cav1
ENSMUSG00000034066.13|Farp2	483.521	0.641493	0.214436	2.99154	0.00277577	0.0376674	4	4	4	4	FALSE	Farp2
ENSMUSG00000028716.15|Pdzk1ip1	56.7767	-1.92108	0.642232	-2.99125	0.00277839	0.0376757	2	1	4	4	TRUE	Pdzk1ip1
ENSMUSG00000022512.3|Cldn1	65.891	-1.48419	0.496259	-2.99075	0.00278293	0.0377098	3	2	4	4	TRUE	Cldn1
ENSMUSG00000048142.9|Nat8l	81.538	-1.10252	0.368705	-2.99025	0.0027875	0.0377416	3	4	4	4	FALSE	Nat8l
ENSMUSG00000045176.3|Borcs6	1530.09	1.04498	0.349486	2.99005	0.00278931	0.0377416	4	4	4	4	FALSE	Borcs6
ENSMUSG00000029186.12|Pi4k2b	2600.07	-0.892336	0.29852	-2.9892	0.00279713	0.0377944	4	4	4	4	FALSE	Pi4k2b
ENSMUSG00000117171.1|C230013L11Rik	168.53	0.66987	0.224098	2.98918	0.00279727	0.0377944	4	4	4	4	FALSE	C230013L11Rik
ENSMUSG00000114253.1|Gm47798	14.5736	-3.0265	1.01305	-2.98752	0.00281248	0.0379725	0	1	2	1	FALSE	Gm47798
ENSMUSG00000064125.14|Prr36	214.072	0.924758	0.309627	2.98668	0.00282022	0.0380496	4	4	4	4	FALSE	Prr36
ENSMUSG00000029552.19|Tes	11750.4	-0.693371	0.232195	-2.98616	0.00282504	0.0380871	4	4	4	4	FALSE	Tes
ENSMUSG00000025195.9|Dnmbp	712.294	0.753873	0.252513	2.98548	0.00283131	0.0381441	4	4	4	4	FALSE	Dnmbp
ENSMUSG00000020918.14|Kat2a	6746.91	0.770947	0.25827	2.98504	0.00283538	0.0381612	4	4	4	4	FALSE	Kat2a
ENSMUSG00000031918.16|Mtmr2	2889.14	-0.707966	0.237182	-2.98491	0.00283666	0.0381612	4	4	4	4	FALSE	Mtmr2
ENSMUSG00000069763.3|Tmem100	54.2296	1.07084	0.358812	2.98439	0.00284143	0.0381978	4	4	4	4	FALSE	Tmem100
ENSMUSG00000031227.8|Magee1	67.9179	0.814728	0.273081	2.98347	0.00285001	0.0382857	4	4	4	4	FALSE	Magee1
ENSMUSG00000037411.10|Serpine1	4001.34	-1.28687	0.431367	-2.98323	0.00285224	0.038288	4	4	4	4	TRUE	Serpine1
ENSMUSG00000049691.8|Nkx3-2	4.15557	3.25677	1.09213	2.98202	0.00286353	0.038412	0	1	0	0	FALSE	Nkx3-2
ENSMUSG00000034664.13|Itga2b	172.239	1.26861	0.425479	2.9816	0.00286744	0.0384368	4	4	4	4	TRUE	Itga2b
ENSMUSG00000107529.1|Gm44291	10.1549	2.00951	0.674302	2.98013	0.00288123	0.038594	2	1	0	0	FALSE	Gm44291
ENSMUSG00000042444.10|Mindy2	1257.2	-1.19778	0.402048	-2.97919	0.00289015	0.0386857	4	4	4	4	FALSE	Mindy2
ENSMUSG00000024695.15|Zfp91	5847.74	-1.11747	0.375134	-2.97884	0.0028934	0.0387015	4	4	4	4	FALSE	Zfp91
ENSMUSG00000032177.17|Pde4a	4110.09	0.786557	0.264087	2.97841	0.00289753	0.038729	4	4	4	4	FALSE	Pde4a
ENSMUSG00000001288.15|Rarg	7842.99	0.797968	0.267965	2.97788	0.00290247	0.0387673	4	4	4	4	FALSE	Rarg
ENSMUSG00000017400.10|Stac2	86.4187	1.07315	0.360527	2.97662	0.00291449	0.0389001	4	4	4	4	FALSE	Stac2
ENSMUSG00000077323.1|Rnu11	9.58915	4.1056	1.37979	2.97552	0.00292489	0.0390111	1	0	0	0	FALSE	Rnu11
ENSMUSG00000006241.16|Ccdc159	141.797	0.966877	0.324994	2.97506	0.00292934	0.0390425	4	4	4	4	FALSE	Ccdc159
ENSMUSG00000029923.4|Rab19	29.8669	-1.19963	0.403263	-2.97482	0.0029316	0.0390448	3	0	4	4	FALSE	Rab19
ENSMUSG00000069874.7|Irgm2	1204.16	-0.765493	0.257389	-2.97408	0.00293873	0.0390951	4	4	4	4	FALSE	Irgm2
ENSMUSG00000034111.6|Tmed8	508.536	-1.15932	0.389819	-2.97399	0.00293956	0.0390951	4	4	4	4	FALSE	Tmed8
ENSMUSG00000039879.9|Heca	1379.13	-1.38423	0.465512	-2.97356	0.00294364	0.0391215	4	4	4	4	TRUE	Heca
ENSMUSG00000040651.9|Tasor	505.771	-1.33731	0.449912	-2.97239	0.0029549	0.0392146	4	4	4	4	TRUE	Tasor
ENSMUSG00000027519.10|Rab22a	3812.44	-0.318	0.107004	-2.97185	0.00296007	0.0392146	4	4	4	4	FALSE	Rab22a
ENSMUSG00000034903.18|Cobll1	1068.27	-1.07747	0.362558	-2.97185	0.00296013	0.0392146	4	4	4	4	FALSE	Cobll1
ENSMUSG00000065037.1|Rn7sk	821.115	3.2376	1.08943	2.97184	0.00296024	0.0392146	4	4	4	4	TRUE	Rn7sk
ENSMUSG00000087242.2|C78197	46.3874	-1.03559	0.34848	-2.97174	0.00296114	0.0392146	3	4	4	4	FALSE	C78197
ENSMUSG00000114833.1|Gm41192	1.17073	5.0384	1.69554	2.97156	0.00296289		0	0	0	0	FALSE	Gm41192
ENSMUSG00000058441.7|Panx2	1.95309	4.58244	1.54237	2.97104	0.00296795		0	0	0	0	FALSE	Panx2
ENSMUSG00000009585.18|Apobec3	5683.39	-0.672711	0.226427	-2.97099	0.00296846	0.0392837	4	4	4	4	FALSE	Apobec3
ENSMUSG00000037434.7|Slc30a1	217.071	-0.768126	0.258582	-2.97053	0.00297282	0.0392951	4	4	4	4	FALSE	Slc30a1
ENSMUSG00000040690.15|Col16a1	11186.1	0.926084	0.311764	2.97046	0.00297352	0.0392951	4	4	4	4	FALSE	Col16a1
ENSMUSG00000065904.1|Gm26109	3.96941	-3.68259	1.24016	-2.96946	0.00298328	0.0393962	0	0	0	0	FALSE	Gm26109
ENSMUSG00000028959.14|Fastk	3666.37	1.03213	0.347692	2.96852	0.00299239	0.0394861	4	4	4	4	FALSE	Fastk
ENSMUSG00000020877.11|Scrn2	1053.01	1.2855	0.433074	2.96832	0.00299432	0.0394861	4	4	4	4	TRUE	Scrn2
ENSMUSG00000025572.17|Tmc6	3077.69	1.04274	0.351381	2.96754	0.00300189	0.039558	4	4	4	4	FALSE	Tmc6
ENSMUSG00000028841.14|Cnksr1	82.5918	1.43909	0.485052	2.96689	0.00300831	0.0396131	4	4	4	4	TRUE	Cnksr1
ENSMUSG00000027699.19|Ect2	1153.23	-1.30395	0.43953	-2.96668	0.00301031	0.0396131	4	4	4	4	TRUE	Ect2
ENSMUSG00000074657.5|Kif5a	40.6822	1.0809	0.364426	2.96604	0.00301659	0.039667	4	4	2	4	FALSE	Kif5a
ENSMUSG00000031924.4|Cyb5b	9548.34	-0.780028	0.26301	-2.96577	0.00301926	0.039667	4	4	4	4	FALSE	Cyb5b
ENSMUSG00000020329.12|Polrmt	2400.07	0.961089	0.324091	2.96549	0.00302202	0.039667	4	4	4	4	FALSE	Polrmt
ENSMUSG00000054814.14|Usp46	2420.87	-0.834328	0.281354	-2.9654	0.00302289	0.039667	4	4	4	4	FALSE	Usp46
ENSMUSG00000047735.14|Samd9l	1662.58	-1.76611	0.595634	-2.96509	0.00302594	0.0396679	4	4	4	4	TRUE	Samd9l
ENSMUSG00000031204.3|Asb12	6.5016	2.98048	1.00523	2.96496	0.00302721	0.0396679	1	1	0	0	FALSE	Asb12
ENSMUSG00000027805.16|Pfn2	74.7093	1.29187	0.435878	2.96383	0.00303832	0.0397443	4	4	4	4	TRUE	Pfn2
ENSMUSG00000107215.1|Gm43197	29.9192	-4.17413	1.40838	-2.96378	0.00303884	0.0397443	0	1	2	1	FALSE	Gm43197
ENSMUSG00000096847.2|Tmem151b	8.53565	2.12058	0.715511	2.96372	0.00303942	0.0397443	1	1	0	0	FALSE	Tmem151b
ENSMUSG00000046259.2|Sprr2h	95.3559	-1.55688	0.525611	-2.96204	0.0030561	0.0399344	4	1	4	4	TRUE	Sprr2h
ENSMUSG00000045394.9|Epcam	85.975	-1.2393	0.418579	-2.96072	0.00306917	0.0400773	4	1	4	4	TRUE	Epcam
ENSMUSG00000032420.8|Nt5e	197.56	-1.06414	0.359714	-2.95829	0.00309348	0.0403665	4	4	4	4	FALSE	Nt5e
ENSMUSG00000115333.1|Gm34590	2.41897	3.08737	1.04374	2.958	0.00309645		0	0	0	0	FALSE	Gm34590
ENSMUSG00000027326.13|Knl1	654.138	-1.64033	0.554561	-2.9579	0.00309747	0.0403903	4	4	4	4	TRUE	Knl1
ENSMUSG00000031494.7|Cd209a	57.4595	1.2831	0.433826	2.95764	0.00310003	0.0403955	4	3	4	3	TRUE	Cd209a
ENSMUSG00000002908.17|Kcnn1	40.6533	1.23049	0.41609	2.95727	0.00310381	0.0404165	4	4	1	3	TRUE	Kcnn1
ENSMUSG00000047344.9|Lancl3	22.6919	-2.40749	0.814234	-2.95675	0.00310899	0.040444	0	2	3	4	FALSE	Lancl3
ENSMUSG00000027242.14|Wdr76	549.051	-1.02917	0.348089	-2.95663	0.00311024	0.040444	4	4	4	4	FALSE	Wdr76
ENSMUSG00000034175.13|Rhbdd3	1030.13	1.2557	0.424791	2.95603	0.00311623	0.0404937	4	4	4	4	TRUE	Rhbdd3
ENSMUSG00000020801.8|Med31	334.708	-0.918962	0.310951	-2.95533	0.00312337	0.0405583	4	4	4	4	FALSE	Med31
ENSMUSG00000017724.14|Etv4	5984.46	0.948648	0.321081	2.95455	0.00313129	0.0406328	4	4	4	4	FALSE	Etv4
ENSMUSG00000025888.6|Casp1	447.738	-1.18391	0.400764	-2.95413	0.00313549	0.040658	4	4	4	4	FALSE	Casp1
ENSMUSG00000074968.11|Ano3	30.2546	1.97461	0.66847	2.95393	0.00313758	0.040658	4	3	1	1	TRUE	Ano3
ENSMUSG00000028522.16|Mier1	1455.78	-1.1274	0.381818	-2.95271	0.00314993	0.0407676	4	4	4	4	FALSE	Mier1
ENSMUSG00000061666.6|Gdpd1	309.565	-0.868891	0.294277	-2.95263	0.00315077	0.0407676	4	4	4	4	FALSE	Gdpd1
ENSMUSG00000031134.16|Rbmx	827.866	-0.531462	0.180007	-2.95245	0.00315259	0.0407676	4	4	4	4	FALSE	Rbmx
ENSMUSG00000047462.9|Gpr141b	15.5985	1.28916	0.437106	2.9493	0.00318491	0.0411572	3	1	0	0	FALSE	Gpr141b
ENSMUSG00000021910.15|Nisch	15383.5	0.790112	0.268042	2.94772	0.0032013	0.0413404	4	4	4	4	FALSE	Nisch
ENSMUSG00000101940.2|Akp-ps1	3.30586	3.66327	1.24333	2.94634	0.00321563	0.0414967	1	0	0	0	FALSE	Akp-ps1
ENSMUSG00000038215.15|Cep44	344.236	-0.749421	0.254432	-2.94546	0.00322471	0.0415645	4	4	4	4	FALSE	Cep44
ENSMUSG00000047409.13|Ctdspl	1119.86	-0.418938	0.142235	-2.9454	0.00322533	0.0415645	4	4	4	4	FALSE	Ctdspl
ENSMUSG00000078763.2|Slfn1	451.773	-1.37434	0.466684	-2.94489	0.00323065	0.0416043	4	4	4	4	TRUE	Slfn1
ENSMUSG00000040249.15|Lrp1	41429.1	0.951343	0.323177	2.94372	0.00324294	0.0417338	4	4	4	4	FALSE	Lrp1
ENSMUSG00000106099.1|Gm42664	7.66097	-4.83092	1.64129	-2.94337	0.00324662	0.0417525	0	1	1	0	FALSE	Gm42664
ENSMUSG00000031433.15|Rbm41	112.919	-1.80512	0.613495	-2.94235	0.00325729	0.0418459	4	4	4	4	TRUE	Rbm41
ENSMUSG00000046580.10|Gm7862	38.8059	0.968886	0.329301	2.94225	0.00325837	0.0418459	4	4	4	4	FALSE	Gm7862
ENSMUSG00000079594.2|Cstdc6	3.45213	-3.24127	1.10183	-2.94173	0.00326386	0.0418877	0	0	0	0	FALSE	Cstdc6
ENSMUSG00000028944.14|Prkag2	1120.79	0.593019	0.201641	2.94097	0.00327188	0.0419618	4	4	4	4	FALSE	Prkag2
ENSMUSG00000019761.10|Krt10	1684.73	-2.04746	0.696329	-2.94037	0.00327822	0.0419877	4	4	4	4	TRUE	Krt10
ENSMUSG00000038967.13|Pdk2	330.086	1.06072	0.360756	2.94028	0.00327916	0.0419877	4	4	4	4	FALSE	Pdk2
ENSMUSG00000078853.8|Igtp	1328.43	-0.906135	0.308195	-2.94014	0.00328064	0.0419877	4	4	4	4	FALSE	Igtp
ENSMUSG00000028270.12|Gbp2	2907.14	-1.11794	0.380355	-2.9392	0.00329059	0.0420831	4	4	4	4	FALSE	Gbp2
ENSMUSG00000026896.14|Ifih1	514.414	-1.392	0.473627	-2.93901	0.0032926	0.0420831	4	4	4	4	TRUE	Ifih1
ENSMUSG00000075576.12|Gm12359	41.8158	1.0736	0.365401	2.93813	0.00330195	0.0421544	4	4	3	3	FALSE	Gm12359
ENSMUSG00000035834.11|Polr3g	888.517	-1.27755	0.434829	-2.93806	0.00330269	0.0421544	4	4	4	4	TRUE	Polr3g
ENSMUSG00000032226.5|Gcnt3	2.61078	3.81876	1.29997	2.93758	0.0033079		0	0	0	0	FALSE	Gcnt3
ENSMUSG00000023067.14|Cdkn1a	18189.6	0.803218	0.273455	2.9373	0.00331085	0.0422297	4	4	4	4	FALSE	Cdkn1a
ENSMUSG00000055633.6|Zfp580	817.453	1.13637	0.386998	2.93636	0.00332086	0.0423285	4	4	4	4	FALSE	Zfp580
ENSMUSG00000060284.7|Sp7	2.17331	4.02932	1.37235	2.93608	0.00332388		0	0	0	0	FALSE	Sp7
ENSMUSG00000030727.12|Rabep2	1064.25	0.846879	0.2885	2.93545	0.00333063	0.0424241	4	4	4	4	FALSE	Rabep2
ENSMUSG00000053846.5|Lipg	273.256	-1.10243	0.375603	-2.9351	0.00333442	0.0424435	4	4	4	4	FALSE	Lipg
ENSMUSG00000046574.8|Prr12	4742.84	0.975801	0.332513	2.93463	0.0033395	0.0424792	4	4	4	4	FALSE	Prr12
ENSMUSG00000050908.12|Tvp23a	224.1	1.14959	0.39179	2.93421	0.00334393	0.0425066	4	4	4	4	FALSE	Tvp23a
ENSMUSG00000027552.14|E2f5	405.946	-0.997168	0.339891	-2.93379	0.00334852	0.042536	4	4	4	4	FALSE	E2f5
ENSMUSG00000025533.15|Asl	2469.01	0.792545	0.270287	2.93224	0.00336528	0.0427199	4	4	4	4	FALSE	Asl
ENSMUSG00000071176.10|Arhgef10	148.326	0.819679	0.279577	2.93185	0.00336951	0.0427317	4	4	4	4	FALSE	Arhgef10
ENSMUSG00000047419.5|Cmya5	188.126	2.112	0.720432	2.93158	0.00337248	0.0427317	4	4	4	4	TRUE	Cmya5
ENSMUSG00000097412.2|1810014B01Rik	88.3249	0.629961	0.214892	2.93152	0.00337308	0.0427317	4	4	4	4	FALSE	1810014B01Rik
ENSMUSG00000018983.9|E2f2	934.106	-0.734932	0.250741	-2.93104	0.00337829	0.0427687	4	4	4	4	FALSE	E2f2
ENSMUSG00000029547.10|Ints1	4818.58	1.09766	0.374563	2.93052	0.00338393	0.0427689	4	4	4	4	FALSE	Ints1
ENSMUSG00000061436.15|Hipk2	822.203	-1.00034	0.341366	-2.93041	0.00338513	0.0427689	4	4	4	4	FALSE	Hipk2
ENSMUSG00000055862.7|Izumo4	306.477	1.11447	0.380319	2.93035	0.00338578	0.0427689	4	4	4	4	FALSE	Izumo4
ENSMUSG00000037509.21|Arhgef4	127.714	1.20012	0.409594	2.93002	0.00338943	0.0427689	4	4	4	4	TRUE	Arhgef4
ENSMUSG00000097658.1|Gm16755	11.5769	2.11816	0.722988	2.92973	0.00339259	0.0427689	1	2	0	0	FALSE	Gm16755
ENSMUSG00000074818.13|Pdzd7	38.867	1.34608	0.459457	2.92972	0.00339267	0.0427689	4	4	2	2	TRUE	Pdzd7
ENSMUSG00000020334.6|Slc22a4	262.311	-0.57296	0.195581	-2.92953	0.0033948	0.0427689	4	4	4	4	FALSE	Slc22a4
ENSMUSG00000000838.17|Fmr1	965.949	-1.72169	0.587738	-2.92936	0.00339661	0.0427689	4	4	4	4	TRUE	Fmr1
ENSMUSG00000053101.3|Gpr141	118.018	-1.76022	0.600997	-2.92883	0.00340244	0.0428135	3	2	4	4	TRUE	Gpr141
ENSMUSG00000036223.16|Ska1	512.947	-0.822945	0.281082	-2.92778	0.00341395	0.0429294	4	4	4	4	FALSE	Ska1
ENSMUSG00000025145.13|Lrrc45	1773.61	0.768663	0.262644	2.92664	0.00342646	0.0430531	4	4	4	4	FALSE	Lrrc45
ENSMUSG00000046096.7|Mosmo	551.931	-1.01967	0.348451	-2.92631	0.00343014	0.0430531	4	4	4	4	FALSE	Mosmo
ENSMUSG00000074825.4|Itpripl1	1986.81	-0.759165	0.259461	-2.92593	0.00343428	0.0430531	4	4	4	4	FALSE	Itpripl1
ENSMUSG00000029828.4|4921507P07Rik	4.06166	2.51138	0.858324	2.92591	0.00343452	0.0430531	0	0	0	0	FALSE	4921507P07Rik
ENSMUSG00000021222.9|Dcaf4	916.694	0.524132	0.179146	2.92572	0.00343657	0.0430531	4	4	4	4	FALSE	Dcaf4
ENSMUSG00000019841.15|Rev3l	1258.34	-1.56778	0.535878	-2.92563	0.00343761	0.0430531	4	4	4	4	TRUE	Rev3l
ENSMUSG00000086848.3|Lce6a	14.3446	-2.1565	0.737462	-2.92423	0.00345314	0.0432187	0	0	3	3	FALSE	Lce6a
ENSMUSG00000058626.16|Capn11	150.372	0.890463	0.30454	2.92396	0.0034561	0.0432268	4	4	4	4	FALSE	Capn11
ENSMUSG00000103133.1|Gm37303	5.72447	-3.80135	1.30061	-2.92275	0.00346956	0.0433225	0	1	1	0	FALSE	Gm37303
ENSMUSG00000021583.7|Erap1	2615.48	-1.43528	0.491155	-2.92226	0.00347505	0.0433225	4	4	4	4	TRUE	Erap1
ENSMUSG00000035203.16|Epn1	10858.5	1.09321	0.374112	2.92216	0.00347612	0.0433225	4	4	4	4	FALSE	Epn1
ENSMUSG00000006920.14|Ezh1	2311.46	-0.479808	0.164198	-2.92213	0.00347641	0.0433225	4	4	4	4	FALSE	Ezh1
ENSMUSG00000010609.15|Psen2	702.534	0.795951	0.272394	2.92206	0.00347728	0.0433225	4	4	4	4	FALSE	Psen2
ENSMUSG00000047854.5|Stx19	4.33974	-2.98598	1.02189	-2.92202	0.00347767	0.0433225	0	0	0	0	FALSE	Stx19
ENSMUSG00000018411.17|Mapt	20.8009	1.70619	0.58404	2.92135	0.00348517	0.0433452	3	3	0	0	FALSE	Mapt
ENSMUSG00000061535.11|C1qtnf7	14.9776	1.6808	0.575363	2.92128	0.00348594	0.0433452	2	2	0	0	FALSE	C1qtnf7
ENSMUSG00000039354.16|Smarcal1	995.374	0.443721	0.151895	2.92124	0.00348645	0.0433452	4	4	4	4	FALSE	Smarcal1
ENSMUSG00000002393.14|Nr2f6	5484.46	1.16796	0.400144	2.91884	0.00351332	0.0436502	4	4	4	4	FALSE	Nr2f6
ENSMUSG00000029027.9|Dffb	269.649	-0.804764	0.275761	-2.91834	0.00351902	0.0436638	4	4	4	4	FALSE	Dffb
ENSMUSG00000026192.13|Atic	15609.6	0.65719	0.225194	2.91833	0.00351909	0.0436638	4	4	4	4	FALSE	Atic
ENSMUSG00000117698.1|BC037704	37.2256	1.2173	0.417216	2.91768	0.00352644	0.0437115	4	4	4	4	TRUE	BC037704
ENSMUSG00000041329.13|Atp1b2	82.4291	1.6524	0.566361	2.91758	0.00352761	0.0437115	4	4	4	4	TRUE	Atp1b2
ENSMUSG00000024795.11|Kif20b	872.41	-1.61137	0.552357	-2.91726	0.00353119	0.0437268	4	4	4	4	TRUE	Kif20b
ENSMUSG00000028974.13|Dffa	881.731	-0.525826	0.180397	-2.91483	0.00355884	0.0439979	4	4	4	4	FALSE	Dffa
ENSMUSG00000045932.12|Ifit2	1237.83	-1.50494	0.516315	-2.91477	0.00355947	0.0439979	4	4	4	4	TRUE	Ifit2
ENSMUSG00000020798.14|Spns3	43.1795	1.22991	0.421969	2.91469	0.00356046	0.0439979	4	4	4	4	TRUE	Spns3
ENSMUSG00000030291.12|Med21	677.228	-1.33138	0.456813	-2.91451	0.0035625	0.0439979	4	4	4	4	TRUE	Med21
ENSMUSG00000059325.14|Hopx	854.777	0.676681	0.232196	2.91426	0.00356528	0.0440032	4	4	4	4	FALSE	Hopx
ENSMUSG00000024049.15|Myom1	180.131	1.66035	0.570153	2.91211	0.00358999	0.0442789	4	4	4	4	TRUE	Myom1
ENSMUSG00000055707.13|Klhl26	1745.93	0.615653	0.211521	2.91061	0.00360729	0.044463	4	4	4	4	FALSE	Klhl26
ENSMUSG00000060601.13|Nr1h2	6463.11	1.15347	0.396567	2.90864	0.00363006	0.0447141	4	4	4	4	FALSE	Nr1h2
ENSMUSG00000037253.8|Mex3c	2080.41	-1.20357	0.413877	-2.90805	0.00363695	0.0447694	4	4	4	4	TRUE	Mex3c
ENSMUSG00000037337.11|Map4k1	1256.26	0.862691	0.296788	2.90676	0.00365191	0.0449095	4	4	4	4	FALSE	Map4k1
ENSMUSG00000103523.1|2210017I01Rik	6.5913	-2.26947	0.780785	-2.90666	0.00365314	0.0449095	0	0	1	0	FALSE	2210017I01Rik
ENSMUSG00000083454.1|Gm13226	27.1546	2.20684	0.759551	2.90545	0.00366728	0.0450529	3	3	1	1	FALSE	Gm13226
ENSMUSG00000008153.11|Clstn3	3385.57	0.669943	0.230604	2.90516	0.00367062	0.0450529	4	4	4	4	FALSE	Clstn3
ENSMUSG00000054309.9|Cpsf3	5377.58	0.54087	0.186183	2.90504	0.00367203	0.0450529	4	4	4	4	FALSE	Cpsf3
ENSMUSG00000028919.11|Arhgef19	109.738	1.34246	0.46233	2.90368	0.00368801	0.0452193	4	4	4	4	TRUE	Arhgef19
ENSMUSG00000078612.9|Fyb2	5.91093	2.07889	0.716188	2.90272	0.00369937	0.0453287	0	0	0	0	FALSE	Fyb2
ENSMUSG00000100954.4|Gm10138	291.142	1.27138	0.4381	2.90203	0.00370754	0.0453992	4	4	4	4	TRUE	Gm10138
ENSMUSG00000049971.17|Glt1d1	203.123	0.714598	0.246283	2.90153	0.00371341	0.0454413	4	4	4	4	FALSE	Glt1d1
ENSMUSG00000004892.13|Bcan	3.52226	3.26239	1.12459	2.90095	0.0037203	0.0454957	0	0	0	0	FALSE	Bcan
ENSMUSG00000022723.16|Crybg3	835.836	-1.05094	0.362305	-2.90071	0.00372322	0.0455017	4	4	4	4	FALSE	Crybg3
ENSMUSG00000055692.21|Tmem191c	73.5172	1.02637	0.353883	2.90031	0.00372792	0.0455293	4	4	4	4	FALSE	Tmem191c
ENSMUSG00000063011.7|Msln	1062.36	-1.09288	0.377284	-2.8967	0.0037711	0.0460075	4	4	4	4	FALSE	Msln
ENSMUSG00000043061.10|Tmem18	838.077	-0.620179	0.214104	-2.89662	0.00377204	0.0460075	4	4	4	4	FALSE	Tmem18
ENSMUSG00000007872.3|Id3	3006.61	1.3226	0.45664	2.89638	0.00377495	0.0460075	4	4	4	4	TRUE	Id3
ENSMUSG00000103332.1|Pcdhga2	14.3407	1.73291	0.598335	2.89622	0.00377691	0.0460075	1	3	0	0	FALSE	Pcdhga2
ENSMUSG00000034768.4|Asb16	41.6436	1.2733	0.439826	2.89501	0.00379143	0.0461265	4	4	4	4	TRUE	Asb16
ENSMUSG00000097006.7|9530082P21Rik	166.524	-0.907953	0.313628	-2.895	0.00379162	0.0461265	4	4	4	4	FALSE	9530082P21Rik
ENSMUSG00000030117.5|Gdf3	74.3769	-1.06007	0.366228	-2.89455	0.00379699	0.0461445	4	4	4	4	FALSE	Gdf3
ENSMUSG00000026679.3|Enkur	54.0563	-1.29533	0.447521	-2.89447	0.00379804	0.0461445	3	3	4	4	TRUE	Enkur
ENSMUSG00000028412.17|Slc44a1	657.736	-0.958645	0.331225	-2.89424	0.0038008	0.046148	4	4	4	4	FALSE	Slc44a1
ENSMUSG00000038132.6|Rbm24	14.675	2.17255	0.750728	2.89393	0.00380458	0.0461639	1	0	0	0	FALSE	Rbm24
ENSMUSG00000020128.15|Vps54	992.485	-1.27211	0.439696	-2.89316	0.00381391	0.046247	4	4	4	4	TRUE	Vps54
ENSMUSG00000031558.15|Slit2	84.2027	0.970248	0.335472	2.89219	0.00382569	0.0463598	4	4	4	4	FALSE	Slit2
ENSMUSG00000024471.12|Myot	58.9672	2.08387	0.720593	2.89188	0.0038295	0.0463759	3	3	3	4	FALSE	Myot
ENSMUSG00000032899.14|Styk1	817.553	-1.11152	0.384452	-2.89118	0.00383796	0.0464482	4	4	4	4	FALSE	Styk1
ENSMUSG00000018932.9|Map2k3	5683.82	0.594938	0.205794	2.89094	0.00384091	0.0464538	4	4	4	4	FALSE	Map2k3
ENSMUSG00000039774.12|Galnt12	188.163	0.623996	0.215864	2.89069	0.00384403	0.0464615	4	4	4	4	FALSE	Galnt12
ENSMUSG00000006262.15|Mob1b	913.14	-1.43931	0.498032	-2.88999	0.00385252	0.046534	4	4	4	4	TRUE	Mob1b
ENSMUSG00000022360.8|Atad2	1867.73	-1.40294	0.4855	-2.88968	0.00385633	0.04655	4	4	4	4	TRUE	Atad2
ENSMUSG00000035354.9|Uvrag	1668.21	-0.552683	0.191319	-2.88881	0.00386703	0.046649	4	4	4	4	FALSE	Uvrag
ENSMUSG00000042066.15|Tmcc2	1483.64	1.03	0.356679	2.88775	0.00388007	0.0467761	4	4	4	4	FALSE	Tmcc2
ENSMUSG00000025854.15|Fam20c	293.741	0.924034	0.320072	2.88695	0.00388993	0.0468648	4	4	4	4	FALSE	Fam20c
ENSMUSG00000042821.7|Snai1	2850.33	1.2179	0.421908	2.88664	0.00389381	0.0468813	4	4	4	4	TRUE	Snai1
ENSMUSG00000098183.1|Gm27010	32.9277	-1.31128	0.454393	-2.88579	0.00390428	0.0469771	2	3	4	4	TRUE	Gm27010
ENSMUSG00000060988.12|Galnt13	95.6617	1.33833	0.46383	2.88538	0.0039094	0.0470084	4	4	4	4	TRUE	Galnt13
ENSMUSG00000038208.13|Pgap3	774.075	1.27779	0.442931	2.88486	0.00391592	0.0470493	4	4	4	4	TRUE	Pgap3
ENSMUSG00000066842.18|Hmcn1	16.3879	1.31706	0.456568	2.8847	0.00391784	0.0470493	3	1	0	0	FALSE	Hmcn1
ENSMUSG00000021359.16|Tfap2a	1138.46	0.54168	0.187825	2.88397	0.00392699	0.0471289	4	4	4	4	FALSE	Tfap2a
ENSMUSG00000039997.16|Ifi203	1032.47	-1.40168	0.486059	-2.88375	0.00392967	0.0471309	4	4	4	4	TRUE	Ifi203
ENSMUSG00000051319.6|Mtln	300.271	-1.16413	0.403755	-2.88327	0.00393569	0.0471668	4	4	4	4	FALSE	Mtln
ENSMUSG00000001552.14|Jup	2575.81	-1.04033	0.360837	-2.88311	0.00393772	0.0471668	4	4	4	4	FALSE	Jup
ENSMUSG00000036676.14|Tmtc3	874.702	-1.77795	0.616764	-2.88271	0.00394276	0.047197	4	4	4	4	TRUE	Tmtc3
ENSMUSG00000025912.16|Mybl1	136.457	-1.90571	0.661177	-2.88229	0.0039479	0.0472282	4	4	4	4	TRUE	Mybl1
ENSMUSG00000024393.14|Prrc2a	42535.2	1.06778	0.370657	2.88078	0.00396696	0.0473573	4	4	4	4	FALSE	Prrc2a
ENSMUSG00000047485.6|Klhl34	2.81872	3.35829	1.16578	2.88072	0.0039677	0.0473573	0	0	0	0	FALSE	Klhl34
ENSMUSG00000113998.1|Gm40909	15.4056	-1.72021	0.597167	-2.88062	0.00396898	0.0473573	0	0	3	2	FALSE	Gm40909
ENSMUSG00000042106.5|Inka1	466.196	0.963024	0.334336	2.88041	0.00397164	0.0473573	4	4	4	4	FALSE	Inka1
ENSMUSG00000024155.8|Meiob	21.2382	-1.52668	0.530033	-2.88036	0.00397223	0.0473573	1	0	3	4	FALSE	Meiob
ENSMUSG00000028469.15|Npr2	77.5486	1.0003	0.347316	2.8801	0.00397546	0.0473573	4	4	4	4	FALSE	Npr2
ENSMUSG00000087194.9|Skint6	3.61978	-3.61841	1.25638	-2.88003	0.00397643	0.0473573	0	0	0	1	FALSE	Skint6
ENSMUSG00000035228.15|Ccdc106	22.5844	1.73782	0.603604	2.87907	0.00398844	0.0474701	2	2	0	0	FALSE	Ccdc106
ENSMUSG00000029832.16|Nfe2l3	7.64328	-2.23751	0.77724	-2.87879	0.00399203	0.0474825	0	0	0	1	FALSE	Nfe2l3
ENSMUSG00000037139.15|Myom3	35.5539	1.62595	0.564855	2.87853	0.00399535	0.0474919	4	3	2	3	TRUE	Myom3
ENSMUSG00000042340.6|Ctf1	325.55	0.998718	0.347076	2.87752	0.00400816	0.0475899	4	4	4	4	FALSE	Ctf1
ENSMUSG00000024423.6|Impact	1265.25	-1.30904	0.454927	-2.87748	0.0040087	0.0475899	4	4	4	4	TRUE	Impact
ENSMUSG00000042099.16|Kank3	1573.18	0.770128	0.267672	2.87714	0.00401303	0.0476111	4	4	4	4	FALSE	Kank3
ENSMUSG00000039233.12|Tbce	782.194	-0.878871	0.305521	-2.87663	0.00401947	0.0476573	4	4	4	4	FALSE	Tbce
ENSMUSG00000027318.17|Adam33	95.6486	1.27341	0.442725	2.87629	0.00402383	0.0476787	4	4	4	4	TRUE	Adam33
ENSMUSG00000079445.3|B3gnt7	368.798	0.854955	0.2973	2.87574	0.00403086	0.0477317	4	4	4	4	FALSE	B3gnt7
ENSMUSG00000111080.1|Gm20300	126.287	-1.24513	0.433039	-2.87532	0.00403615	0.0477641	3	4	4	4	TRUE	Gm20300
ENSMUSG00000024426.17|Atat1	278.899	0.772783	0.268855	2.87435	0.00404855	0.0478806	4	4	4	4	FALSE	Atat1
ENSMUSG00000041607.17|Mbp	3118.99	-0.488739	0.170055	-2.874	0.00405305	0.0478913	4	4	4	4	FALSE	Mbp
ENSMUSG00000034610.14|Tut4	1054.58	-1.05275	0.366315	-2.87388	0.00405459	0.0478913	4	4	4	4	FALSE	Tut4
ENSMUSG00000023262.13|Acy1	1848.87	0.939387	0.326917	2.87347	0.00405992	0.0479239	4	4	4	4	FALSE	Acy1
ENSMUSG00000001054.9|Rmnd5b	1383.65	0.694443	0.241701	2.87315	0.00406401	0.047942	4	4	4	4	FALSE	Rmnd5b
ENSMUSG00000117401.1|4833419F23Rik	13.6324	-1.50183	0.522948	-2.87186	0.00408068	0.0481082	0	0	2	2	FALSE	4833419F23Rik
ENSMUSG00000073791.11|Efcab7	300.842	-1.17116	0.407869	-2.87142	0.00408638	0.0481451	4	4	4	4	FALSE	Efcab7
ENSMUSG00000032911.6|Cspg4	212.986	0.88268	0.307456	2.87091	0.00409287	0.0481912	4	4	4	4	FALSE	Cspg4
ENSMUSG00000024235.11|Map3k8	170.491	-0.903356	0.314716	-2.87038	0.00409977	0.0482388	4	4	4	4	FALSE	Map3k8
ENSMUSG00000102418.1|Sh2d1b1	96.8149	-1.19041	0.414746	-2.8702	0.00410208	0.0482388	4	4	4	4	FALSE	Sh2d1b1
ENSMUSG00000027938.11|Creb3l4	44.8381	0.941566	0.32824	2.86853	0.00412384	0.0484642	4	4	3	4	FALSE	Creb3l4
ENSMUSG00000025076.10|Casp7	274.926	-0.649385	0.226468	-2.86745	0.00413799	0.0485999	4	4	4	4	FALSE	Casp7
ENSMUSG00000025702.15|March8	3168.38	-0.556168	0.193983	-2.86709	0.00414263	0.0486238	4	4	4	4	FALSE	March8
ENSMUSG00000032523.11|Hhatl	20.1655	3.26181	1.1378	2.86678	0.00414671	0.0486412	2	1	0	0	FALSE	Hhatl
ENSMUSG00000074673.15|Ttll9	9.96591	1.57985	0.5514	2.86516	0.00416794	0.0488595	1	1	0	0	FALSE	Ttll9
ENSMUSG00000034612.7|Chst11	4305.97	-0.935957	0.326855	-2.86352	0.00418958	0.0490825	4	4	4	4	FALSE	Chst11
ENSMUSG00000020549.14|Elac2	2800.99	0.726215	0.253639	2.86318	0.00419413	0.049105	4	4	4	4	FALSE	Elac2
ENSMUSG00000115624.1|Gm49204	10.5745	-3.15242	1.10114	-2.86288	0.00419809	0.0491205	0	1	2	0	FALSE	Gm49204
ENSMUSG00000020781.14|Tsen54	1692.98	1.11485	0.389553	2.86186	0.00421166	0.0492485	4	4	4	4	FALSE	Tsen54
ENSMUSG00000078784.8|1810022K09Rik	787.706	-1.01528	0.355019	-2.8598	0.00423914	0.0495361	4	4	4	4	FALSE	1810022K09Rik
ENSMUSG00000033538.13|Casp4	272.614	-1.40206	0.490296	-2.85962	0.00424156	0.0495361	4	4	4	4	TRUE	Casp4
ENSMUSG00000023942.15|Slc29a1	5649.01	0.954154	0.333726	2.85909	0.00424852	0.0495864	4	4	4	4	FALSE	Slc29a1
ENSMUSG00000031803.8|B3gnt3	5081.65	-0.408757	0.14299	-2.85865	0.0042545	0.0496081	4	4	4	4	FALSE	B3gnt3
ENSMUSG00000091971.3|Hspa1a	303.346	1.56126	0.546169	2.85856	0.00425569	0.0496081	4	4	4	4	TRUE	Hspa1a
ENSMUSG00000049823.9|Zbtb12	1036.74	0.498639	0.174509	2.85739	0.00427141	0.0497603	4	4	4	4	FALSE	Zbtb12
ENSMUSG00000021714.15|Cenpk	196.269	-0.979327	0.3428	-2.85685	0.00427873	0.0498146	4	4	4	4	FALSE	Cenpk
ENSMUSG00000058446.14|Znrf2	1633.09	-0.838931	0.293684	-2.85657	0.00428243	0.0498266	4	4	4	4	FALSE	Znrf2
ENSMUSG00000095576.5|Fmo6	95.5943	0.838842	0.293834	2.85482	0.00430617	0.0500717	4	4	4	4	FALSE	Fmo6
ENSMUSG00000045075.3|Gm9796	13.5003	1.59314	0.558831	2.85085	0.00436032	0.0506411	1	1	0	0	FALSE	Gm9796
ENSMUSG00000041660.8|Bbox1	11.6009	-1.96466	0.689154	-2.85083	0.00436056	0.0506411	0	0	1	2	FALSE	Bbox1
ENSMUSG00000026427.16|Eif2d	4295.25	0.546673	0.191817	2.84998	0.00437225	0.0507452	4	4	4	4	FALSE	Eif2d
ENSMUSG00000041075.8|Fzd7	384.121	-0.869941	0.305329	-2.84919	0.00438301	0.0508386	4	4	4	4	FALSE	Fzd7
ENSMUSG00000029833.17|Trim24	2491.62	-1.0869	0.38157	-2.84848	0.00439281	0.0509206	4	4	4	4	FALSE	Trim24
ENSMUSG00000067212.8|H2-T23	3482.58	-0.939612	0.329926	-2.84794	0.00440027	0.0509587	4	4	4	4	FALSE	H2-T23
ENSMUSG00000114797.1|Gm49336	921.113	-0.979435	0.343921	-2.84785	0.00440155	0.0509587	4	4	4	4	FALSE	Gm49336
ENSMUSG00000046523.5|Kctd4	10.4445	-1.88622	0.662623	-2.84659	0.00441905	0.0511296	0	0	2	2	FALSE	Kctd4
ENSMUSG00000057604.9|Lmcd1	116.056	1.27721	0.448745	2.84619	0.00442462	0.051141	4	4	4	4	TRUE	Lmcd1
ENSMUSG00000073433.11|Arhgdig	491.42	1.23217	0.432929	2.84612	0.00442551	0.051141	4	4	4	4	TRUE	Arhgdig
ENSMUSG00000038984.4|Tspyl5	11.7428	1.39566	0.490439	2.84574	0.00443081	0.0511515	1	1	0	0	FALSE	Tspyl5
ENSMUSG00000013629.16|Cad	13084.8	1.01469	0.356597	2.84549	0.00443437	0.0511515	4	4	4	4	FALSE	Cad
ENSMUSG00000052512.17|Nav2	413.421	0.982696	0.345355	2.84547	0.00443463	0.0511515	4	4	4	4	FALSE	Nav2
ENSMUSG00000025085.16|Ablim1	385.684	-0.775759	0.272675	-2.845	0.0044412	0.0511957	4	4	4	4	FALSE	Ablim1
ENSMUSG00000036278.7|Macrod1	413.431	1.2229	0.429965	2.84419	0.0044524	0.0512794	4	4	4	4	TRUE	Macrod1
ENSMUSG00000112023.1|Lilr4b	1279.95	-1.13751	0.399957	-2.84408	0.00445395	0.0512794	4	4	4	4	FALSE	Lilr4b
ENSMUSG00000018604.18|Tbx3	273.185	0.747987	0.263052	2.84349	0.00446221	0.0513428	4	4	4	4	FALSE	Tbx3
ENSMUSG00000048458.8|Inka2	192.439	0.942092	0.331423	2.84257	0.00447514	0.05146	4	4	4	4	FALSE	Inka2
ENSMUSG00000026418.16|Tnni1	28.0597	1.8992	0.668373	2.84153	0.00448974	0.0515961	3	0	1	0	FALSE	Tnni1
ENSMUSG00000019139.10|Isyna1	2338.14	0.914456	0.321918	2.84064	0.00450225	0.051708	4	4	4	4	FALSE	Isyna1
ENSMUSG00000020472.14|Zkscan17	2551.07	0.747382	0.263124	2.84041	0.00450549	0.0517135	4	4	4	4	FALSE	Zkscan17
ENSMUSG00000027488.12|Snta1	233.696	1.37073	0.482726	2.83956	0.00451759	0.0518154	4	4	4	4	TRUE	Snta1
ENSMUSG00000034353.14|Ramp1	275.24	-0.746753	0.262997	-2.8394	0.00451991	0.0518154	4	4	4	4	FALSE	Ramp1
ENSMUSG00000029298.15|Gbp9	332.356	-1.49265	0.525788	-2.83888	0.00452716	0.0518666	4	4	4	4	TRUE	Gbp9
ENSMUSG00000010797.6|Wnt2	87.8608	1.56477	0.551303	2.83831	0.0045353	0.0518722	4	4	3	3	TRUE	Wnt2
ENSMUSG00000044086.8|Lmod3	17.1755	2.43111	0.856597	2.8381	0.00453832	0.0518722	1	0	0	0	FALSE	Lmod3
ENSMUSG00000020538.15|Srebf1	7459.62	1.03413	0.364377	2.83808	0.00453862	0.0518722	4	4	4	4	FALSE	Srebf1
ENSMUSG00000055632.18|Hmcn2	161.057	0.958014	0.337576	2.83792	0.00454079	0.0518722	4	4	4	4	FALSE	Hmcn2
ENSMUSG00000024885.9|Aldh3b1	1293.23	-0.609232	0.21469	-2.83773	0.00454355	0.0518722	4	4	4	4	FALSE	Aldh3b1
ENSMUSG00000022580.13|Rhpn1	8.56375	3.22657	1.13705	2.83768	0.0045443	0.0518722	1	1	0	0	FALSE	Rhpn1
ENSMUSG00000015134.15|Aldh1a3	62.6887	-1.7572	0.619388	-2.83699	0.0045541	0.0519523	3	0	4	4	TRUE	Aldh1a3
ENSMUSG00000115270.1|5430430K15Rik	9.94655	-1.77743	0.626649	-2.83641	0.00456243	0.0520156	0	0	0	1	FALSE	5430430K15Rik
ENSMUSG00000050010.8|Shisa3	4.60576	3.92413	1.38374	2.83589	0.00456982	0.0520168	1	0	0	0	FALSE	Shisa3
ENSMUSG00000111348.1|Gm19531	23.7384	1.57693	0.556064	2.83589	0.00456984	0.0520168	3	3	1	0	FALSE	Gm19531
ENSMUSG00000020961.15|Ston2	127.615	-1.0517	0.370863	-2.83582	0.00457089	0.0520168	4	3	4	4	FALSE	Ston2
ENSMUSG00000093565.1|Rab26os	78.6927	-1.05625	0.3725	-2.83556	0.00457453	0.0520266	4	4	4	4	FALSE	Rab26os
ENSMUSG00000012443.4|Kif11	2303.11	-1.18962	0.419596	-2.83515	0.00458045	0.0520622	4	4	4	4	FALSE	Kif11
ENSMUSG00000027018.11|Hat1	2253.19	-0.994052	0.350668	-2.83474	0.00458633	0.0520973	4	4	4	4	FALSE	Hat1
ENSMUSG00000047423.10|AI837181	7425.22	1.14237	0.403155	2.83358	0.00460299	0.0522269	4	4	4	4	FALSE	AI837181
ENSMUSG00000078598.11|Skint5	2.7498	-4.14756	1.46381	-2.83339	0.00460567	0.0522269	0	0	0	0	FALSE	Skint5
ENSMUSG00000008604.11|Ubqln4	6033.25	0.574102	0.202635	2.83318	0.0046088	0.0522269	4	4	4	4	FALSE	Ubqln4
ENSMUSG00000032179.7|Bmp5	34.348	-1.84894	0.652607	-2.83317	0.00460891	0.0522269	1	2	4	4	TRUE	Bmp5
ENSMUSG00000040423.10|Rc3h1	1153.44	-1.24369	0.439101	-2.83235	0.00462068	0.0523285	4	4	4	4	TRUE	Rc3h1
ENSMUSG00000068327.5|Tlx2	2.90128	4.14753	1.46458	2.8319	0.0046273	0.0523409	0	1	0	0	FALSE	Tlx2
ENSMUSG00000038302.14|Afg1l	299.106	-0.651884	0.230194	-2.83189	0.00462737	0.0523409	4	4	4	4	FALSE	Afg1l
ENSMUSG00000061455.13|Stx17	1015.97	-0.67654	0.238972	-2.83104	0.00463962	0.0524316	4	4	4	4	FALSE	Stx17
ENSMUSG00000027168.21|Pax6	289.603	-0.564425	0.199377	-2.83095	0.00464105	0.0524316	4	4	4	4	FALSE	Pax6
ENSMUSG00000030002.15|Dusp11	4236.82	-0.773585	0.273279	-2.83076	0.00464381	0.0524316	4	4	4	4	FALSE	Dusp11
ENSMUSG00000034801.13|Sos2	1152.47	-1.00991	0.356816	-2.83033	0.00464998	0.0524654	4	4	4	4	FALSE	Sos2
ENSMUSG00000045980.13|Tmem104	1621.34	0.690278	0.243916	2.82998	0.00465505	0.0524654	4	4	4	4	FALSE	Tmem104
ENSMUSG00000027456.8|Sdcbp2	79.6585	-0.957116	0.338209	-2.82996	0.00465544	0.0524654	4	4	4	4	FALSE	Sdcbp2
ENSMUSG00000010122.14|Slc47a1	2.9901	3.2718	1.15627	2.82961	0.00466053	0.0524654	0	0	0	0	FALSE	Slc47a1
ENSMUSG00000033799.10|Tasor2	718.037	-1.83094	0.64707	-2.82958	0.00466085	0.0524654	4	4	4	4	TRUE	Tasor2
ENSMUSG00000097385.1|Gm26814	1.14694	4.8004	1.69682	2.82906	0.00466849		0	0	0	0	FALSE	Gm26814
ENSMUSG00000041577.5|Prelp	328.619	1.54454	0.546111	2.82825	0.00468038	0.052647	4	4	4	4	TRUE	Prelp
ENSMUSG00000047264.8|Zfp358	1482.76	1.24293	0.439517	2.82795	0.00468465	0.052647	4	4	4	4	TRUE	Zfp358
ENSMUSG00000037254.18|Itih2	4.94049	2.87008	1.01497	2.82776	0.00468755	0.052647	1	0	0	0	FALSE	Itih2
ENSMUSG00000029307.7|Dmp1	18.5816	1.6487	0.583053	2.82771	0.00468825	0.052647	3	1	0	0	FALSE	Dmp1
ENSMUSG00000020871.8|Dlx4	104.315	-0.912962	0.322898	-2.8274	0.00469278	0.0526663	4	4	4	4	FALSE	Dlx4
ENSMUSG00000036099.16|Vezt	1164.49	-0.583685	0.206528	-2.82618	0.0047107	0.0527819	4	4	4	4	FALSE	Vezt
ENSMUSG00000042029.7|Ncapg2	1144.13	-1.64977	0.583756	-2.82613	0.00471143	0.0527819	4	4	4	4	TRUE	Ncapg2
ENSMUSG00000039656.17|Rxrb	6793.38	1.19292	0.422104	2.82612	0.00471156	0.0527819	4	4	4	4	FALSE	Rxrb
ENSMUSG00000117548.1|Gm41662	3.31088	-2.77216	0.981274	-2.82506	0.00472716	0.0529249	0	0	0	0	FALSE	Gm41662
ENSMUSG00000025403.5|Shmt2	15988.7	1.06816	0.378178	2.82449	0.00473555	0.0529871	4	4	4	4	FALSE	Shmt2
ENSMUSG00000050315.14|Synpo2	258.227	0.811952	0.287491	2.82427	0.00473879	0.052989	4	4	4	4	FALSE	Synpo2
ENSMUSG00000022091.6|Sorbs3	3861.2	0.971037	0.34384	2.8241	0.00474139	0.052989	4	4	4	4	FALSE	Sorbs3
ENSMUSG00000041638.18|Gcn1l1	6095.56	0.966938	0.342415	2.82388	0.00474465	0.0529938	4	4	4	4	FALSE	Gcn1l1
ENSMUSG00000087881.1|Gm22442	22.2444	2.04001	0.722619	2.82307	0.00475655	0.053066	2	3	0	0	FALSE	Gm22442
ENSMUSG00000038143.16|Stox2	78.8548	1.06629	0.377709	2.82306	0.0047568	0.053066	4	4	4	4	FALSE	Stox2
ENSMUSG00000069893.10|9930111J21Rik1	16.926	-2.28117	0.808289	-2.82222	0.00476917	0.0531723	0	1	2	1	FALSE	9930111J21Rik1
ENSMUSG00000028086.15|Fbxw7	662.903	-0.797804	0.28275	-2.82159	0.0047786	0.0532383	4	4	4	4	FALSE	Fbxw7
ENSMUSG00000104342.1|Gm36401	22.2929	-1.63888	0.580873	-2.8214	0.00478146	0.0532383	0	2	4	3	TRUE	Gm36401
ENSMUSG00000026667.14|Uhmk1	3283.21	-1.27866	0.453225	-2.82125	0.00478364	0.0532383	4	4	4	4	TRUE	Uhmk1
ENSMUSG00000049699.4|Ucn2	54.6006	-1.14666	0.40647	-2.82103	0.00478699	0.0532438	3	3	4	4	FALSE	Ucn2
ENSMUSG00000026222.16|Sp100	1443.72	-0.683852	0.242518	-2.8198	0.00480543	0.0534172	4	4	4	4	FALSE	Sp100
ENSMUSG00000022978.11|Mis18a	402.735	-0.759171	0.269249	-2.81958	0.0048086	0.0534206	4	4	4	4	FALSE	Mis18a
ENSMUSG00000028931.12|Kcnab2	13031.1	0.986733	0.349988	2.81934	0.00481231	0.0534282	4	4	4	4	FALSE	Kcnab2
ENSMUSG00000000690.5|Hoxb6	68.6714	1.31709	0.467193	2.81916	0.004815	0.0534282	4	4	4	4	TRUE	Hoxb6
ENSMUSG00000029101.16|Rgs12	2541.29	0.601079	0.213296	2.81805	0.00483159	0.0535805	4	4	4	4	FALSE	Rgs12
ENSMUSG00000032485.14|Scap	11040.5	0.972513	0.345138	2.81775	0.00483615	0.0535992	4	4	4	4	FALSE	Scap
ENSMUSG00000112454.1|Gm48619	4.14807	2.31655	0.822302	2.81715	0.00484523	0.0536447	0	0	0	0	FALSE	Gm48619
ENSMUSG00000004393.10|Ddx56	3811.62	0.848544	0.301212	2.8171	0.004846	0.0536447	4	4	4	4	FALSE	Ddx56
ENSMUSG00000017897.18|Eya2	18.0652	1.56684	0.556495	2.81556	0.00486924	0.0538701	3	2	0	1	FALSE	Eya2
ENSMUSG00000002767.13|Mrpl2	5721.42	1.25314	0.445114	2.81533	0.00487273	0.0538769	4	4	4	4	TRUE	Mrpl2
ENSMUSG00000004267.16|Eno2	471.615	1.10302	0.391886	2.81465	0.004883	0.0539585	4	4	4	4	FALSE	Eno2
ENSMUSG00000017390.15|Aldoc	261.389	-0.838382	0.29789	-2.8144	0.00488686	0.0539692	4	4	4	4	FALSE	Aldoc
ENSMUSG00000044021.14|Muc19	4.8573	2.22819	0.791823	2.814	0.00489293	0.0539701	0	0	0	0	FALSE	Muc19
ENSMUSG00000115009.1|G930009F23Rik	79.8365	-1.14017	0.405189	-2.81392	0.00489411	0.0539701	4	4	4	4	FALSE	G930009F23Rik
ENSMUSG00000019787.9|Trdn	81.2227	2.37401	0.843694	2.81382	0.00489561	0.0539701	3	1	3	4	FALSE	Trdn
ENSMUSG00000018470.8|Kcnab3	43.2733	1.269	0.451121	2.81298	0.0049084	0.054065	4	4	3	3	TRUE	Kcnab3
ENSMUSG00000027080.6|Med19	1543.35	-0.456577	0.162317	-2.81288	0.00491	0.054065	4	4	4	4	FALSE	Med19
ENSMUSG00000039196.2|Orm1	40.3197	-1.62064	0.57635	-2.8119	0.00492503	0.0541985	2	2	4	4	TRUE	Orm1
ENSMUSG00000067356.5|B430203G13Rik	6.80436	-2.68563	0.955201	-2.81158	0.00492981	0.0542192	0	1	0	0	FALSE	B430203G13Rik
ENSMUSG00000094845.2|Tmem95	55.9381	1.28103	0.455671	2.8113	0.00493419	0.0542354	4	4	4	4	TRUE	Tmem95
ENSMUSG00000071716.5|Apol7e	19.5174	-1.80336	0.641547	-2.81095	0.00493953	0.054258	0	1	3	2	FALSE	Apol7e
ENSMUSG00000061039.5|Olfr920	61.5781	-1.31472	0.46774	-2.81079	0.00494205	0.054258	3	4	4	4	TRUE	Olfr920
ENSMUSG00000030208.15|Emp1	23358.8	-0.943312	0.335657	-2.81035	0.00494877	0.0542999	4	4	4	4	FALSE	Emp1
ENSMUSG00000020888.16|Dvl2	3219.3	0.842037	0.299699	2.80961	0.00496018	0.0543709	4	4	4	4	FALSE	Dvl2
ENSMUSG00000031953.2|Tmem170	556.579	-0.747394	0.266019	-2.80955	0.00496107	0.0543709	4	4	4	4	FALSE	Tmem170
ENSMUSG00000035632.16|Cnot3	4146.02	0.777775	0.276864	2.80923	0.00496599	0.0543785	4	4	4	4	FALSE	Cnot3
ENSMUSG00000014599.10|Csf1	12585.1	-0.401728	0.143008	-2.80913	0.00496758	0.0543785	4	4	4	4	FALSE	Csf1
ENSMUSG00000030621.17|Me3	17.9356	2.06596	0.73564	2.80839	0.00497906	0.0544723	1	1	0	0	FALSE	Me3
ENSMUSG00000034998.18|Foxn2	851.497	-1.26168	0.449372	-2.80765	0.00499038	0.0545642	4	4	4	4	TRUE	Foxn2
ENSMUSG00000028403.15|Zdhhc21	909.831	-0.976706	0.347904	-2.8074	0.00499433	0.0545754	4	4	4	4	FALSE	Zdhhc21
ENSMUSG00000020289.15|Nprl3	2343.9	0.922602	0.328709	2.80675	0.00500447	0.0546543	4	4	4	4	FALSE	Nprl3
ENSMUSG00000105643.1|Gm42611	5.77123	-2.38434	0.849717	-2.80603	0.00501555	0.0547433	0	0	0	0	FALSE	Gm42611
ENSMUSG00000021483.8|Cdk20	1348.7	0.799435	0.285018	2.80486	0.00503385	0.054911	4	4	4	4	FALSE	Cdk20
ENSMUSG00000078249.5|Hmga1b	161.089	0.968478	0.34532	2.80458	0.0050382	0.0549206	4	4	4	4	FALSE	Hmga1b
ENSMUSG00000006221.7|Hspb7	213.663	1.55609	0.554871	2.80443	0.00504061	0.0549206	4	4	4	4	TRUE	Hspb7
ENSMUSG00000025007.13|Aldh18a1	7527.26	0.776991	0.277161	2.80339	0.0050568	0.0550648	4	4	4	4	FALSE	Aldh18a1
ENSMUSG00000071172.13|Srsf3	7059.77	-0.842321	0.300522	-2.80286	0.00506519	0.0551241	4	4	4	4	FALSE	Srsf3
ENSMUSG00000040097.16|Flywch1	5129.5	0.799841	0.285419	2.80234	0.00507339	0.0551813	4	4	4	4	FALSE	Flywch1
ENSMUSG00000029674.13|Limk1	1925.88	0.697306	0.248892	2.80164	0.00508443	0.0552486	4	4	4	4	FALSE	Limk1
ENSMUSG00000033355.6|Rtp4	801.824	-0.961422	0.3432	-2.80135	0.00508894	0.0552486	4	4	4	4	FALSE	Rtp4
ENSMUSG00000050211.14|Pla2g4e	45.8276	-1.7189	0.61363	-2.8012	0.00509137	0.0552486	2	1	4	4	TRUE	Pla2g4e
ENSMUSG00000008226.14|Scrn3	348.544	-0.89125	0.318168	-2.80119	0.00509141	0.0552486	4	4	4	4	FALSE	Scrn3
ENSMUSG00000056328.14|Myh1	1443.75	1.776	0.634259	2.80012	0.0051083	0.0553966	4	4	4	4	TRUE	Myh1
ENSMUSG00000113836.1|Gm3325	69.5067	-3.30051	1.17877	-2.79995	0.00511098	0.0553966	0	1	3	4	FALSE	Gm3325
ENSMUSG00000022286.16|Grhl2	14.6774	-1.79657	0.641757	-2.79945	0.00511891	0.0554504	0	0	2	4	FALSE	Grhl2
ENSMUSG00000094655.1|Gm25360	7.12224	2.73037	0.975439	2.79912	0.00512415	0.055475	1	0	0	0	FALSE	Gm25360
ENSMUSG00000072825.11|Cep170b	4618.05	0.71773	0.25648	2.79838	0.00513592	0.0555464	4	4	4	4	FALSE	Cep170b
ENSMUSG00000096188.1|Cmtm4	2053.72	-0.47681	0.170406	-2.79808	0.00514077	0.0555464	4	4	4	4	FALSE	Cmtm4
ENSMUSG00000008730.17|Hipk1	3610.83	-0.817301	0.292097	-2.79804	0.00514131	0.0555464	4	4	4	4	FALSE	Hipk1
ENSMUSG00000074405.8|Zfp865	2040.2	0.838407	0.299649	2.79796	0.00514263	0.0555464	4	4	4	4	FALSE	Zfp865
ENSMUSG00000024909.15|Efemp2	8005.25	0.790891	0.282783	2.79681	0.00516093	0.0557118	4	4	4	4	FALSE	Efemp2
ENSMUSG00000028256.16|Odf2l	428.115	-0.878659	0.314211	-2.7964	0.00516761	0.05572	4	4	4	4	FALSE	Odf2l
ENSMUSG00000093930.2|Hmgcs1	4257.57	-1.04006	0.371947	-2.79626	0.00516982	0.05572	4	4	4	4	FALSE	Hmgcs1
ENSMUSG00000035198.9|Tubg1	3370.01	0.781114	0.279348	2.79621	0.00517064	0.05572	4	4	4	4	FALSE	Tubg1
ENSMUSG00000026389.16|Steap3	2225.34	0.765999	0.273999	2.79563	0.00517985	0.0557384	4	4	4	4	FALSE	Steap3
ENSMUSG00000041837.4|Pdcd7	930.382	0.481369	0.172194	2.79551	0.00518183	0.0557384	4	4	4	4	FALSE	Pdcd7
ENSMUSG00000028743.7|Akr7a5	1695.83	1.37997	0.49365	2.79544	0.00518283	0.0557384	4	4	4	4	TRUE	Akr7a5
ENSMUSG00000031576.16|Kcnu1	38.632	1.30399	0.466484	2.79536	0.00518427	0.0557384	3	3	3	4	FALSE	Kcnu1
ENSMUSG00000039701.11|Usp53	129.023	-1.47032	0.526024	-2.79516	0.00518743	0.0557402	4	4	4	4	TRUE	Usp53
ENSMUSG00000026600.12|Soat1	5746.64	-0.6555	0.234569	-2.79449	0.00519821	0.055824	4	4	4	4	FALSE	Soat1
ENSMUSG00000039501.14|Znfx1	3519.16	-0.63647	0.227788	-2.79413	0.00520394	0.0558534	4	4	4	4	FALSE	Znfx1
ENSMUSG00000091594.2|Gm17067	43.0157	-2.63707	0.943962	-2.79362	0.00521214	0.0558924	0	1	3	3	FALSE	Gm17067
ENSMUSG00000048807.2|Slc35e4	4873.21	1.12269	0.401903	2.79344	0.00521509	0.0558924	4	4	4	4	FALSE	Slc35e4
ENSMUSG00000005802.12|Slc30a4	8747.79	-1.53465	0.549393	-2.79335	0.00521655	0.0558924	4	4	4	4	TRUE	Slc30a4
ENSMUSG00000019961.17|Tmpo	6976.36	-0.675372	0.241998	-2.79082	0.00525752	0.0562991	4	4	4	4	FALSE	Tmpo
ENSMUSG00000074406.5|Zfp628	1984.14	1.08591	0.38923	2.7899	0.00527238	0.0564259	4	4	4	4	FALSE	Zfp628
ENSMUSG00000090035.3|Galnt4	799.44	-0.81995	0.293947	-2.78945	0.00527981	0.056472	4	4	4	4	FALSE	Galnt4
ENSMUSG00000074030.3|Exoc8	1026.56	-0.629348	0.225632	-2.78927	0.00528273	0.056472	4	4	4	4	FALSE	Exoc8
ENSMUSG00000108443.1|Gm44510	11.0167	1.82865	0.65584	2.78826	0.00529921	0.0566057	1	1	0	0	FALSE	Gm44510
ENSMUSG00000038213.7|Tapbpl	679.093	-0.524203	0.188012	-2.78813	0.00530129	0.0566057	4	4	4	4	FALSE	Tapbpl
ENSMUSG00000071291.10|Zfp58	71.0595	-1.1251	0.403645	-2.78734	0.00531432	0.0566825	4	4	4	4	FALSE	Zfp58
ENSMUSG00000014932.15|Yes1	472.12	-1.5238	0.546689	-2.78732	0.00531455	0.0566825	4	4	4	4	TRUE	Yes1
ENSMUSG00000110020.1|Gm45441	20.4553	1.321	0.474004	2.78691	0.00532141	0.0567232	2	3	0	0	FALSE	Gm45441
ENSMUSG00000029569.9|Tmem168	1676.35	-0.97364	0.349417	-2.78647	0.00532852	0.0567646	4	4	4	4	FALSE	Tmem168
ENSMUSG00000041712.7|Ubr7	2433.98	-0.51994	0.186609	-2.78626	0.00533202	0.0567646	4	4	4	4	FALSE	Ubr7
ENSMUSG00000110123.1|Gm18562	4.32122	-3.37931	1.21293	-2.78607	0.00533517	0.0567646	0	0	0	0	FALSE	Gm18562
ENSMUSG00000082193.1|Rpl5-ps1	31.94	-1.17645	0.422281	-2.78593	0.00533744	0.0567646	1	3	4	4	FALSE	Rpl5-ps1
ENSMUSG00000020003.16|Pex7	600.168	-0.738585	0.265151	-2.78553	0.00534411	0.0567895	4	4	4	4	FALSE	Pex7
ENSMUSG00000030158.12|Clec12b	14.7259	-2.06438	0.741137	-2.78542	0.00534586	0.0567895	0	1	2	2	FALSE	Clec12b
ENSMUSG00000031697.12|Orc6	1400.26	-0.79082	0.284081	-2.78379	0.00537282	0.0570435	4	4	4	4	FALSE	Orc6
ENSMUSG00000005204.12|Senp3	4798.61	0.48291	0.17349	2.7835	0.00537752	0.057061	4	4	4	4	FALSE	Senp3
ENSMUSG00000013158.6|4933405L10Rik	3.32364	2.3274	0.836357	2.78278	0.00538948	0.0571554	0	0	0	0	FALSE	4933405L10Rik
ENSMUSG00000091898.8|Tnnc1	72.1956	1.40509	0.505006	2.78233	0.00539693	0.057202	4	4	4	4	TRUE	Tnnc1
ENSMUSG00000038943.16|Prc1	3758.62	-0.79236	0.284836	-2.78181	0.0054057	0.0572473	4	4	4	4	FALSE	Prc1
ENSMUSG00000071562.6|Stfa1	112.913	-3.21133	1.15444	-2.78171	0.00540734	0.0572473	2	0	4	4	TRUE	Stfa1
ENSMUSG00000087370.3|Tmem170b	688.875	-1.26091	0.453353	-2.78131	0.00541397	0.0572851	4	4	4	4	TRUE	Tmem170b
ENSMUSG00000003199.16|Mpnd	4262.1	1.09709	0.394703	2.77952	0.00544386	0.0575688	4	4	4	4	FALSE	Mpnd
ENSMUSG00000031371.14|Haus7	1243.67	-0.467559	0.168274	-2.77855	0.00546024	0.0576306	4	4	4	4	FALSE	Haus7
ENSMUSG00000049295.17|Zfp219	2673.75	0.611983	0.220257	2.7785	0.00546113	0.0576306	4	4	4	4	FALSE	Zfp219
ENSMUSG00000073491.11|Ifi213	141.847	-1.60682	0.57831	-2.77848	0.0054614	0.0576306	4	3	4	4	TRUE	Ifi213
ENSMUSG00000021373.16|Cap2	45.1853	1.67558	0.603066	2.77844	0.00546205	0.0576306	4	2	3	4	TRUE	Cap2
ENSMUSG00000057143.15|Trim12c	180.343	-1.52484	0.548976	-2.77762	0.00547593	0.0577274	3	4	4	4	TRUE	Trim12c
ENSMUSG00000035606.8|Ky	888.728	-1.10466	0.397745	-2.77731	0.0054811	0.0577274	4	4	4	4	FALSE	Ky
ENSMUSG00000033952.14|Aspm	1747.95	-1.43245	0.51582	-2.77702	0.00548591	0.0577274	4	4	4	4	TRUE	Aspm
ENSMUSG00000106583.1|4930447N08Rik	6.38288	-2.12935	0.766907	-2.77655	0.00549393	0.0577274	0	0	0	0	FALSE	4930447N08Rik
ENSMUSG00000026854.16|Usp20	1252.46	0.818879	0.294929	2.77653	0.00549429	0.0577274	4	4	4	4	FALSE	Usp20
ENSMUSG00000040415.15|Dtx3	5091.7	1.08977	0.392508	2.77643	0.00549596	0.0577274	4	4	4	4	FALSE	Dtx3
ENSMUSG00000045216.7|Hs6st1	8830.03	0.687777	0.247734	2.77628	0.00549856	0.0577274	4	4	4	4	FALSE	Hs6st1
ENSMUSG00000030265.14|Kras	4874.29	-1.10754	0.398939	-2.77622	0.0054995	0.0577274	4	4	4	4	FALSE	Kras
ENSMUSG00000026565.18|Pou2f1	864.638	-1.07154	0.385977	-2.77617	0.00550031	0.0577274	4	4	4	4	FALSE	Pou2f1
ENSMUSG00000020241.13|Col6a2	23623.6	1.03603	0.373228	2.77586	0.0055056	0.0577274	4	4	4	4	FALSE	Col6a2
ENSMUSG00000023991.16|Foxp4	8396.94	0.878539	0.316503	2.77577	0.00550709	0.0577274	4	4	4	4	FALSE	Foxp4
ENSMUSG00000020766.4|Galk1	13709.5	1.32883	0.478736	2.7757	0.0055083	0.0577274	4	4	4	4	TRUE	Galk1
ENSMUSG00000032036.15|Kirrel3	7.76304	1.85449	0.668175	2.77546	0.00551241	0.0577378	1	1	0	0	FALSE	Kirrel3
ENSMUSG00000024170.15|Telo2	2417.95	0.912052	0.328635	2.77528	0.00551546	0.0577378	4	4	4	4	FALSE	Telo2
ENSMUSG00000036644.15|Tbc1d9b	5436.71	0.800489	0.288482	2.77483	0.005523	0.0577585	4	4	4	4	FALSE	Tbc1d9b
ENSMUSG00000046613.19|Vwa5b2	2.85577	4.7296	1.70448	2.7748	0.00552363	0.0577585	1	0	0	0	FALSE	Vwa5b2
ENSMUSG00000031669.10|Gins3	343.557	-0.626399	0.225774	-2.77445	0.00552954	0.057788	4	4	4	4	FALSE	Gins3
ENSMUSG00000031636.7|Pdlim3	174.64	1.77924	0.641387	2.77406	0.00553619	0.0577974	4	4	4	4	TRUE	Pdlim3
ENSMUSG00000060519.11|Tor3a	2149.43	-0.612227	0.220699	-2.77403	0.00553662	0.0577974	4	4	4	4	FALSE	Tor3a
ENSMUSG00000025141.2|Myadml2	6.52551	2.88236	1.03915	2.77376	0.00554119	0.0578128	2	0	0	0	FALSE	Myadml2
ENSMUSG00000031832.15|Taf1c	1163.97	0.954131	0.344018	2.77349	0.00554588	0.0578294	4	4	4	4	FALSE	Taf1c
ENSMUSG00000111478.1|Gm18251	4.18721	3.23408	1.16651	2.77243	0.00556387	0.0579846	1	0	0	0	FALSE	Gm18251
ENSMUSG00000041798.15|Gck	10.6093	1.92862	0.695843	2.77163	0.00557766	0.0580705	1	0	0	0	FALSE	Gck
ENSMUSG00000058163.14|Gm5431	113.442	-1.23592	0.445926	-2.77159	0.00557832	0.0580705	4	4	4	4	TRUE	Gm5431
ENSMUSG00000022519.14|Srl	253.524	1.43754	0.518796	2.77092	0.00558974	0.0581569	4	4	4	4	TRUE	Srl
ENSMUSG00000031840.12|Rab3a	160.053	0.854948	0.308583	2.77056	0.00559602	0.0581899	4	4	4	4	FALSE	Rab3a
ENSMUSG00000023011.8|Faim2	13.5706	-1.93721	0.699368	-2.76995	0.00560654	0.0582192	0	0	2	2	FALSE	Faim2
ENSMUSG00000054191.8|Klf1	12.4771	1.48786	0.53715	2.76991	0.00560718	0.0582192	1	0	0	1	FALSE	Klf1
ENSMUSG00000021048.7|Mthfd1	6607.79	0.433324	0.156443	2.76985	0.00560819	0.0582192	4	4	4	4	FALSE	Mthfd1
ENSMUSG00000034774.6|Dsg1c	3.53678	-3.61467	1.30523	-2.76936	0.00561662	0.0582743	0	0	0	0	FALSE	Dsg1c
ENSMUSG00000103588.1|Gm18445	20.7608	-2.21412	0.799678	-2.76876	0.005627	0.0583112	0	0	3	4	FALSE	Gm18445
ENSMUSG00000027285.13|Haus2	1000.28	-0.992553	0.358492	-2.76869	0.00562829	0.0583112	4	4	4	4	FALSE	Haus2
ENSMUSG00000075273.4|Ttc30b	195.592	-0.879259	0.317581	-2.76861	0.00562953	0.0583112	4	4	4	4	FALSE	Ttc30b
ENSMUSG00000029598.12|Plbd2	6915.24	0.719464	0.259907	2.76816	0.00563736	0.0583599	4	4	4	4	FALSE	Plbd2
ENSMUSG00000070871.10|Ccnyl1	1834.42	-0.653857	0.236259	-2.76754	0.00564803	0.058438	4	4	4	4	FALSE	Ccnyl1
ENSMUSG00000078862.10|Gm14326	95.0638	-1.92994	0.697587	-2.7666	0.00566447	0.0585332	2	4	4	4	TRUE	Gm14326
ENSMUSG00000063320.11|1190007I07Rik	285.894	0.77078	0.27861	2.76652	0.00566585	0.0585332	4	4	4	4	FALSE	1190007I07Rik
ENSMUSG00000010048.10|Ifrd2	3128.21	0.954925	0.345178	2.76647	0.00566662	0.0585332	4	4	4	4	FALSE	Ifrd2
ENSMUSG00000009090.17|Ap1b1	6325.17	0.701564	0.253614	2.76627	0.00567017	0.0585374	4	4	4	4	FALSE	Ap1b1
ENSMUSG00000046404.5|Yod1	214.535	-1.37656	0.497696	-2.76587	0.00567708	0.0585765	4	4	4	4	TRUE	Yod1
ENSMUSG00000032293.8|Ireb2	1130.21	-1.51402	0.547628	-2.7647	0.00569755	0.0587552	4	4	4	4	TRUE	Ireb2
ENSMUSG00000023079.14|Gtf2ird1	1495.95	0.722957	0.261525	2.76439	0.005703	0.058779	4	4	4	4	FALSE	Gtf2ird1
ENSMUSG00000030822.15|Prr14	2764.07	0.643916	0.232964	2.76401	0.00570956	0.0588141	4	4	4	4	FALSE	Prr14
ENSMUSG00000073888.13|Ccl27a	31.4335	-1.46688	0.530836	-2.76335	0.00572118	0.0588818	1	2	4	4	TRUE	Ccl27a
ENSMUSG00000075028.11|Prdm11	765.494	-0.87718	0.317442	-2.76328	0.00572243	0.0588818	4	4	4	4	FALSE	Prdm11
ENSMUSG00000023026.16|Dip2b	820.285	-0.680784	0.246389	-2.76304	0.00572652	0.0588915	4	4	4	4	FALSE	Dip2b
ENSMUSG00000078532.9|Nkain1	721.661	0.747948	0.270798	2.76202	0.00574449	0.0590303	4	4	4	4	FALSE	Nkain1
ENSMUSG00000025860.15|Xiap	1198.82	-1.45075	0.525269	-2.76192	0.00574634	0.0590303	4	4	4	4	TRUE	Xiap
ENSMUSG00000035293.13|G2e3	654.516	-1.35333	0.490116	-2.76124	0.00575817	0.0591194	4	4	4	4	TRUE	G2e3
ENSMUSG00000049124.4|Gm8186	867.311	-0.870123	0.315155	-2.76094	0.00576352	0.0591227	4	4	4	4	FALSE	Gm8186
ENSMUSG00000062867.13|Impdh2	18029.7	0.803228	0.290933	2.76087	0.00576483	0.0591227	4	4	4	4	FALSE	Impdh2
ENSMUSG00000110588.1|Gm45774	34.1088	1.19049	0.431247	2.76058	0.00576989	0.0591421	4	4	1	1	FALSE	Gm45774
ENSMUSG00000042363.14|Lgalsl	579.792	-1.1163	0.404414	-2.7603	0.00577484	0.0591604	4	4	4	4	FALSE	Lgalsl
ENSMUSG00000045672.15|Col27a1	78.354	1.31486	0.476506	2.75938	0.0057911	0.0592945	4	4	4	4	TRUE	Col27a1
ENSMUSG00000025231.17|Sufu	2116.01	0.57496	0.208393	2.75901	0.00579761	0.0593286	4	4	4	4	FALSE	Sufu
ENSMUSG00000003847.16|Nfat5	4067.9	-1.6517	0.598794	-2.75837	0.005809	0.0594127	4	4	4	4	TRUE	Nfat5
ENSMUSG00000043587.15|Pxylp1	570.533	0.583769	0.211707	2.75744	0.00582552	0.059537	4	4	4	4	FALSE	Pxylp1
ENSMUSG00000047466.10|8030462N17Rik	668.141	-0.910991	0.330389	-2.75733	0.00582752	0.059537	4	4	4	4	FALSE	8030462N17Rik
ENSMUSG00000040495.4|Chrm4	10.177	1.59954	0.580247	2.75665	0.00583969	0.0596286	1	1	0	0	FALSE	Chrm4
ENSMUSG00000040287.9|Stac3	49.5477	1.25593	0.45572	2.75592	0.00585274	0.0597292	4	4	4	4	TRUE	Stac3
ENSMUSG00000029405.16|G3bp2	6492.67	-1.05956	0.384525	-2.7555	0.00586017	0.0597725	4	4	4	4	FALSE	G3bp2
ENSMUSG00000025384.15|Faap100	1940.87	0.962608	0.349374	2.75524	0.00586498	0.0597749	4	4	4	4	FALSE	Faap100
ENSMUSG00000023806.10|Rsph3b	675.458	0.4491	0.163005	2.75513	0.00586681	0.0597749	4	4	4	4	FALSE	Rsph3b
ENSMUSG00000063765.12|Chadl	53.8561	1.31794	0.478429	2.75473	0.00587399	0.0598155	4	4	4	3	TRUE	Chadl
ENSMUSG00000027195.10|Hsd17b12	4537.12	-0.679169	0.246691	-2.75311	0.00590313	0.0600524	4	4	4	4	FALSE	Hsd17b12
ENSMUSG00000036777.8|Anln	4531.03	-0.994276	0.36115	-2.75308	0.00590368	0.0600524	4	4	4	4	FALSE	Anln
ENSMUSG00000053799.7|Exoc6	967.548	-0.802923	0.291673	-2.75282	0.0059085	0.0600687	4	4	4	4	FALSE	Exoc6
ENSMUSG00000037174.18|Elf2	2846.49	-0.492229	0.17887	-2.75188	0.00592538	0.0601825	4	4	4	4	FALSE	Elf2
ENSMUSG00000054408.9|Spcs3	3497.49	-0.889134	0.323105	-2.75184	0.00592614	0.0601825	4	4	4	4	FALSE	Spcs3
ENSMUSG00000037007.17|Zfp113	222.713	-0.63294	0.230054	-2.75126	0.00593657	0.0602337	4	4	4	4	FALSE	Zfp113
ENSMUSG00000064179.13|Tnnt1	76.2572	1.79236	0.651482	2.75121	0.00593763	0.0602337	4	4	4	4	TRUE	Tnnt1
ENSMUSG00000095930.1|Nim1k	126.809	0.707232	0.257085	2.75097	0.00594195	0.0602448	4	4	4	4	FALSE	Nim1k
ENSMUSG00000049872.8|Calhm5	15.1468	1.41186	0.513267	2.75072	0.00594638	0.0602571	3	2	1	0	FALSE	Calhm5
ENSMUSG00000003420.8|Fcgrt	6565.23	1.04485	0.379896	2.75037	0.00595283	0.0602625	4	4	4	4	FALSE	Fcgrt
ENSMUSG00000097407.1|4933408J17Rik	19.9837	1.99507	0.725391	2.75034	0.00595336	0.0602625	2	1	1	0	FALSE	4933408J17Rik
ENSMUSG00000020656.16|Grhl1	64.4702	-1.90222	0.691693	-2.7501	0.00595778	0.0602745	2	1	4	4	TRUE	Grhl1
ENSMUSG00000050705.15|2310061I04Rik	1764.84	0.817675	0.297375	2.74965	0.00596599	0.0603249	4	4	4	4	FALSE	2310061I04Rik
ENSMUSG00000060961.15|Slc4a4	20.4684	-1.73683	0.631835	-2.74887	0.00598012	0.0604351	1	0	4	3	TRUE	Slc4a4
ENSMUSG00000036202.16|Rif1	983.376	-1.67612	0.609969	-2.74788	0.00599811	0.0605842	4	4	4	4	TRUE	Rif1
ENSMUSG00000075307.3|Klhl41	150.966	1.69339	0.616345	2.74748	0.00600555	0.0606266	4	4	4	4	TRUE	Klhl41
ENSMUSG00000023000.5|Dhh	39.9806	0.994752	0.36211	2.7471	0.00601249	0.0606638	4	4	3	4	FALSE	Dhh
ENSMUSG00000026643.16|Nmt2	8025.16	-0.937598	0.341368	-2.74659	0.00602176	0.0607246	4	4	4	4	FALSE	Nmt2
ENSMUSG00000110949.1|Nudt8	27.6476	1.33946	0.487749	2.7462	0.00602901	0.0607602	4	3	1	2	TRUE	Nudt8
ENSMUSG00000074925.4|Ptar1	851.406	-1.39163	0.506786	-2.74599	0.0060329	0.0607602	4	4	4	4	TRUE	Ptar1
ENSMUSG00000025579.14|Gaa	12932.4	0.795824	0.289826	2.74587	0.00603505	0.0607602	4	4	4	4	FALSE	Gaa
ENSMUSG00000033487.14|Fndc3a	3238.5	-1.33924	0.487829	-2.74531	0.00604532	0.0608308	4	4	4	4	TRUE	Fndc3a
ENSMUSG00000029166.14|Mapre3	776.114	1.09215	0.397889	2.74486	0.00605364	0.0608405	4	4	4	4	FALSE	Mapre3
ENSMUSG00000079017.3|Ifi27l2a	1212.37	-1.33198	0.485271	-2.74482	0.00605432	0.0608405	4	4	4	4	TRUE	Ifi27l2a
ENSMUSG00000030996.8|Art1	40.7163	2.56964	0.936273	2.74454	0.00605955	0.0608405	1	3	1	2	FALSE	Art1
ENSMUSG00000055943.5|Emc7	1723.64	-0.576896	0.210204	-2.74445	0.00606119	0.0608405	4	4	4	4	FALSE	Emc7
ENSMUSG00000054545.17|Ugt1a6a	11.2362	1.61634	0.588965	2.74438	0.00606256	0.0608405	0	1	0	0	FALSE	Ugt1a6a
ENSMUSG00000059336.14|Slc14a1	2147.27	0.667501	0.243247	2.74413	0.00606714	0.0608532	4	4	4	4	FALSE	Slc14a1
ENSMUSG00000050108.12|Bpifc	35.1255	-2.16166	0.78779	-2.74396	0.00607034	0.0608532	1	1	4	4	TRUE	Bpifc
ENSMUSG00000085438.1|1700020I14Rik	3604.65	-1.26719	0.461849	-2.74374	0.00607427	0.06086	4	4	4	4	TRUE	1700020I14Rik
ENSMUSG00000021639.17|Gtf2h2	1216.96	-0.905744	0.330168	-2.74328	0.00608289	0.0609136	4	4	4	4	FALSE	Gtf2h2
ENSMUSG00000057176.4|Ccdc189	119.539	0.891121	0.32492	2.74258	0.00609578	0.0609814	4	4	4	4	FALSE	Ccdc189
ENSMUSG00000039841.14|Zfp800	369.289	-1.67072	0.609228	-2.74236	0.00609996	0.0609814	4	4	4	4	TRUE	Zfp800
ENSMUSG00000039753.16|Fbxl5	2173.54	-0.768132	0.280114	-2.74221	0.00610268	0.0609814	4	4	4	4	FALSE	Fbxl5
ENSMUSG00000027175.10|Tcp11l1	326.232	-0.541003	0.197287	-2.74221	0.00610271	0.0609814	4	4	4	4	FALSE	Tcp11l1
ENSMUSG00000025078.9|Nhlrc2	1777.85	-0.430151	0.156889	-2.74176	0.00611105	0.0610321	4	4	4	4	FALSE	Nhlrc2
ENSMUSG00000039376.13|Synpo2l	55.6561	1.61112	0.587694	2.74142	0.00611743	0.0610322	3	4	4	3	TRUE	Synpo2l
ENSMUSG00000029703.10|Lrwd1	4300.5	1.0576	0.385786	2.74141	0.00611759	0.0610322	4	4	4	4	FALSE	Lrwd1
ENSMUSG00000000078.7|Klf6	5885.13	-1.1376	0.415029	-2.74102	0.0061249	0.0610708	4	4	4	4	FALSE	Klf6
ENSMUSG00000028969.10|Cdk5	1687.23	0.786053	0.28681	2.74068	0.00613124	0.0610708	4	4	4	4	FALSE	Cdk5
ENSMUSG00000020070.18|Rufy2	518.455	-0.996493	0.363597	-2.74065	0.00613175	0.0610708	4	4	4	4	FALSE	Rufy2
ENSMUSG00000103906.1|Tigd5	361.594	0.788819	0.287837	2.7405	0.00613454	0.0610708	4	4	4	4	FALSE	Tigd5
ENSMUSG00000045087.8|S1pr5	11.3227	-1.6365	0.597329	-2.7397	0.00614951	0.0611873	0	0	2	1	FALSE	S1pr5
ENSMUSG00000027102.4|Hoxd8	2019.01	-0.571111	0.208486	-2.73933	0.00615647	0.0612239	4	4	4	4	FALSE	Hoxd8
ENSMUSG00000104164.1|Gm38248	11.5136	-2.6096	0.952898	-2.7386	0.00617015	0.0613273	0	1	1	0	FALSE	Gm38248
ENSMUSG00000056679.13|Gpr173	121.907	0.68042	0.248511	2.73798	0.00618177	0.0614102	4	4	4	4	FALSE	Gpr173
ENSMUSG00000108258.1|Gm43913	1.99659	-3.60287	1.31615	-2.73743	0.00619218		0	0	0	0	FALSE	Gm43913
ENSMUSG00000032449.13|Slc25a36	1471.43	-1.11365	0.406916	-2.7368	0.00620398	0.0615981	4	4	4	4	FALSE	Slc25a36
ENSMUSG00000041608.8|Entpd3	35.7448	1.34454	0.491408	2.73609	0.00621731	0.0616729	4	2	3	4	TRUE	Entpd3
ENSMUSG00000005148.8|Klf5	452.412	-0.705406	0.257819	-2.73605	0.00621812	0.0616729	4	4	4	4	FALSE	Klf5
ENSMUSG00000025218.6|Poll	1419.84	1.02015	0.372886	2.73584	0.00622222	0.0616809	4	4	4	4	FALSE	Poll
ENSMUSG00000024330.17|Col11a2	107.348	1.03031	0.376679	2.73526	0.00623317	0.0617383	4	4	4	4	FALSE	Col11a2
ENSMUSG00000040613.14|Apobec1	1244.05	-0.779187	0.284876	-2.73518	0.00623462	0.0617383	4	4	4	4	FALSE	Apobec1
ENSMUSG00000038816.14|Ctnnal1	699.484	0.895029	0.327256	2.73495	0.00623893	0.0617482	4	4	4	4	FALSE	Ctnnal1
ENSMUSG00000056429.4|Tgoln1	4709.14	-1.19608	0.43739	-2.73459	0.00624584	0.0617541	4	4	4	4	FALSE	Tgoln1
ENSMUSG00000117959.1|AC122861.4	258.526	0.946823	0.346242	2.73457	0.00624614	0.0617541	4	4	4	4	FALSE	AC122861.4
ENSMUSG00000110673.1|Gm45833	2.72253	4.12193	1.50831	2.73281	0.00627958		1	0	0	0	FALSE	Gm45833
ENSMUSG00000060380.3|C030014I23Rik	65.5691	1.28754	0.471162	2.73268	0.00628209	0.0620767	4	4	4	4	TRUE	C030014I23Rik
ENSMUSG00000057060.8|Slc35f3	6.16577	1.90238	0.696535	2.7312	0.00631046	0.0623241	0	1	0	0	FALSE	Slc35f3
ENSMUSG00000018765.5|Fxr2	6160.73	0.64949	0.237919	2.72988	0.00633577	0.062511	4	4	4	4	FALSE	Fxr2
ENSMUSG00000113136.1|Gm19951	46.6089	-1.19193	0.436627	-2.72986	0.00633607	0.062511	3	2	4	4	FALSE	Gm19951
ENSMUSG00000056145.5|AI504432	65.4942	-1.81717	0.665805	-2.72928	0.00634733	0.062589	3	1	4	4	TRUE	AI504432
ENSMUSG00000018661.17|Cog1	2453.61	0.764438	0.280128	2.72889	0.00635486	0.0626303	4	4	4	4	FALSE	Cog1
ENSMUSG00000079564.3|Gm11149	4.30048	-2.79802	1.02543	-2.72864	0.00635965	0.0626444	0	0	0	0	FALSE	Gm11149
ENSMUSG00000040021.13|Lats1	1474.47	-1.10828	0.40629	-2.72781	0.00637568	0.0627692	4	4	4	4	FALSE	Lats1
ENSMUSG00000039683.16|Sdk1	79.5526	1.43001	0.524281	2.72757	0.00638026	0.0627812	4	4	4	2	TRUE	Sdk1
ENSMUSG00000020698.11|Cct6b	14.2581	-1.41718	0.519817	-2.72632	0.00640458	0.0629828	0	2	2	1	FALSE	Cct6b
ENSMUSG00000032047.5|Acat1	3249.63	-0.641211	0.235206	-2.72617	0.00640749	0.0629828	4	4	4	4	FALSE	Acat1
ENSMUSG00000038181.16|Chpf2	2791.22	0.946129	0.347084	2.72594	0.00641189	0.062993	4	4	4	4	FALSE	Chpf2
ENSMUSG00000040022.14|Rab11fip2	479.177	-1.1865	0.43534	-2.72546	0.0064212	0.0630512	4	4	4	4	FALSE	Rab11fip2
ENSMUSG00000073000.3|Gm10451	296.308	-0.559326	0.205255	-2.72503	0.00642948	0.0630994	4	4	4	4	FALSE	Gm10451
ENSMUSG00000021569.10|Trip13	1512.23	-0.626091	0.229802	-2.72448	0.00644031	0.0631725	4	4	4	4	FALSE	Trip13
ENSMUSG00000015149.14|Sirt2	3216.32	0.6207	0.227842	2.72426	0.00644465	0.063182	4	4	4	4	FALSE	Sirt2
ENSMUSG00000005716.16|Pvalb	250.188	3.35322	1.23109	2.72378	0.00645403	0.0632134	3	3	3	4	FALSE	Pvalb
ENSMUSG00000029322.12|Plac8	982.764	-1.26145	0.463131	-2.72375	0.00645463	0.0632134	4	4	4	4	TRUE	Plac8
ENSMUSG00000027011.14|Ube2e3	2182.76	-0.425811	0.156351	-2.72343	0.00646079	0.0632406	4	4	4	4	FALSE	Ube2e3
ENSMUSG00000014496.8|Ankrd28	2473.84	-1.06118	0.389715	-2.72297	0.00646978	0.0632955	4	4	4	4	FALSE	Ankrd28
ENSMUSG00000027035.10|Cers6	1413.14	-1.20623	0.443053	-2.72254	0.00647816	0.0633083	4	4	4	4	TRUE	Cers6
ENSMUSG00000004591.16|Pkn2	2232.9	-1.29045	0.473994	-2.72251	0.00647877	0.0633083	4	4	4	4	TRUE	Pkn2
ENSMUSG00000024968.14|Rcor2	3258.25	0.835495	0.306898	2.72239	0.00648126	0.0633083	4	4	4	4	FALSE	Rcor2
ENSMUSG00000023050.9|Map3k12	1553.83	0.598382	0.219825	2.72208	0.00648718	0.063333	4	4	4	4	FALSE	Map3k12
ENSMUSG00000019943.10|Atp2b1	5023.52	-1.21507	0.446496	-2.72135	0.00650154	0.0634264	4	4	4	4	TRUE	Atp2b1
ENSMUSG00000015488.14|Cacfd1	1064.85	0.414488	0.152327	2.72104	0.00650768	0.0634264	4	4	4	4	FALSE	Cacfd1
ENSMUSG00000036158.12|Prickle1	163.124	0.746708	0.274431	2.72093	0.00650991	0.0634264	4	4	4	4	FALSE	Prickle1
ENSMUSG00000007570.16|Fance	2312.42	1.17331	0.43124	2.72077	0.00651304	0.0634264	4	4	4	4	FALSE	Fance
ENSMUSG00000033847.15|Pla2g4c	25.5966	-1.85415	0.681542	-2.72052	0.00651795	0.0634264	0	1	3	4	FALSE	Pla2g4c
ENSMUSG00000024124.10|Prss30	13.4645	-1.47631	0.542703	-2.72029	0.00652242	0.0634264	0	0	3	1	FALSE	Prss30
ENSMUSG00000097660.1|Gm26762	23.6144	1.75124	0.643811	2.72011	0.00652609	0.0634264	2	3	1	0	FALSE	Gm26762
ENSMUSG00000025265.14|Fgd1	1327.23	0.850389	0.312638	2.72005	0.00652726	0.0634264	4	4	4	4	FALSE	Fgd1
ENSMUSG00000110928.1|Gm48114	24.4488	1.39999	0.514695	2.72005	0.00652729	0.0634264	3	1	1	4	FALSE	Gm48114
ENSMUSG00000050394.14|Armcx6	16.3552	1.11443	0.409766	2.71967	0.00653471	0.0634352	3	1	0	0	FALSE	Armcx6
ENSMUSG00000042306.11|S100a14	194.81	-2.08623	0.767092	-2.71966	0.00653498	0.0634352	3	2	4	4	TRUE	S100a14
ENSMUSG00000037339.17|Fam53a	2057.57	0.649826	0.239005	2.71888	0.00655024	0.0635502	4	4	4	4	FALSE	Fam53a
ENSMUSG00000002308.16|Cd320	1439.88	0.87952	0.323549	2.71835	0.00656085	0.0636201	4	4	4	4	FALSE	Cd320
ENSMUSG00000111100.1|Gm47535	2.61575	4.80181	1.76677	2.71785	0.00657086		0	1	0	0	FALSE	Gm47535
ENSMUSG00000039715.8|Wdr34	1774.96	-0.454872	0.167376	-2.71767	0.00657443	0.0637184	4	4	4	4	FALSE	Wdr34
ENSMUSG00000107709.1|9430018G01Rik	7.15389	2.30549	0.848387	2.7175	0.0065778	0.0637184	1	1	0	0	FALSE	9430018G01Rik
ENSMUSG00000028890.13|Mtf1	866.205	-0.527318	0.194103	-2.7167	0.00659371	0.0638394	4	4	4	4	FALSE	Mtf1
ENSMUSG00000021932.13|Rnaseh2b	598.22	-0.867336	0.319337	-2.71606	0.00660647	0.0639214	4	4	4	4	FALSE	Rnaseh2b
ENSMUSG00000050270.12|Tmem220	99.1305	0.84391	0.310743	2.71578	0.00661194	0.0639214	4	4	4	4	FALSE	Tmem220
ENSMUSG00000000530.16|Acvrl1	960.757	0.834153	0.307153	2.71576	0.00661244	0.0639214	4	4	4	4	FALSE	Acvrl1
ENSMUSG00000016494.9|Cd34	2107.85	0.775139	0.28545	2.7155	0.00661754	0.0639377	4	4	4	4	FALSE	Cd34
ENSMUSG00000040929.17|Rfx3	242.495	-1.28601	0.473668	-2.715	0.00662752	0.0639749	4	4	4	4	TRUE	Rfx3
ENSMUSG00000038766.16|Gabpb2	2105.38	-1.1053	0.407112	-2.71497	0.00662824	0.0639749	4	4	4	4	FALSE	Gabpb2
ENSMUSG00000031093.14|Dock11	680.477	-1.50988	0.556269	-2.71429	0.00664174	0.0640342	4	4	4	4	TRUE	Dock11
ENSMUSG00000079942.5|Rpl28-ps3	136.697	1.83799	0.677202	2.71409	0.00664585	0.0640342	4	4	4	4	TRUE	Rpl28-ps3
ENSMUSG00000060600.15|Eno3	1926.46	1.05596	0.389068	2.71408	0.00664599	0.0640342	4	4	4	4	FALSE	Eno3
ENSMUSG00000009406.13|Elk1	1165.42	0.997986	0.367734	2.71388	0.00665004	0.0640342	4	4	4	4	FALSE	Elk1
ENSMUSG00000044626.13|Liph	25.3701	-1.19561	0.440585	-2.71369	0.00665375	0.0640342	1	3	4	4	FALSE	Liph
ENSMUSG00000026335.16|Pam	11497.9	-0.738783	0.272249	-2.71363	0.00665496	0.0640342	4	4	4	4	FALSE	Pam
ENSMUSG00000025810.9|Nrp1	1098.02	0.659069	0.242927	2.71303	0.00666707	0.0641178	4	4	4	4	FALSE	Nrp1
ENSMUSG00000103088.1|Pcdhgb6	279.859	1.09849	0.404958	2.7126	0.00667568	0.0641675	4	4	4	4	FALSE	Pcdhgb6
ENSMUSG00000041225.16|Arhgap12	910.256	-1.20443	0.444114	-2.71197	0.0066884	0.0642509	4	4	4	4	TRUE	Arhgap12
ENSMUSG00000048997.17|Atxn7l2	917.466	0.832268	0.306921	2.71167	0.00669461	0.0642509	4	4	4	4	FALSE	Atxn7l2
ENSMUSG00000040857.15|Erf	7959.94	1.19294	0.439954	2.71151	0.00669767	0.0642509	4	4	4	4	FALSE	Erf
ENSMUSG00000073016.3|Uprt	67.1504	-2.29079	0.844875	-2.7114	0.00670004	0.0642509	3	3	4	4	TRUE	Uprt
ENSMUSG00000039787.13|Cercam	1978.89	0.641029	0.236427	2.71132	0.00670154	0.0642509	4	4	4	4	FALSE	Cercam
ENSMUSG00000030074.9|Gxylt2	3398.43	-0.950953	0.350762	-2.71111	0.00670584	0.0642533	4	4	4	4	FALSE	Gxylt2
ENSMUSG00000035891.16|Cerk	1929.92	0.650488	0.239947	2.71097	0.00670867	0.0642533	4	4	4	4	FALSE	Cerk
ENSMUSG00000035133.9|Arhgap5	939.801	-1.86168	0.686803	-2.71065	0.00671517	0.0642826	4	4	4	4	TRUE	Arhgap5
ENSMUSG00000030780.15|BC017158	1136.73	0.586387	0.216386	2.70991	0.00673009	0.064357	4	4	4	4	FALSE	BC017158
ENSMUSG00000004360.9|9330159F19Rik	2.82578	2.73369	1.00884	2.70974	0.00673366	0.064357	0	0	0	0	FALSE	9330159F19Rik
ENSMUSG00000009108.15|Gnat2	53.4403	0.821479	0.303165	2.70968	0.00673481	0.064357	4	4	4	4	FALSE	Gnat2
ENSMUSG00000035211.9|Xrra1	23.3075	1.40792	0.519638	2.70942	0.00674005	0.064357	4	3	0	0	TRUE	Xrra1
ENSMUSG00000048310.8|Pskh1	3713.64	0.930731	0.343526	2.70935	0.00674158	0.064357	4	4	4	4	FALSE	Pskh1
ENSMUSG00000006724.12|Cyp27b1	30.1466	0.906993	0.3348	2.70906	0.00674746	0.064357	4	3	3	3	FALSE	Cyp27b1
ENSMUSG00000021898.14|Asb14	6.33316	3.35483	1.23846	2.70887	0.00675127	0.064357	1	0	0	0	FALSE	Asb14
ENSMUSG00000087028.7|Gm13387	7.08317	-2.25661	0.833074	-2.70878	0.00675321	0.064357	0	0	0	1	FALSE	Gm13387
ENSMUSG00000029545.13|Acads	3460.95	0.945561	0.349085	2.70868	0.00675507	0.064357	4	4	4	4	FALSE	Acads
ENSMUSG00000095193.2|Gm20939	64.8422	-1.76199	0.650564	-2.7084	0.00676079	0.064357	3	1	4	4	TRUE	Gm20939
ENSMUSG00000000827.18|Tpd52l2	4009.49	-0.509609	0.188159	-2.70839	0.00676095	0.064357	4	4	4	4	FALSE	Tpd52l2
ENSMUSG00000024177.9|Nme4	1860.63	1.25017	0.461618	2.70823	0.00676427	0.064357	4	4	4	4	TRUE	Nme4
ENSMUSG00000066571.13|4931406P16Rik	2196.22	-0.925303	0.341735	-2.70767	0.00677583	0.0643987	4	4	4	4	FALSE	4931406P16Rik
ENSMUSG00000026482.13|Rgl1	5167.75	0.485576	0.179339	2.70759	0.00677738	0.0643987	4	4	4	4	FALSE	Rgl1
ENSMUSG00000039968.9|Rsbn1l	439.972	-1.31003	0.483851	-2.70751	0.00677899	0.0643987	4	4	4	4	TRUE	Rsbn1l
ENSMUSG00000020916.8|Krt36	6.54238	2.90343	1.07246	2.70727	0.0067839	0.0644126	1	0	0	0	FALSE	Krt36
ENSMUSG00000019478.16|Rab4a	815.456	0.78462	0.289845	2.70703	0.00678877	0.0644261	4	4	4	4	FALSE	Rab4a
ENSMUSG00000025420.13|Katnal2	109.452	0.759586	0.280615	2.70686	0.00679228	0.0644267	4	4	4	4	FALSE	Katnal2
ENSMUSG00000101225.1|1700008J07Rik	120.45	0.53191	0.196561	2.70609	0.00680811	0.0645441	4	4	4	4	FALSE	1700008J07Rik
ENSMUSG00000028070.7|Naxe	3329.31	1.0846	0.400844	2.70579	0.0068142	0.0645691	4	4	4	4	FALSE	Naxe
ENSMUSG00000049658.13|Bdp1	712.893	-1.64538	0.608255	-2.70509	0.00682855	0.0646722	4	4	4	4	TRUE	Bdp1
ENSMUSG00000028833.13|Ncdn	2832.01	0.793529	0.293409	2.70451	0.00684047	0.064691	4	4	4	4	FALSE	Ncdn
ENSMUSG00000080859.1|Rpl10-ps1	5.06714	3.07576	1.13729	2.70447	0.00684133	0.064691	1	0	0	0	FALSE	Rpl10-ps1
ENSMUSG00000026977.17|March7	1315.35	-1.49011	0.551021	-2.70428	0.00684526	0.064691	4	4	4	4	TRUE	March7
ENSMUSG00000028978.12|Nos3	444.054	0.765899	0.283227	2.70419	0.00684718	0.064691	4	4	4	4	FALSE	Nos3
ENSMUSG00000056537.11|Rlim	2792.13	-1.24245	0.459485	-2.70402	0.00685071	0.064691	4	4	4	4	TRUE	Rlim
ENSMUSG00000020752.11|Recql5	983.605	0.699388	0.258651	2.70399	0.0068513	0.064691	4	4	4	4	FALSE	Recql5
ENSMUSG00000031312.5|Itgb1bp2	19.9233	1.6201	0.599243	2.70357	0.00685983	0.0647219	2	0	0	0	FALSE	Itgb1bp2
[truncated: 53,488 more rows]

## Sheet: Fig. S2B
MSigDB_Hallmark_2020
Term	Overlap	P-value	Adjusted P-value	Old P-value	Old Adjusted P-value	Odds Ratio	Combined Score	Genes
Interferon Gamma Response	23/200	1.1262416769525972E-11	4.955463378591428E-10	0	0	6.805046674889975	171.55216360728969	ZBP1;CD40;SAMD9L;VCAM1;RSAD2;IL15;MX1;IFI44;NMI;IFIT1;USP18;IFIT3;IFIT2;IFIH1;CXCL10;OAS2;CASP4;TNFSF10;ST8SIA4;CMPK2;CCL2;GBP4;HERC6
Interferon Alpha Response	14/97	6.686611635691682E-9	1.47105455985217E-7	0	0	8.665884590995562	163.11931983224179	SAMD9L;RSAD2;IL15;MX1;IFI44;NMI;USP18;IFIT3;IFIT2;IFIH1;CXCL10;CMPK2;GBP4;HERC6
UV Response Dn	10/144	5.804865197485521E-4	0.00851380228964543	0	0	3.7842039800995027	28.198540803200075	WDR37;INSIG1;SERPINE1;NEK7;ATRX;GCNT1;TOGARAM1;NR1D2;ATP2B1;ACVR2A
Mitotic Spindle	11/199	0.0020430224783715622	0.01869805819139891	0	0	2.966474084773068	18.372337994132607	CCDC88A;ROCK1;KIF5B;RASA1;NUSAP1;RICTOR;WASL;KIF20B;ARHGAP5;ECT2;BUB1
Inflammatory Response	11/200	0.002124779339931694	0.01869805819139891	0	0	2.950626493707434	18.15841309696972	CXCL10;CD40;IL15;SERPINE1;TNFSF10;OLR1;CCL2;NMI;ATP2B1;SLC7A2;ACVR2A
TGF-beta Signaling	5/54	0.004144778258441248	0.03039504056190248	0	0	5.130108598709406	28.14329348064737	CDH1;SERPINE1;XIAP;SKIL;TGFBR1
TNF-alpha Signaling via NF-kB	10/200	0.0064764209901892675	0.03562031544604097	0	0	2.661184210526316	13.411269984083757	IFIH1;CXCL10;NFAT5;GFPT2;SERPINE1;OLR1;F2RL1;CCL2;ATP2B1;IFIT2
G2-M Checkpoint	10/200	0.0064764209901892675	0.03562031544604097	0	0	2.661184210526316	13.411269984083757	POLQ;RPS6KA5;KIF5B;ATRX;NUSAP1;KNL1;KIF20B;EFNA5;BUB1;SMC2
Apical Junction	8/200	0.04505672679624926	0.22027733100388527	0	0	2.095639032815199	6.496131004070864	CLDN4;VCAM1;CDH1;INSIG1;RASA1;LAMC2;WASL;MPP5
GO_BiolProcess2025
Term	Overlap	P-value	Adjusted P-value	Old P-value	Old Adjusted P-value	Odds Ratio	Combined Score	Genes
Antiviral Innate Immune Response (GO:0140374)	10/62	3.3909840872410915E-7	6.439478781670833E-4	0	0	9.79266826923077	145.88113909511466	OTUD4;IFIH1;ZBP1;CXCL10;OAS2;MX1;IFIT1;USP18;IFIT3;IFIT2
Positive Regulation of Response to External Stimulus (GO:0032103)	13/163	2.1638667253293686E-5	0.016992843022695426	0	0	4.4256867891513565	47.53642878880946	ZBP1;IL15;SERPINE1;WNT5A;NMI;SCIMP;CASP12;CASP4;POLR3F;CCN4;F2RL1;POLR3G;CCR2
Regulation of Cytokine Production (GO:0001817)	13/172	3.810722332517502E-5	0.016992843022695426	0	0	4.173244853827234	42.463211694677284	AFAP1L2;GBP7;ANXA1;CADM1;IL15;ZBTB26;ATP2B1;IFIH1;RPS6KA5;ZBTB6;CCN4;IGF2BP3;CCR2
Defense Response to Virus (GO:0051607)	14/198	4.0447268679062974E-5	0.016992843022695426	0	0	3.8888443935926773	39.33764995225239	OTUD4;ZBP1;GBP7;RSAD2;MX1;RNASE6;IFIT1;USP18;IFIT3;IFIT2;IFIH1;CXCL10;OAS2;F2RL1
Regulation of Viral Genome Replication (GO:0045069)	8/66	4.4741556141904756E-5	0.016992843022695426	0	0	6.985170627121672	69.95374439069519	IFIH1;DDX3X;GBP7;RSAD2;OAS2;MX1;PKN2;IFIT1
Positive Regulation of Defense Response (GO:0031349)	11/130	5.391547574974012E-5	0.01706424807479275	0	0	4.703183623318779	46.22332605357459	ZBP1;CASP12;IL15;SERPINE1;WNT5A;CASP4;POLR3F;CCN4;POLR3G;NMI;CCR2
Regulation of Defense Response (GO:0031347)	9/103	2.003668723101528E-4	0.050064589975977965	0	0	4.852390163028461	41.319851574587716	ZBP1;ANXA1;WNT5A;CASP4;ERAP1;XIAP;NR1D2;USP18;CCR2
Positive Regulation of Wound Healing (GO:0090303)	6/44	2.109092784664685E-4	0.050064589975977965	0	0	7.963103635377102	67.40036594131301	CLDN4;OCLN;ANXA1;SERPINE1;ENPP4;HPSE
Regulation of Cell Morphogenesis (GO:0022604)	5/30	2.746514608048613E-4	0.05517709349305046	0	0	10.067352185089975	82.55236522898981	CLDN4;FMNL2;PHIP;EFNA5;LARP4
Regulation of Response to External Stimulus (GO:0032101)	10/132	2.9055868084808034E-4	0.05517709349305046	0	0	4.158982240437158	33.86952447714941	ZBP1;ANXA1;WNT5A;CASP4;ERAP1;XIAP;F2RL1;NR1D2;USP18;CCR2

## Sheet: Fig. S2C
Ensembl_ID.Gene	baseMean	log2FoldChange	lfcSE	stat	pvalue	padj	WT	KO	valid	validWT	GeneName
ENSMUSG00000032372.14|Plscr2	857.292	-3.83992	0.346057	-11.0962	1.30863e-28	2.34585e-24	4	4	TRUE	FALSE	Plscr2
ENSMUSG00000047793.13|Sned1	229.793	3.56245	0.404399	8.80924	1.26001e-18	1.12935e-14	4	4	TRUE	TRUE	Sned1
ENSMUSG00000022754.6|Tmem45a	94.149	7.18992	0.8253	8.71189	2.98845e-18	1.7857e-14	4	0	FALSE	FALSE	Tmem45a
ENSMUSG00000011256.16|Adam19	164.38	10.048	1.192	8.42953	3.47044e-17	1.55528e-13	4	0	FALSE	FALSE	Adam19
ENSMUSG00000018263.11|Tbx5	91.9481	9.93051	1.19714	8.29521	1.08394e-16	3.88614e-13	4	0	FALSE	FALSE	Tbx5
ENSMUSG00000063011.7|Msln	329.261	-5.1401	0.623947	-8.23804	1.75052e-16	5.22997e-13	1	4	FALSE	FALSE	Msln
ENSMUSG00000002107.18|Celf2	187.479	-2.91266	0.356435	-8.17162	3.04264e-16	7.79176e-13	4	4	TRUE	FALSE	Celf2
ENSMUSG00000078706.4|Gm53	92.5397	9.21668	1.14641	8.03959	9.01372e-16	2.01975e-12	4	0	FALSE	FALSE	Gm53
ENSMUSG00000031119.4|Gpc4	38.3347	8.67491	1.11501	7.78013	7.24511e-15	1.44307e-11	4	0	FALSE	FALSE	Gpc4
ENSMUSG00000024420.9|Zfp521	107.435	3.2316	0.430321	7.50973	5.92481e-14	9.984e-11	4	3	FALSE	FALSE	Zfp521
ENSMUSG00000021509.5|Slc25a48	34.1447	-4.99724	0.665824	-7.50535	6.12652e-14	9.984e-11	0	4	FALSE	FALSE	Slc25a48
ENSMUSG00000069662.5|Marcks	207.887	4.08373	0.556467	7.33868	2.15715e-13	3.22242e-10	4	1	FALSE	FALSE	Marcks
ENSMUSG00000049420.9|Tmem200a	70.0735	-4.22612	0.586679	-7.20346	5.87017e-13	8.09452e-10	0	4	FALSE	FALSE	Tmem200a
ENSMUSG00000029126.7|Nsg1	64.1508	5.53103	0.780943	7.08251	1.41571e-12	1.81272e-09	4	0	FALSE	FALSE	Nsg1
ENSMUSG00000029636.11|Wasf3	38.5396	7.95359	1.14419	6.95127	3.62006e-12	4.32621e-09	4	0	FALSE	FALSE	Wasf3
ENSMUSG00000049086.8|Bmyc	55.3066	9.19278	1.33327	6.89493	5.38897e-12	6.03767e-09	4	0	FALSE	FALSE	Bmyc
ENSMUSG00000025407.7|Gli1	45.4211	4.08014	0.605713	6.73608	1.62715e-11	1.71578e-08	4	0	FALSE	FALSE	Gli1
ENSMUSG00000043259.15|Fam13c	34.0607	3.05672	0.455439	6.71159	1.92515e-11	1.91724e-08	4	0	FALSE	FALSE	Fam13c
ENSMUSG00000087028.7|Gm13387	38.9729	-4.45375	0.669885	-6.64852	2.96047e-11	2.79313e-08	0	4	FALSE	FALSE	Gm13387
ENSMUSG00000106968.1|C78283	215.342	-2.28148	0.347438	-6.56659	5.14822e-11	4.61435e-08	4	4	TRUE	FALSE	C78283
ENSMUSG00000085645.1|Hoxb5os	48.2669	6.96394	1.06349	6.54822	5.8228e-11	4.97045e-08	4	0	FALSE	FALSE	Hoxb5os
ENSMUSG00000031297.14|Slc7a3	215.888	2.69856	0.416591	6.4777	9.31289e-11	7.58831e-08	4	4	TRUE	TRUE	Slc7a3
ENSMUSG00000047496.6|Rnf152	23.8938	-3.9656	0.613487	-6.46404	1.01947e-10	7.94567e-08	0	4	FALSE	FALSE	Rnf152
ENSMUSG00000056427.10|Slit3	31.5524	4.17489	0.650018	6.42274	1.33844e-10	9.99703e-08	4	0	FALSE	FALSE	Slit3
ENSMUSG00000000247.11|Lhx2	30.0239	5.5162	0.861273	6.4047	1.50666e-10	1.08033e-07	4	0	FALSE	FALSE	Lhx2
ENSMUSG00000052062.14|Pard3b	142.692	-2.64873	0.417659	-6.34186	2.27008e-10	1.56513e-07	4	4	TRUE	FALSE	Pard3b
ENSMUSG00000051855.15|Mest	247.602	2.45125	0.387664	6.32312	2.56329e-10	1.70183e-07	4	4	TRUE	TRUE	Mest
ENSMUSG00000037035.5|Inhbb	35.5256	7.83209	1.24639	6.2838	3.30393e-10	2.11522e-07	3	0	FALSE	FALSE	Inhbb
ENSMUSG00000097289.1|2010300F17Rik	86.8798	-2.91535	0.466862	-6.24456	4.24993e-10	2.62704e-07	3	4	FALSE	FALSE	2010300F17Rik
ENSMUSG00000031343.13|Gabra3	18.5775	-4.75548	0.765277	-6.21406	5.16324e-10	3.08521e-07	0	4	FALSE	FALSE	Gabra3
ENSMUSG00000037254.18|Itih2	41.9418	5.06694	0.818279	6.19219	5.93329e-10	3.43097e-07	3	0	FALSE	FALSE	Itih2
ENSMUSG00000056124.5|B4galt6	83.5219	3.25794	0.52784	6.1722	6.73441e-10	3.77253e-07	4	1	FALSE	FALSE	B4galt6
ENSMUSG00000043263.13|Ifi209	30.886	-4.12417	0.678477	-6.07857	1.21261e-09	6.58702e-07	0	4	FALSE	FALSE	Ifi209
ENSMUSG00000034205.16|Loxl2	203.899	5.4687	0.905644	6.03846	1.5559e-09	8.20325e-07	4	1	FALSE	FALSE	Loxl2
ENSMUSG00000046314.16|Stxbp6	276.116	2.43433	0.406189	5.9931	2.05884e-09	1.05448e-06	4	4	TRUE	TRUE	Stxbp6
ENSMUSG00000030306.14|Tmtc1	29.2059	7.55236	1.26193	5.98475	2.16721e-09	1.07915e-06	3	0	FALSE	FALSE	Tmtc1
ENSMUSG00000026249.10|Serpine2	483.217	2.74787	0.460181	5.97127	2.35415e-09	1.14055e-06	4	4	TRUE	TRUE	Serpine2
ENSMUSG00000039081.10|Zfp503	51.2751	3.71431	0.624979	5.94309	2.79698e-09	1.31944e-06	4	0	FALSE	FALSE	Zfp503
ENSMUSG00000063975.13|Slco1a5	23.9105	-3.69201	0.624072	-5.916	3.29857e-09	1.51616e-06	0	4	FALSE	FALSE	Slco1a5
ENSMUSG00000018654.17|Ikzf1	11.5902	6.96055	1.18032	5.89716	3.69819e-09	1.65734e-06	2	0	FALSE	FALSE	Ikzf1
ENSMUSG00000046818.7|Ddit4l	29.3687	4.16753	0.711639	5.85624	4.73464e-09	2.07008e-06	3	0	FALSE	FALSE	Ddit4l
ENSMUSG00000043102.2|Qrfp	20.7479	-5.40715	0.925681	-5.84127	5.18048e-09	2.21108e-06	0	3	FALSE	FALSE	Qrfp
ENSMUSG00000056004.16|9330182L06Rik	37.967	4.55525	0.781285	5.83045	5.52769e-09	2.3044e-06	3	0	FALSE	FALSE	9330182L06Rik
ENSMUSG00000024868.8|Dkk1	204.453	9.24483	1.59391	5.80008	6.62831e-09	2.70043e-06	4	0	FALSE	FALSE	Dkk1
ENSMUSG00000058550.15|Dppa4	122.821	2.95305	0.510519	5.7844	7.2771e-09	2.89887e-06	4	3	FALSE	FALSE	Dppa4
ENSMUSG00000020340.16|Cyfip2	18.3418	6.87941	1.19184	5.77209	7.82947e-09	3.05111e-06	3	0	FALSE	FALSE	Cyfip2
ENSMUSG00000022309.9|Angpt1	17.4427	7.54575	1.31145	5.75373	8.72958e-09	3.23935e-06	1	0	FALSE	FALSE	Angpt1
ENSMUSG00000001661.5|Hoxc6	45.9499	3.2297	0.561401	5.75294	8.77072e-09	3.23935e-06	4	0	FALSE	FALSE	Hoxc6
ENSMUSG00000032179.7|Bmp5	72.0184	-3.16017	0.549593	-5.75002	8.92316e-09	3.23935e-06	1	4	FALSE	FALSE	Bmp5
ENSMUSG00000030782.16|Tgfb1i1	104.099	4.60867	0.801799	5.74791	9.03534e-09	3.23935e-06	4	0	FALSE	FALSE	Tgfb1i1
ENSMUSG00000037605.16|Adgrl3	50.9029	2.68863	0.469991	5.7206	1.06149e-08	3.73104e-06	4	1	FALSE	FALSE	Adgrl3
ENSMUSG00000054263.12|Lifr	94.2283	4.38123	0.768773	5.69899	1.20518e-08	4.15461e-06	4	0	FALSE	FALSE	Lifr
ENSMUSG00000031216.13|Stard8	31.0596	7.64027	1.34737	5.67052	1.42362e-08	4.81506e-06	3	0	FALSE	FALSE	Stard8
ENSMUSG00000001802.16|Lrp3	25.8531	7.36731	1.30521	5.64452	1.65642e-08	5.49871e-06	3	0	FALSE	FALSE	Lrp3
ENSMUSG00000020875.9|Hoxb9	320.251	3.00715	0.533458	5.63708	1.72959e-08	5.63721e-06	4	4	TRUE	TRUE	Hoxb9
ENSMUSG00000106795.2|Gm43050	16.2517	7.41878	1.32375	5.60435	2.09037e-08	6.69143e-06	3	0	FALSE	FALSE	Gm43050
ENSMUSG00000039246.8|Lyplal1	15.5116	6.60852	1.18667	5.56898	2.56237e-08	8.05842e-06	3	0	FALSE	FALSE	Lyplal1
ENSMUSG00000079056.12|Kcnip3	27.8638	2.85884	0.51709	5.5287	3.22605e-08	9.97072e-06	4	0	FALSE	FALSE	Kcnip3
ENSMUSG00000058656.13|Samd12	239.866	-3.5475	0.642216	-5.52385	3.31658e-08	1.00768e-05	2	4	FALSE	FALSE	Samd12
ENSMUSG00000026315.13|Serpinb8	52.1159	3.9766	0.722926	5.5007	3.78288e-08	1.1302e-05	4	0	FALSE	FALSE	Serpinb8
ENSMUSG00000027188.8|Pamr1	32.4536	4.85799	0.889964	5.45864	4.79804e-08	1.40999e-05	3	0	FALSE	FALSE	Pamr1
ENSMUSG00000034586.14|Hid1	1598.98	2.82999	0.519142	5.45128	5.00095e-08	1.44592e-05	4	4	TRUE	TRUE	Hid1
ENSMUSG00000019577.6|Pdk4	129.984	2.49999	0.459821	5.43688	5.42221e-08	1.54283e-05	4	4	TRUE	TRUE	Pdk4
ENSMUSG00000035783.9|Acta2	1044.88	7.04432	1.30722	5.38878	7.09367e-08	1.98689e-05	4	2	FALSE	FALSE	Acta2
ENSMUSG00000035357.16|Pdzrn3	64.7594	3.37815	0.627718	5.38165	7.3808e-08	1.99645e-05	4	1	FALSE	FALSE	Pdzrn3
ENSMUSG00000049871.14|Nlrc3	379.048	-2.22009	0.412557	-5.3813	7.39517e-08	1.99645e-05	4	4	TRUE	FALSE	Nlrc3
ENSMUSG00000032135.15|Mcam	184.996	2.78585	0.517848	5.37968	7.46191e-08	1.99645e-05	4	3	FALSE	FALSE	Mcam
ENSMUSG00000000690.5|Hoxb6	86.5409	2.98774	0.56204	5.31588	1.06144e-07	2.79814e-05	4	1	FALSE	FALSE	Hoxb6
ENSMUSG00000038143.16|Stox2	245.11	-2.4041	0.452634	-5.31137	1.08806e-07	2.82675e-05	4	4	TRUE	FALSE	Stox2
ENSMUSG00000052920.15|Prkg1	29.5277	5.20271	0.980056	5.30858	1.1048e-07	2.82924e-05	3	0	FALSE	FALSE	Prkg1
ENSMUSG00000061535.11|C1qtnf7	18.1882	6.84862	1.29299	5.29673	1.17892e-07	2.9721e-05	2	0	FALSE	FALSE	C1qtnf7
ENSMUSG00000075394.4|Hoxc4	15.067	5.86193	1.10718	5.29445	1.19375e-07	2.9721e-05	4	0	FALSE	FALSE	Hoxc4
ENSMUSG00000033768.17|Nrxn2	395.331	2.55929	0.483716	5.2909	1.21713e-07	2.9888e-05	4	4	TRUE	TRUE	Nrxn2
ENSMUSG00000022762.18|Ncam2	48.1952	-4.57534	0.871868	-5.24775	1.53972e-07	3.72986e-05	0	4	FALSE	FALSE	Ncam2
ENSMUSG00000062151.13|Unc13c	127.84	-2.71244	0.517807	-5.23831	1.62054e-07	3.87331e-05	3	4	FALSE	FALSE	Unc13c
ENSMUSG00000043144.6|Aqp6	10.5515	-6.17202	1.17924	-5.23389	1.65979e-07	3.91493e-05	0	3	FALSE	FALSE	Aqp6
ENSMUSG00000045092.8|S1pr1	62.0752	2.25853	0.434208	5.2015	1.97682e-07	4.60214e-05	4	2	FALSE	FALSE	S1pr1
ENSMUSG00000054256.11|Msi1	31.3514	5.5452	1.07082	5.17847	2.23719e-07	5.14152e-05	3	0	FALSE	FALSE	Msi1
ENSMUSG00000101316.1|Gm12663	15.3911	3.10984	0.601278	5.17205	2.31539e-07	5.21113e-05	4	0	FALSE	FALSE	Gm12663
ENSMUSG00000078945.10|Naip2	444.221	-1.91792	0.371004	-5.16953	2.34687e-07	5.21113e-05	4	4	TRUE	FALSE	Naip2
ENSMUSG00000034551.12|Hdx	21.925	7.14043	1.38142	5.16891	2.35469e-07	5.21113e-05	2	0	FALSE	FALSE	Hdx
ENSMUSG00000031709.15|Tbc1d9	24.9286	5.5954	1.0875	5.14521	2.67225e-07	5.84181e-05	2	0	FALSE	FALSE	Tbc1d9
ENSMUSG00000072964.14|Bhlhb9	9.43889	6.64769	1.30482	5.09471	3.49268e-07	7.54334e-05	2	0	FALSE	FALSE	Bhlhb9
ENSMUSG00000016028.10|Celsr1	186.742	-2.49561	0.490194	-5.09108	3.56037e-07	7.59799e-05	4	4	TRUE	FALSE	Celsr1
ENSMUSG00000100798.1|Gm19589	90.5212	-3.36873	0.662283	-5.08655	3.6464e-07	7.69004e-05	2	4	FALSE	FALSE	Gm19589
ENSMUSG00000042377.8|Fam83g	26.6357	4.67792	0.924628	5.05924	4.20921e-07	8.77375e-05	3	0	FALSE	FALSE	Fam83g
ENSMUSG00000102697.1|Pcdhac2	46.3908	3.71949	0.738921	5.03368	4.81151e-07	9.91393e-05	4	0	FALSE	FALSE	Pcdhac2
ENSMUSG00000054626.11|Xlr	13.7306	4.70902	0.936878	5.0263	5.00046e-07	0.000101862	3	0	FALSE	FALSE	Xlr
ENSMUSG00000070407.5|Hs3st3b1	17.9706	6.84866	1.36321	5.02394	5.06221e-07	0.000101961	2	0	FALSE	FALSE	Hs3st3b1
ENSMUSG00000002204.9|Napsa	29.6308	2.36792	0.472005	5.01673	5.25586e-07	0.000104685	4	0	FALSE	FALSE	Napsa
ENSMUSG00000039621.13|Prex1	176.59	2.43167	0.485108	5.01263	5.36901e-07	0.000105764	4	4	TRUE	TRUE	Prex1
ENSMUSG00000026365.15|Cfh	47.2	4.85	0.969463	5.00277	5.65124e-07	0.000110113	3	0	FALSE	FALSE	Cfh
ENSMUSG00000026435.15|Slc45a3	100.204	2.52544	0.505737	4.99359	5.92658e-07	0.000113466	4	4	TRUE	TRUE	Slc45a3
ENSMUSG00000044162.12|Tnip3	36.4665	5.60975	1.12392	4.99124	5.99936e-07	0.000113466	2	0	FALSE	FALSE	Tnip3
ENSMUSG00000042035.11|Igsf3	59.7778	4.10164	0.821842	4.99079	6.01321e-07	0.000113466	3	0	FALSE	FALSE	Igsf3
ENSMUSG00000061815.11|Rufy4	6.68313	-6.2597	1.2622	-4.95936	7.07275e-07	0.000132069	0	1	FALSE	FALSE	Rufy4
ENSMUSG00000026896.14|Ifih1	78.4346	-2.87556	0.580427	-4.95421	7.26242e-07	0.000133144	2	4	FALSE	FALSE	Ifih1
ENSMUSG00000028391.16|Wdr31	42.5629	-2.24912	0.454022	-4.95377	7.27889e-07	0.000133144	1	4	FALSE	FALSE	Wdr31
ENSMUSG00000022892.11|App	22.6782	7.19049	1.45384	4.94586	7.5807e-07	0.000137264	2	0	FALSE	FALSE	App
ENSMUSG00000032796.8|Lama1	11.73	5.49694	1.12048	4.90586	9.30194e-07	0.000166747	3	0	FALSE	FALSE	Lama1
ENSMUSG00000079069.1|8430423G03Rik	71.3032	-1.65601	0.338734	-4.88882	1.01445e-06	0.000177419	4	4	TRUE	FALSE	8430423G03Rik
ENSMUSG00000041263.14|Rusc1	56.638	2.2279	0.455754	4.88839	1.01662e-06	0.000177419	4	1	FALSE	FALSE	Rusc1
ENSMUSG00000033737.14|Fndc3c1	12.3398	6.30598	1.29013	4.88785	1.01942e-06	0.000177419	2	0	FALSE	FALSE	Fndc3c1
ENSMUSG00000071604.5|Fam189a2	29.938	4.31826	0.88474	4.88082	1.05646e-06	0.000182097	3	0	FALSE	FALSE	Fam189a2
ENSMUSG00000055322.15|Tns1	276.327	-2.17745	0.446409	-4.87769	1.07333e-06	0.000183243	4	4	TRUE	FALSE	Tns1
ENSMUSG00000068196.5|Col8a1	4476.05	-2.11894	0.436039	-4.85951	1.17676e-06	0.000199006	4	4	TRUE	FALSE	Col8a1
ENSMUSG00000047342.17|Zfp286	11.9225	-4.21195	0.869569	-4.84372	1.27434e-06	0.000213493	0	2	FALSE	FALSE	Zfp286
ENSMUSG00000028337.14|Coro2a	93.8018	-2.55205	0.534905	-4.77103	1.83283e-06	0.000304216	2	4	FALSE	FALSE	Coro2a
ENSMUSG00000020892.10|Aloxe3	28.7033	2.55867	0.537707	4.75848	1.95054e-06	0.000320783	4	0	FALSE	FALSE	Aloxe3
ENSMUSG00000039607.15|Rbms3	89.325	2.60358	0.548023	4.75085	2.02559e-06	0.000330097	4	2	FALSE	FALSE	Rbms3
ENSMUSG00000027358.6|Bmp2	89.8725	2.29277	0.483221	4.74477	2.08746e-06	0.000337116	4	2	FALSE	FALSE	Bmp2
ENSMUSG00000057286.6|St6galnac2	23.5316	5.45918	1.15105	4.7428	2.10786e-06	0.000337371	2	0	FALSE	FALSE	St6galnac2
ENSMUSG00000020679.11|Hnf1b	19.2311	4.18465	0.886768	4.71898	2.37025e-06	0.000376011	3	0	FALSE	FALSE	Hnf1b
ENSMUSG00000109394.2|A230057D06Rik	37.3511	5.05679	1.07962	4.68384	2.81545e-06	0.000442717	3	0	FALSE	FALSE	A230057D06Rik
ENSMUSG00000107768.1|Gm44275	44.4944	-1.90057	0.406415	-4.67643	2.91909e-06	0.000453242	1	4	FALSE	FALSE	Gm44275
ENSMUSG00000024600.8|Slc27a6	13.0208	5.02157	1.07403	4.67546	2.93295e-06	0.000453242	3	0	FALSE	FALSE	Slc27a6
ENSMUSG00000074665.10|Bpifb4	176.442	-2.23697	0.481088	-4.64981	3.32237e-06	0.000509033	4	4	TRUE	FALSE	Bpifb4
ENSMUSG00000040957.15|Cables1	8.73504	5.77189	1.24782	4.62557	3.73564e-06	0.0005675	2	0	FALSE	FALSE	Cables1
ENSMUSG00000070719.4|Pla2g4d	9.12032	-5.97143	1.29592	-4.60787	4.06816e-06	0.000612822	0	1	FALSE	FALSE	Pla2g4d
ENSMUSG00000029864.7|Gstk1	44.874	-3.41077	0.743222	-4.58917	4.45007e-06	0.000664766	0	4	FALSE	FALSE	Gstk1
ENSMUSG00000025504.14|Eps8l2	1300.04	1.58136	0.346128	4.56871	4.90731e-06	0.000727012	4	4	TRUE	TRUE	Eps8l2
ENSMUSG00000017314.12|Mpp2	117.411	2.86981	0.63229	4.53876	5.65868e-06	0.000829829	4	2	FALSE	FALSE	Mpp2
ENSMUSG00000041688.16|Amot	3233.53	-1.39183	0.306848	-4.5359	5.7358e-06	0.000829829	4	4	TRUE	FALSE	Amot
ENSMUSG00000022485.3|Hoxc5	6.57176	6.11818	1.34888	4.53574	5.74019e-06	0.000829829	1	0	FALSE	FALSE	Hoxc5
ENSMUSG00000021822.3|Plau	23099.1	-1.78157	0.392972	-4.53359	5.79891e-06	0.000831611	4	4	TRUE	FALSE	Plau
ENSMUSG00000067855.7|Speer3	33.5927	-2.36655	0.522806	-4.52664	5.99277e-06	0.000852591	0	4	FALSE	FALSE	Speer3
ENSMUSG00000074227.12|Spint2	6.37624	6.0557	1.33906	4.52234	6.11611e-06	0.000863287	1	0	FALSE	FALSE	Spint2
ENSMUSG00000022014.15|Epsti1	92.3429	-2.74107	0.606692	-4.51806	6.24093e-06	0.000874023	2	4	FALSE	FALSE	Epsti1
ENSMUSG00000028469.15|Npr2	98.4566	2.04253	0.452415	4.51472	6.34005e-06	0.000881021	4	4	TRUE	TRUE	Npr2
ENSMUSG00000061751.16|Kalrn	17.8227	4.26251	0.949517	4.48914	7.15125e-06	0.000986103	2	0	FALSE	FALSE	Kalrn
ENSMUSG00000021765.9|Fst	189.174	3.47055	0.77401	4.48385	7.33076e-06	0.00100314	4	3	FALSE	FALSE	Fst
ENSMUSG00000068327.5|Tlx2	15.2456	6.58926	1.47909	4.45494	8.39174e-06	0.00113962	1	0	FALSE	FALSE	Tlx2
ENSMUSG00000061186.15|Sfmbt2	8.15238	5.71151	1.28438	4.44692	8.71113e-06	0.00116712	1	0	FALSE	FALSE	Sfmbt2
ENSMUSG00000032291.8|Crabp1	137.61	5.79049	1.30223	4.44659	8.72445e-06	0.00116712	2	0	FALSE	FALSE	Crabp1
ENSMUSG00000002489.16|Tiam1	5.7822	-6.06463	1.36476	-4.44373	8.84144e-06	0.00117401	0	1	FALSE	FALSE	Tiam1
ENSMUSG00000065546.1|Mir196a-1	5.62305	5.88392	1.32512	4.44028	8.98418e-06	0.00118419	0	0	FALSE	FALSE	Mir196a-1
ENSMUSG00000009097.10|Tbx1	260.132	-3.12567	0.704977	-4.43371	9.26233e-06	0.00120975	2	4	FALSE	FALSE	Tbx1
ENSMUSG00000060568.14|Fam78b	73.2805	-2.47073	0.557408	-4.43254	9.31303e-06	0.00120975	2	4	FALSE	FALSE	Fam78b
ENSMUSG00000032076.19|Cadm1	3210.17	-1.39149	0.31426	-4.42783	9.51851e-06	0.00122755	4	4	TRUE	FALSE	Cadm1
ENSMUSG00000074505.5|Fat3	7.44838	5.54602	1.25395	4.42285	9.74084e-06	0.00124725	1	0	FALSE	FALSE	Fat3
ENSMUSG00000045672.15|Col27a1	12.3287	3.09396	0.700488	4.41686	1.00144e-05	0.00127318	3	0	FALSE	FALSE	Col27a1
ENSMUSG00000006179.9|Prss16	122.891	1.46674	0.332342	4.41333	1.01794e-05	0.00128504	4	4	TRUE	TRUE	Prss16
ENSMUSG00000031618.13|Nr3c2	33.5555	3.35773	0.76231	4.40468	1.05938e-05	0.00132801	3	0	FALSE	FALSE	Nr3c2
ENSMUSG00000042359.18|Osbpl6	20.8636	3.6952	0.840387	4.39702	1.09747e-05	0.0013662	2	0	FALSE	FALSE	Osbpl6
ENSMUSG00000086995.1|Gm13544	180.51	-1.90733	0.439198	-4.34275	1.40707e-05	0.0017193	4	4	TRUE	FALSE	Gm13544
ENSMUSG00000021806.4|Nid2	34.89	3.5298	0.812853	4.34248	1.4088e-05	0.0017193	3	0	FALSE	FALSE	Nid2
ENSMUSG00000004113.18|Cacna1b	9.45703	5.19222	1.19573	4.34231	1.40989e-05	0.0017193	2	0	FALSE	FALSE	Cacna1b
ENSMUSG00000040640.11|Erc2	151.19	-1.81134	0.418662	-4.3265	1.51496e-05	0.00183494	4	4	TRUE	FALSE	Erc2
ENSMUSG00000028039.11|Efna3	70.9214	2.52595	0.585608	4.31339	1.60771e-05	0.00193422	4	2	FALSE	FALSE	Efna3
ENSMUSG00000052951.5|C130021I20Rik	49.7556	3.7095	0.86613	4.28284	1.84519e-05	0.00220513	4	0	FALSE	FALSE	C130021I20Rik
ENSMUSG00000040584.8|Abcb1a	753.899	2.70247	0.631727	4.27791	1.88653e-05	0.0022396	4	4	TRUE	TRUE	Abcb1a
ENSMUSG00000060284.7|Sp7	18.0492	3.41735	0.799206	4.27594	1.90336e-05	0.0022414	2	0	FALSE	FALSE	Sp7
ENSMUSG00000026580.16|Selp	568.87	-3.34559	0.782629	-4.2748	1.91305e-05	0.0022414	3	4	FALSE	FALSE	Selp
ENSMUSG00000090958.2|Lrrc32	20.606	4.67251	1.09675	4.26034	2.04118e-05	0.00237598	2	0	FALSE	FALSE	Lrrc32
ENSMUSG00000002190.13|Clgn	5.72993	5.17689	1.21735	4.2526	2.11298e-05	0.0024437	0	0	FALSE	FALSE	Clgn
ENSMUSG00000030000.10|Add2	1670.37	-2.32082	0.546314	-4.24815	2.15548e-05	0.00247686	4	4	TRUE	FALSE	Add2
ENSMUSG00000031174.17|Rpgr	167.902	-1.76816	0.416557	-4.24471	2.18879e-05	0.00249912	4	4	TRUE	FALSE	Rpgr
ENSMUSG00000074146.9|4930579C12Rik	6.09997	-5.36635	1.26557	-4.24025	2.23268e-05	0.0025331	0	0	FALSE	FALSE	4930579C12Rik
ENSMUSG00000109321.1|A330076H08Rik	30.2189	4.49326	1.06334	4.2256	2.38305e-05	0.00268671	3	0	FALSE	FALSE	A330076H08Rik
ENSMUSG00000073293.4|Nudt10	14.7288	-3.42081	0.810098	-4.22272	2.41376e-05	0.00270432	0	3	FALSE	FALSE	Nudt10
ENSMUSG00000013033.16|Adgrl1	956.8	1.51648	0.359504	4.21826	2.46199e-05	0.00274121	4	4	TRUE	TRUE	Adgrl1
ENSMUSG00000056553.14|Ptprn2	9.57601	4.10059	0.975597	4.20316	2.6322e-05	0.00291264	1	0	FALSE	FALSE	Ptprn2
ENSMUSG00000025213.11|Kazald1	338.701	1.36619	0.325716	4.19443	2.73564e-05	0.00300853	4	4	TRUE	TRUE	Kazald1
ENSMUSG00000027894.14|Slc6a17	10.9015	6.09795	1.45605	4.18802	2.81397e-05	0.00307581	1	0	FALSE	FALSE	Slc6a17
ENSMUSG00000070287.3|Slc35g2	8.74159	5.02795	1.20409	4.17573	2.97035e-05	0.00319243	2	0	FALSE	FALSE	Slc35g2
ENSMUSG00000005803.14|Sqor	944.421	1.96105	0.469661	4.17545	2.97392e-05	0.00319243	4	4	TRUE	TRUE	Sqor
ENSMUSG00000020363.6|Gfpt2	203.765	-2.5896	0.620199	-4.17544	2.97409e-05	0.00319243	3	4	FALSE	FALSE	Gfpt2
ENSMUSG00000003863.18|Ppfia3	137.541	1.75826	0.42286	4.15801	3.21036e-05	0.00342553	4	4	TRUE	TRUE	Ppfia3
ENSMUSG00000046618.7|Olfml2a	13.4312	4.25531	1.02401	4.15555	3.24513e-05	0.00342976	1	0	FALSE	FALSE	Olfml2a
ENSMUSG00000097636.8|Mirt1	75.2807	-1.52331	0.366618	-4.15502	3.25259e-05	0.00342976	4	4	TRUE	FALSE	Mirt1
ENSMUSG00000033207.7|Mamdc2	11.7131	5.49958	1.32551	4.14902	3.33897e-05	0.00350025	2	0	FALSE	FALSE	Mamdc2
ENSMUSG00000030956.15|Fam53b	305.181	1.57533	0.379826	4.14751	3.36112e-05	0.00350299	4	4	TRUE	TRUE	Fam53b
ENSMUSG00000025189.9|Cnnm1	241.85	-1.48626	0.359142	-4.13835	3.49819e-05	0.00362477	4	4	TRUE	FALSE	Cnnm1
ENSMUSG00000047959.4|Kcna3	4.03616	-5.54291	1.34036	-4.13538	3.54367e-05	0.0036508	0	0	FALSE	FALSE	Kcna3
ENSMUSG00000024030.7|Abcg1	16.321	-2.87514	0.695614	-4.13324	3.57685e-05	0.00366393	0	3	FALSE	FALSE	Abcg1
ENSMUSG00000014329.14|Bicc1	6.03835	5.25001	1.27168	4.12842	3.65268e-05	0.00370482	0	0	FALSE	FALSE	Bicc1
ENSMUSG00000030218.2|Mgp	81.5963	6.3585	1.54031	4.12808	3.65812e-05	0.00370482	3	0	FALSE	FALSE	Mgp
ENSMUSG00000051043.16|Gprc5c	17.8496	3.35944	0.815075	4.12163	3.76196e-05	0.00378859	2	0	FALSE	FALSE	Gprc5c
ENSMUSG00000079173.11|Zan	19.738	2.55388	0.620057	4.11879	3.80871e-05	0.00380468	3	0	FALSE	FALSE	Zan
ENSMUSG00000030283.7|St8sia1	383.74	-2.37053	0.575639	-4.11808	3.82039e-05	0.00380468	3	4	FALSE	FALSE	St8sia1
ENSMUSG00000020044.13|Timp3	160.363	2.67251	0.64989	4.11224	3.91836e-05	0.00388069	4	4	TRUE	TRUE	Timp3
ENSMUSG00000060470.7|Adgrg3	54.7554	-2.6678	0.649421	-4.10796	3.99165e-05	0.00393156	2	4	FALSE	FALSE	Adgrg3
ENSMUSG00000004837.2|Grap	57.0796	3.4331	0.837765	4.09793	4.16859e-05	0.0040834	3	0	FALSE	FALSE	Grap
ENSMUSG00000030255.13|Sspn	22.6875	3.08183	0.752766	4.09401	4.2397e-05	0.00413048	3	0	FALSE	FALSE	Sspn
ENSMUSG00000059493.13|Nhs	43.7621	2.90592	0.71042	4.09043	4.30577e-05	0.00417217	3	0	FALSE	FALSE	Nhs
ENSMUSG00000033083.16|Tbc1d4	415.37	1.97241	0.482992	4.08374	4.43175e-05	0.00427116	4	4	TRUE	TRUE	Tbc1d4
ENSMUSG00000038181.16|Chpf2	4023.82	1.33471	0.327081	4.08066	4.49074e-05	0.00430486	4	4	TRUE	TRUE	Chpf2
ENSMUSG00000000159.16|Igsf5	17.7614	5.57619	1.3688	4.07379	4.6255e-05	0.00441047	2	0	FALSE	FALSE	Igsf5
ENSMUSG00000040133.2|Gpr176	90.3136	3.53413	0.86876	4.06802	4.74135e-05	0.00449701	3	1	FALSE	FALSE	Gpr176
ENSMUSG00000021567.15|Nkd2	8.54408	4.4099	1.08527	4.06342	4.8358e-05	0.00456245	1	0	FALSE	FALSE	Nkd2
ENSMUSG00000001588.12|Acap1	193.125	2.02057	0.497841	4.05866	4.93556e-05	0.00463219	4	4	TRUE	TRUE	Acap1
ENSMUSG00000035112.17|Wnk4	76.4256	1.27769	0.31568	4.04742	5.17859e-05	0.00483497	4	4	TRUE	TRUE	Wnk4
ENSMUSG00000048706.3|Lurap1l	243.134	1.54654	0.382767	4.04043	5.33522e-05	0.00494267	4	4	TRUE	TRUE	Lurap1l
ENSMUSG00000047759.6|Hs3st3a1	8.13665	5.69703	1.41022	4.03983	5.34909e-05	0.00494267	1	0	FALSE	FALSE	Hs3st3a1
ENSMUSG00000089809.9|Rasgef1b	16.4877	-2.67871	0.663649	-4.03634	5.42918e-05	0.00497158	0	3	FALSE	FALSE	Rasgef1b
ENSMUSG00000040747.9|Cd53	51.1291	-2.13151	0.528117	-4.03605	5.43584e-05	0.00497158	1	4	FALSE	FALSE	Cd53
ENSMUSG00000025083.18|Afap1l2	118.886	-2.1091	0.523123	-4.03174	5.53657e-05	0.00499241	4	4	TRUE	FALSE	Afap1l2
ENSMUSG00000036192.15|Rorb	19.8107	-3.2016	0.794269	-4.03088	5.55689e-05	0.00499241	0	3	FALSE	FALSE	Rorb
ENSMUSG00000041025.15|Iffo2	4428.74	-1.14343	0.283676	-4.03077	5.55947e-05	0.00499241	4	4	FALSE	FALSE	Iffo2
ENSMUSG00000037736.19|Limch1	899.462	1.63703	0.406179	4.03032	5.57002e-05	0.00499241	4	4	TRUE	TRUE	Limch1
ENSMUSG00000042613.9|Pbxip1	543.701	1.63189	0.405415	4.02523	5.69205e-05	0.0050764	4	4	TRUE	TRUE	Pbxip1
ENSMUSG00000014030.15|Pax5	95.8274	-1.51347	0.376777	-4.01688	5.89741e-05	0.00523351	4	4	TRUE	FALSE	Pax5
ENSMUSG00000027931.12|Npr1	55.6076	2.6604	0.662689	4.01455	5.95587e-05	0.00525935	4	1	FALSE	FALSE	Npr1
ENSMUSG00000113629.1|Gm48558	261.901	-2.51105	0.626054	-4.01091	6.04857e-05	0.00531503	3	4	FALSE	FALSE	Gm48558
ENSMUSG00000074852.4|Hpse2	11.4119	-2.77528	0.69246	-4.00786	6.12719e-05	0.00535786	0	2	FALSE	FALSE	Hpse2
ENSMUSG00000020357.3|Flt4	11.2792	3.41907	0.857389	3.98777	6.66983e-05	0.00578545	2	0	FALSE	FALSE	Flt4
ENSMUSG00000102418.1|Sh2d1b1	14.7303	3.94119	0.988416	3.98738	6.68073e-05	0.00578545	2	0	FALSE	FALSE	Sh2d1b1
ENSMUSG00000022330.5|Osr2	291.153	1.7061	0.428334	3.98311	6.80191e-05	0.00584926	4	4	TRUE	TRUE	Osr2
ENSMUSG00000020669.15|Sh3yl1	109.11	1.22121	0.306645	3.98249	6.81968e-05	0.00584926	4	4	TRUE	TRUE	Sh3yl1
ENSMUSG00000041119.12|Pde9a	6.01831	6.00881	1.51011	3.97905	6.91917e-05	0.00590633	1	0	FALSE	FALSE	Pde9a
ENSMUSG00000033906.5|Zdhhc15	7.09282	4.15251	1.04449	3.97565	7.01879e-05	0.00596298	0	0	FALSE	FALSE	Zdhhc15
ENSMUSG00000025558.18|Dock9	11674.4	-1.76753	0.44556	-3.96698	7.27883e-05	0.00615473	4	4	TRUE	FALSE	Dock9
ENSMUSG00000054728.16|Phactr1	41.9966	-2.94017	0.741685	-3.96417	7.36503e-05	0.0061834	0	4	FALSE	FALSE	Phactr1
ENSMUSG00000038765.13|Lmx1b	72.6954	2.53778	0.640451	3.9625	7.41699e-05	0.0061834	4	2	FALSE	FALSE	Lmx1b
ENSMUSG00000040189.18|Ccdc114	80.4364	-1.88559	0.475902	-3.96213	7.42851e-05	0.0061834	3	4	FALSE	FALSE	Ccdc114
ENSMUSG00000000530.16|Acvrl1	66.6195	3.1383	0.792217	3.96141	7.45071e-05	0.0061834	4	1	FALSE	FALSE	Acvrl1
ENSMUSG00000005681.12|Apoa2	67.7177	2.64205	0.670565	3.94004	8.14679e-05	0.00671521	4	1	FALSE	FALSE	Apoa2
ENSMUSG00000028487.18|Bnc2	35.9546	1.76643	0.448519	3.93837	8.20359e-05	0.00671521	4	0	FALSE	FALSE	Bnc2
ENSMUSG00000027075.16|Slc43a1	64.5575	2.07298	0.526355	3.93836	8.20389e-05	0.00671521	4	2	FALSE	FALSE	Slc43a1
ENSMUSG00000025854.15|Fam20c	308.841	2.89811	0.737706	3.92854	8.54639e-05	0.00696376	4	4	TRUE	TRUE	Fam20c
ENSMUSG00000032313.11|Tmem266	101.009	2.4905	0.634501	3.92512	8.66856e-05	0.00703134	4	2	FALSE	FALSE	Tmem266
ENSMUSG00000041605.16|Inava	39.9635	3.31925	0.846705	3.92019	8.84785e-05	0.00712673	3	0	FALSE	FALSE	Inava
ENSMUSG00000052085.7|Dock8	347.17	-1.32103	0.337023	-3.91971	8.86568e-05	0.00712673	4	4	TRUE	FALSE	Dock8
ENSMUSG00000061578.8|Ksr2	182.561	-2.14995	0.548996	-3.91615	8.99755e-05	0.00715065	3	4	FALSE	FALSE	Ksr2
ENSMUSG00000056145.5|AI504432	10.8286	-3.63513	0.928304	-3.91588	9.00736e-05	0.00715065	0	2	FALSE	FALSE	AI504432
ENSMUSG00000026712.3|Mrc1	27.9362	-2.95323	0.754206	-3.91568	9.0151e-05	0.00715065	0	4	FALSE	FALSE	Mrc1
ENSMUSG00000027499.12|Pkia	14.7429	-2.94891	0.753403	-3.91411	9.07372e-05	0.00716544	0	1	FALSE	FALSE	Pkia
ENSMUSG00000060429.12|Sntb1	49.8322	2.64357	0.676033	3.91042	9.21371e-05	0.00723792	4	0	FALSE	FALSE	Sntb1
ENSMUSG00000037649.10|H2-DMa	246.522	2.09665	0.536286	3.90956	9.24626e-05	0.00723792	4	4	TRUE	TRUE	H2-DMa
ENSMUSG00000046546.3|Fam43a	413.035	2.76204	0.708005	3.90116	9.57336e-05	0.00746139	4	4	TRUE	TRUE	Fam43a
ENSMUSG00000048218.6|Amigo2	2139.61	-1.58281	0.406826	-3.89065	9.99772e-05	0.00775841	4	4	TRUE	FALSE	Amigo2
ENSMUSG00000050821.14|Fam131a	37.7717	2.62871	0.677163	3.88194	0.000103625	0.00800685	3	0	FALSE	FALSE	Fam131a
ENSMUSG00000049604.3|Hoxb13	13.0615	2.93077	0.755986	3.87675	0.000105861	0.00814452	1	0	FALSE	FALSE	Hoxb13
ENSMUSG00000011751.16|Sptbn4	73.4177	1.45736	0.376299	3.87288	0.000107556	0.0082128	4	4	TRUE	TRUE	Sptbn4
ENSMUSG00000044835.15|Ankrd45	13.2662	-2.17762	0.562311	-3.87263	0.000107665	0.0082128	0	3	FALSE	FALSE	Ankrd45
ENSMUSG00000078942.10|Naip6	139.332	-1.78647	0.46186	-3.86799	0.000109734	0.00833514	3	4	FALSE	FALSE	Naip6
ENSMUSG00000054474.15|Thnsl2	34.2923	2.19311	0.567528	3.86432	0.000111399	0.00840337	4	0	FALSE	FALSE	Thnsl2
ENSMUSG00000061878.15|Sphk1	409.214	2.34809	0.607692	3.86395	0.00011157	0.00840337	4	4	TRUE	TRUE	Sphk1
ENSMUSG00000032174.5|Icam5	84.0218	1.61712	0.41922	3.85744	0.00011458	0.00858039	4	4	TRUE	TRUE	Icam5
ENSMUSG00000052485.7|Tmem171	4.84419	5.67208	1.4709	3.8562	0.000115162	0.00858039	0	0	FALSE	FALSE	Tmem171
ENSMUSG00000049791.4|Fzd4	183.213	1.94466	0.504473	3.85484	0.000115806	0.00858039	4	4	TRUE	TRUE	Fzd4
ENSMUSG00000021217.7|Tshz3	6.47825	6.12469	1.58886	3.85478	0.000115835	0.00858039	1	0	FALSE	FALSE	Tshz3
ENSMUSG00000073405.6|H2-T-ps	52.3349	2.39615	0.622663	3.84823	0.000118977	0.00877686	4	2	FALSE	FALSE	H2-T-ps
ENSMUSG00000031906.9|Smpd3	102.254	2.17228	0.565084	3.84417	0.000120963	0.00888681	4	4	TRUE	TRUE	Smpd3
ENSMUSG00000037902.18|Sirpa	4.21493	5.44164	1.41644	3.84178	0.000122144	0.00893696	0	0	FALSE	FALSE	Sirpa
ENSMUSG00000023092.16|Fhl1	9.56039	5.14716	1.34064	3.83933	0.000123368	0.00898984	1	0	FALSE	FALSE	Fhl1
ENSMUSG00000073430.5|Gm10505	10.3817	2.7236	0.711832	3.82618	0.000130147	0.0094454	1	0	FALSE	FALSE	Gm10505
ENSMUSG00000032202.11|Rab27a	151.35	1.38395	0.362196	3.821	0.000132914	0.00960731	4	4	TRUE	TRUE	Rab27a
ENSMUSG00000091475.3|2810468N07Rik	13.0074	3.03988	0.796383	3.81711	0.000135024	0.00972061	1	0	FALSE	FALSE	2810468N07Rik
ENSMUSG00000028047.11|Thbs3	2517.13	1.13745	0.298856	3.80603	0.000141216	0.0101258	4	4	FALSE	FALSE	Thbs3
ENSMUSG00000021213.12|Akr1c13	17.458	-2.02583	0.532562	-3.80394	0.000142415	0.0101607	0	3	FALSE	FALSE	Akr1c13
ENSMUSG00000022040.8|Ephx2	31.1866	-2.25502	0.592927	-3.8032	0.000142837	0.0101607	1	4	FALSE	FALSE	Ephx2
ENSMUSG00000062991.8|Nrg1	48.2171	2.36792	0.623516	3.79769	0.000146048	0.0103481	4	1	FALSE	FALSE	Nrg1
ENSMUSG00000048924.14|Ccdc125	5.93059	-4.63533	1.22358	-3.78834	0.000151654	0.010703	0	0	FALSE	FALSE	Ccdc125
ENSMUSG00000103367.1|Gm38158	195.132	-1.5928	0.42068	-3.78625	0.000152939	0.0107513	4	4	TRUE	FALSE	Gm38158
ENSMUSG00000021680.8|Crhbp	24.7167	-2.1816	0.576686	-3.78299	0.000154954	0.0108504	0	4	FALSE	FALSE	Crhbp
ENSMUSG00000025875.14|Tspan17	863.19	1.79728	0.475843	3.77705	0.000158698	0.0110693	4	4	TRUE	TRUE	Tspan17
ENSMUSG00000055333.14|Fat2	10.2345	-4.83417	1.28139	-3.7726	0.000161556	0.011225	0	2	FALSE	FALSE	Fat2
ENSMUSG00000045790.10|Ccdc149	17.7183	-2.6376	0.702936	-3.75226	0.000175249	0.0121294	0	3	FALSE	FALSE	Ccdc149
ENSMUSG00000098158.2|Gm4804	20.4514	-2.35223	0.627425	-3.74902	0.000177525	0.0122283	0	4	FALSE	FALSE	Gm4804
ENSMUSG00000032238.17|Rora	16.91	3.55287	0.948005	3.74774	0.000178436	0.0122283	2	0	FALSE	FALSE	Rora
ENSMUSG00000032010.15|Usp2	40.8698	2.26288	0.603865	3.74733	0.000178725	0.0122283	3	0	FALSE	FALSE	Usp2
ENSMUSG00000022594.14|Lynx1	241.9	1.94606	0.519751	3.74422	0.000180957	0.012334	4	4	TRUE	TRUE	Lynx1
ENSMUSG00000070469.12|Adamtsl3	4266.44	-1.40522	0.375549	-3.74176	0.000182736	0.012408	4	4	TRUE	FALSE	Adamtsl3
ENSMUSG00000032826.18|Ank2	101.476	2.2057	0.589738	3.74013	0.000183927	0.0124418	4	4	TRUE	TRUE	Ank2
ENSMUSG00000094626.1|Tmem121b	5.06902	4.98714	1.33499	3.73572	0.000187179	0.0126142	1	0	FALSE	FALSE	Tmem121b
ENSMUSG00000042759.12|Apobr	3425.06	-1.69487	0.454335	-3.73044	0.000191147	0.0128333	4	4	TRUE	FALSE	Apobr
ENSMUSG00000038738.15|Shank1	5.8958	4.4554	1.19474	3.72917	0.000192113	0.01285	0	0	FALSE	FALSE	Shank1
ENSMUSG00000034842.16|Art3	284.511	-2.49782	0.670435	-3.72567	0.000194798	0.0129812	3	4	FALSE	FALSE	Art3
ENSMUSG00000090793.2|Gm6650	27.8809	-2.55886	0.687068	-3.72432	0.000195844	0.0130026	0	4	FALSE	FALSE	Gm6650
ENSMUSG00000042195.9|Slc35f2	7.71201	3.90536	1.0501	3.71904	0.000199983	0.0132284	1	0	FALSE	FALSE	Slc35f2
ENSMUSG00000050132.13|Sarm1	67.937	1.79077	0.481664	3.71789	0.000200898	0.01324	4	4	TRUE	TRUE	Sarm1
ENSMUSG00000061411.12|Nol4l	1330.99	-1.32174	0.356519	-3.70733	0.000209453	0.0137465	4	4	TRUE	FALSE	Nol4l
ENSMUSG00000008305.18|Tle1	3968.72	1.09419	0.295227	3.70627	0.000210332	0.0137465	4	4	FALSE	FALSE	Tle1
ENSMUSG00000024500.19|Ppp2r2b	221.547	-1.64681	0.44441	-3.70561	0.000210882	0.0137465	4	4	TRUE	FALSE	Ppp2r2b
ENSMUSG00000027004.3|Frzb	375.913	1.79276	0.48466	3.699	0.000216447	0.0140581	4	4	TRUE	TRUE	Frzb
ENSMUSG00000024155.8|Meiob	45.338	-1.49229	0.404558	-3.68869	0.000225416	0.0145878	2	4	FALSE	FALSE	Meiob
ENSMUSG00000031340.8|Gabre	21.9796	-2.651	0.719417	-3.68492	0.000228771	0.0147516	0	3	FALSE	FALSE	Gabre
ENSMUSG00000028150.14|Rorc	24.1892	3.42009	0.930405	3.67591	0.000237	0.0152275	3	0	FALSE	FALSE	Rorc
ENSMUSG00000030584.14|Dpf1	120.899	1.35807	0.369736	3.67307	0.000239655	0.0153326	4	4	TRUE	TRUE	Dpf1
ENSMUSG00000071637.5|Cebpd	369.765	1.7632	0.480168	3.67204	0.000240618	0.0153326	4	4	TRUE	TRUE	Cebpd
ENSMUSG00000044005.13|Gls2	515.039	1.30586	0.355681	3.67142	0.000241202	0.0153326	4	4	TRUE	TRUE	Gls2
ENSMUSG00000095134.2|Mid1-ps1	283.67	-1.47913	0.40316	-3.66885	0.000243642	0.0154014	4	4	TRUE	FALSE	Mid1-ps1
ENSMUSG00000084989.3|Crocc2	19.6405	3.91359	1.06691	3.66816	0.000244303	0.0154014	1	0	FALSE	FALSE	Crocc2
ENSMUSG00000097180.5|2700038G22Rik	219.134	1.6068	0.438109	3.66757	0.000244862	0.0154014	4	4	TRUE	TRUE	2700038G22Rik
ENSMUSG00000022203.7|Efs	82.0876	2.21816	0.606517	3.65721	0.000254974	0.0159813	4	4	TRUE	TRUE	Efs
ENSMUSG00000049691.8|Nkx3-2	19.2758	2.57871	0.705562	3.65483	0.000257352	0.0160742	3	0	FALSE	FALSE	Nkx3-2
ENSMUSG00000053414.8|Hunk	3.64292	5.22773	1.43141	3.65215	0.000260056	0.0161867	0	0	FALSE	FALSE	Hunk
ENSMUSG00000030220.13|Arhgdib	164.604	2.34478	0.642348	3.65033	0.000261906	0.0162454	4	4	TRUE	TRUE	Arhgdib
ENSMUSG00000030351.5|Tspan11	49.4991	3.50063	0.959637	3.64786	0.000264429	0.0163454	2	0	FALSE	FALSE	Tspan11
ENSMUSG00000021994.15|Wnt5a	542.88	-1.69424	0.465409	-3.64032	0.000272303	0.0167743	4	4	TRUE	FALSE	Wnt5a
ENSMUSG00000001240.13|Ramp2	62.1198	2.2946	0.630738	3.63796	0.000274805	0.0168704	4	2	FALSE	FALSE	Ramp2
ENSMUSG00000045094.8|Arhgef37	15.1219	2.16088	0.594853	3.63263	0.000280548	0.0171641	2	0	FALSE	FALSE	Arhgef37
ENSMUSG00000032368.14|Zic1	3.42267	5.19064	1.43082	3.62773	0.00028592	0.0173802	0	0	FALSE	FALSE	Zic1
ENSMUSG00000028051.10|Hcn3	71.4577	1.35231	0.372779	3.62765	0.000286018	0.0173802	4	4	TRUE	TRUE	Hcn3
ENSMUSG00000020098.7|Pcbd1	60.4077	-1.92766	0.532906	-3.61726	0.000297733	0.018031	3	4	FALSE	FALSE	Pcbd1
ENSMUSG00000020891.11|Alox8	10.203	2.66535	0.737554	3.61378	0.000301767	0.0181982	1	0	FALSE	FALSE	Alox8
ENSMUSG00000038967.13|Pdk2	168.651	1.76862	0.489499	3.61313	0.000302525	0.0181982	4	4	TRUE	TRUE	Pdk2
ENSMUSG00000029338.13|Antxr2	11271	-1.37849	0.381944	-3.60913	0.00030723	0.0184194	4	4	TRUE	FALSE	Antxr2
ENSMUSG00000026018.12|Ica1l	20.4411	-1.84106	0.510367	-3.60732	0.000309372	0.018431	0	4	FALSE	FALSE	Ica1l
ENSMUSG00000027508.15|Pag1	14.9298	2.21521	0.614103	3.60723	0.00030948	0.018431	3	0	FALSE	FALSE	Pag1
ENSMUSG00000023039.17|Krt7	65.1912	2.69658	0.749043	3.60003	0.000318175	0.0188861	3	1	FALSE	FALSE	Krt7
ENSMUSG00000056758.14|Hmga2	59622.1	-1.66921	0.463852	-3.59859	0.00031995	0.0189288	4	4	TRUE	FALSE	Hmga2
ENSMUSG00000026888.14|Grb14	268.052	2.48711	0.691628	3.59603	0.000323114	0.0190531	4	4	TRUE	TRUE	Grb14
ENSMUSG00000004864.13|Mapk13	16.8882	3.2085	0.892922	3.59326	0.000326572	0.0191939	2	0	FALSE	FALSE	Mapk13
ENSMUSG00000097860.1|Gm26857	10.0543	-2.23673	0.622918	-3.59072	0.00032976	0.0193179	0	0	FALSE	FALSE	Gm26857
ENSMUSG00000004540.7|Psg17	152.977	-1.76367	0.49219	-3.58331	0.000339262	0.0198098	3	4	FALSE	FALSE	Psg17
ENSMUSG00000040987.15|Mill2	408.701	-1.79494	0.502054	-3.57519	0.000349979	0.0203692	4	4	TRUE	FALSE	Mill2
ENSMUSG00000020424.3|Castor1	927.318	1.60584	0.450313	3.56604	0.000362413	0.0210247	4	4	TRUE	TRUE	Castor1
ENSMUSG00000039395.8|Mreg	140.501	1.64946	0.462947	3.56295	0.000366704	0.0212049	4	4	TRUE	TRUE	Mreg
ENSMUSG00000002329.7|Mdp1	627.139	0.878025	0.247263	3.55097	0.000383814	0.022123	4	4	FALSE	FALSE	Mdp1
ENSMUSG00000003161.15|Sri	6508.67	1.2154	0.342533	3.54828	0.000387762	0.0222789	4	4	TRUE	TRUE	Sri
ENSMUSG00000010064.15|Slc38a3	11.9293	4.86274	1.37369	3.53991	0.000400256	0.0229095	1	0	FALSE	FALSE	Slc38a3
ENSMUSG00000097617.2|Gm10687	6.6071	4.09049	1.15576	3.53923	0.000401294	0.0229095	1	0	FALSE	FALSE	Gm10687
ENSMUSG00000038146.8|Notch3	181.953	1.96765	0.55617	3.53785	0.000403405	0.0229569	4	4	TRUE	TRUE	Notch3
ENSMUSG00000030946.13|Lhpp	21.7018	2.63727	0.745706	3.53661	0.000405302	0.0229919	3	0	FALSE	FALSE	Lhpp
ENSMUSG00000041189.9|Chrnb1	1210.89	-1.21906	0.344967	-3.53384	0.000409574	0.0231609	4	4	TRUE	FALSE	Chrnb1
ENSMUSG00000020646.17|Mboat2	13.0978	3.02526	0.85633	3.53282	0.000411149	0.0231769	2	0	FALSE	FALSE	Mboat2
ENSMUSG00000028019.9|Pdgfc	2550.32	1.61322	0.45906	3.51419	0.0004411	0.0247873	4	4	TRUE	TRUE	Pdgfc
ENSMUSG00000029287.14|Tgfbr3	14356.7	-0.910041	0.259335	-3.50913	0.000449567	0.0251842	4	4	FALSE	FALSE	Tgfbr3
ENSMUSG00000028184.12|Adgrl2	168.032	1.24649	0.35559	3.50542	0.000455889	0.0254588	4	4	TRUE	TRUE	Adgrl2
ENSMUSG00000039058.11|Ak5	1209.04	-1.1368	0.324582	-3.50236	0.000461165	0.0256734	4	4	FALSE	FALSE	Ak5
ENSMUSG00000046585.9|Cfap58	27.4927	-2.1067	0.602345	-3.49749	0.000469656	0.0260652	1	4	FALSE	FALSE	Cfap58
ENSMUSG00000072966.11|Gprasp2	8.46778	5.09086	1.45969	3.48764	0.000487306	0.0268916	2	0	FALSE	FALSE	Gprasp2
ENSMUSG00000022790.14|Igsf11	6.08817	4.56887	1.31007	3.48751	0.000487547	0.0268916	1	0	FALSE	FALSE	Igsf11
ENSMUSG00000040488.17|Ltbp4	6869.72	1.06477	0.305977	3.47991	0.000501579	0.0275807	4	4	FALSE	FALSE	Ltbp4
ENSMUSG00000062310.7|Glrp1	754.368	-1.8688	0.537336	-3.47791	0.000505344	0.0277028	4	4	TRUE	FALSE	Glrp1
ENSMUSG00000021638.12|Ocln	760.506	-1.43922	0.414361	-3.47334	0.000514018	0.0280923	4	4	TRUE	FALSE	Ocln
ENSMUSG00000054146.8|Krt15	14.8615	3.6661	1.05839	3.46384	0.000532527	0.0290154	2	0	FALSE	FALSE	Krt15
ENSMUSG00000046402.10|Rbp1	14.1303	2.57752	0.744628	3.46148	0.000537211	0.0291819	3	0	FALSE	FALSE	Rbp1
ENSMUSG00000019122.8|Ccl9	22.5576	2.11822	0.612246	3.45976	0.000540652	0.0292802	3	0	FALSE	FALSE	Ccl9
ENSMUSG00000027947.11|Il6ra	1762.92	-1.45297	0.420706	-3.45365	0.000553051	0.0298614	4	4	TRUE	FALSE	Il6ra
ENSMUSG00000108849.1|Gm35147	6.23772	-3.01443	0.873276	-3.45187	0.00055672	0.0299693	0	0	FALSE	FALSE	Gm35147
ENSMUSG00000041361.13|Myzap	21.8034	-2.08201	0.604917	-3.4418	0.000577849	0.0310135	0	4	FALSE	FALSE	Myzap
ENSMUSG00000009378.4|Slc16a12	8.5439	2.51361	0.730602	3.44046	0.000580725	0.0310749	0	0	FALSE	FALSE	Slc16a12
ENSMUSG00000029641.8|Rasl11a	108.049	1.79073	0.520764	3.43866	0.0005846	0.0311891	4	4	TRUE	TRUE	Rasl11a
ENSMUSG00000042812.5|Foxf1	442.404	1.06771	0.311014	3.43301	0.000596925	0.0317521	4	4	FALSE	FALSE	Foxf1
ENSMUSG00000002944.15|Cd36	3.46049	5.21748	1.52053	3.43135	0.000600578	0.031852	0	0	FALSE	FALSE	Cd36
ENSMUSG00000045441.5|Gprin3	5.88713	4.42972	1.2915	3.42991	0.000603788	0.0319277	1	0	FALSE	FALSE	Gprin3
ENSMUSG00000079547.4|H2-DMb1	347.093	2.04661	0.597285	3.42653	0.000611346	0.0321613	4	4	TRUE	TRUE	H2-DMb1
ENSMUSG00000036972.14|Zic4	3.92672	5.34035	1.55862	3.42633	0.000611793	0.0321613	1	0	FALSE	FALSE	Zic4
ENSMUSG00000039865.8|Slc44a3	6.18792	3.19782	0.933909	3.42412	0.000616795	0.0322557	0	0	FALSE	FALSE	Slc44a3
ENSMUSG00000044197.8|Gpr146	455.273	-1.24908	0.364807	-3.42395	0.000617188	0.0322557	4	4	TRUE	FALSE	Gpr146
ENSMUSG00000046768.13|Rhoj	620.656	1.31086	0.384756	3.40699	0.000656832	0.0342278	4	4	TRUE	TRUE	Rhoj
ENSMUSG00000023078.6|Cxcl13	3.45773	5.18809	1.52378	3.40475	0.000662255	0.0343733	0	0	FALSE	FALSE	Cxcl13
ENSMUSG00000063193.8|Cd300lb	903.278	-1.97691	0.580763	-3.40398	0.00066411	0.0343733	4	4	TRUE	FALSE	Cd300lb
ENSMUSG00000023972.10|Ptk7	5597.79	1.77568	0.521729	3.40346	0.000665376	0.0343733	4	4	TRUE	TRUE	Ptk7
ENSMUSG00000117486.1|Gm30938	8.54572	-2.53286	0.745245	-3.39869	0.000677099	0.0348784	0	0	FALSE	FALSE	Gm30938
ENSMUSG00000025348.9|Itga7	2701.44	1.59645	0.471058	3.38907	0.000701294	0.0360212	4	4	TRUE	TRUE	Itga7
ENSMUSG00000028730.14|Cfap57	7.78097	2.93123	0.865368	3.38727	0.000705922	0.0361116	1	0	FALSE	FALSE	Cfap57
ENSMUSG00000028076.12|Cd1d1	115.929	-1.34891	0.398283	-3.38682	0.000707083	0.0361116	4	4	TRUE	FALSE	Cd1d1
ENSMUSG00000024299.17|Adamts10	2133.19	0.800926	0.236766	3.38277	0.000717578	0.0364421	4	4	FALSE	FALSE	Adamts10
ENSMUSG00000074818.13|Pdzd7	178.105	1.60473	0.474386	3.38276	0.000717619	0.0364421	4	4	TRUE	TRUE	Pdzd7
ENSMUSG00000039891.6|Txlnb	354.839	-1.43066	0.423048	-3.3818	0.000720128	0.0364661	4	4	TRUE	FALSE	Txlnb
ENSMUSG00000004542.15|Psg19	11.4332	-2.54324	0.752994	-3.37751	0.000731459	0.0369356	0	2	FALSE	FALSE	Psg19
ENSMUSG00000028998.6|Tomm7	4397.09	0.889079	0.263462	3.3746	0.000739224	0.0372228	4	4	FALSE	FALSE	Tomm7
ENSMUSG00000031748.16|Gnao1	202.241	1.85089	0.548659	3.37348	0.000742242	0.0372394	4	4	TRUE	TRUE	Gnao1
ENSMUSG00000091498.4|Mpc1-ps	102.49	1.01382	0.300574	3.37294	0.000743709	0.0372394	4	4	FALSE	FALSE	Mpc1-ps
ENSMUSG00000074457.10|S100a16	50.7567	2.39161	0.709421	3.37121	0.000748375	0.0373687	3	0	FALSE	FALSE	S100a16
ENSMUSG00000026676.7|Ccdc3	176.884	-1.73088	0.514735	-3.36267	0.00077194	0.0384383	4	4	TRUE	FALSE	Ccdc3
ENSMUSG00000026181.13|Ppm1f	3636.8	1.12538	0.334858	3.36076	0.000777277	0.0385969	4	4	FALSE	FALSE	Ppm1f
ENSMUSG00000086003.7|B230206L02Rik	19.63	2.51705	0.749243	3.35946	0.000780939	0.0386716	3	0	FALSE	FALSE	B230206L02Rik
ENSMUSG00000047104.5|Pbp2	29.8571	-1.66583	0.496097	-3.35787	0.000785467	0.0387887	1	4	FALSE	FALSE	Pbp2
ENSMUSG00000045636.16|Mtus1	55.243	-1.81002	0.539382	-3.35573	0.000791569	0.0389826	2	4	FALSE	FALSE	Mtus1
ENSMUSG00000036545.8|Adamts2	9.88394	3.66043	1.09107	3.35491	0.000793909	0.0389907	1	0	FALSE	FALSE	Adamts2
ENSMUSG00000035273.14|Hpse	563.337	-0.962111	0.287388	-3.34778	0.000814613	0.0398982	4	4	FALSE	FALSE	Hpse
ENSMUSG00000024620.11|Pdgfrb	92.6751	2.34024	0.699417	3.34598	0.000819925	0.0399692	4	1	FALSE	FALSE	Pdgfrb
ENSMUSG00000024376.7|Epb41l4a	816.124	-1.15823	0.346175	-3.34578	0.000820522	0.0399692	4	4	FALSE	FALSE	Epb41l4a
ENSMUSG00000060716.7|Plekhh1	307.338	-1.17328	0.35076	-3.34495	0.000822979	0.0399803	4	4	FALSE	FALSE	Plekhh1
ENSMUSG00000005583.16|Mef2c	2.5349	4.74941	1.42041	3.34369	0.000826732	0.0400541	0	0	FALSE	FALSE	Mef2c
ENSMUSG00000097336.8|Fendrr	150.065	1.48954	0.445818	3.34114	0.000834339	0.0403137	4	4	TRUE	TRUE	Fendrr
ENSMUSG00000048126.16|Col6a3	1766.7	-2.80787	0.840719	-3.33984	0.000838269	0.0403946	3	4	FALSE	FALSE	Col6a3
ENSMUSG00000000093.6|Tbx2	80.3167	1.91393	0.575131	3.32782	0.000875299	0.042066	4	3	FALSE	FALSE	Tbx2
ENSMUSG00000078202.3|Nrarp	226.305	-2.13863	0.643085	-3.32558	0.000882333	0.0422906	4	4	TRUE	FALSE	Nrarp
ENSMUSG00000002012.13|Pnck	92.044	2.30775	0.69502	3.32041	0.000898845	0.0428992	4	4	TRUE	TRUE	Pnck
ENSMUSG00000109341.1|Gm30873	5.77122	-2.8983	0.872952	-3.32011	0.000899817	0.0428992	0	0	FALSE	FALSE	Gm30873
ENSMUSG00000032841.15|Prr5l	10.6523	2.54581	0.76741	3.31741	0.000908571	0.0432017	2	0	FALSE	FALSE	Prr5l
ENSMUSG00000023913.17|Pla2g7	16454.5	-1.11996	0.338137	-3.31214	0.000925844	0.0439065	4	4	FALSE	FALSE	Pla2g7
ENSMUSG00000021575.16|Ahrr	56.6144	1.34974	0.408214	3.30644	0.000944901	0.0446921	4	4	TRUE	TRUE	Ahrr
ENSMUSG00000015829.13|Tnr	739.625	-1.42364	0.430723	-3.30523	0.000948984	0.0447671	4	4	TRUE	FALSE	Tnr
ENSMUSG00000038070.15|Cntln	254.253	-1.20756	0.366309	-3.29657	0.000978732	0.0460492	4	4	TRUE	FALSE	Cntln
ENSMUSG00000026921.18|Egfl7	700.031	1.88206	0.571356	3.29403	0.000987617	0.046292	4	4	TRUE	TRUE	Egfl7
ENSMUSG00000022219.10|Cideb	15.2287	2.28275	0.693266	3.29274	0.000992152	0.046292	2	0	FALSE	FALSE	Cideb
ENSMUSG00000041936.18|Agrn	5667.6	1.50295	0.456497	3.29236	0.00099352	0.046292	4	4	TRUE	TRUE	Agrn
ENSMUSG00000017943.15|Gdap1l1	57.9078	1.41713	0.430457	3.29216	0.000994223	0.046292	4	4	TRUE	TRUE	Gdap1l1
ENSMUSG00000022146.12|Osmr	279.486	1.69675	0.515958	3.28854	0.00100707	0.0467688	4	4	TRUE	TRUE	Osmr
ENSMUSG00000057719.11|Sh3rf2	18.1371	2.46069	0.748444	3.28775	0.00100993	0.0467804	4	0	FALSE	FALSE	Sh3rf2
ENSMUSG00000097745.1|AI115009	19.4218	-1.98064	0.602673	-3.28642	0.00101469	0.0468002	0	3	FALSE	FALSE	AI115009
ENSMUSG00000098176.2|Ccdc166	7.98049	2.44686	0.744591	3.28618	0.00101558	0.0468002	0	0	FALSE	FALSE	Ccdc166
ENSMUSG00000023411.12|Nfatc4	52.3842	2.00991	0.611813	3.28518	0.00101919	0.0468125	4	1	FALSE	FALSE	Nfatc4
ENSMUSG00000020601.8|Trib2	3184.5	-1.01832	0.310024	-3.28466	0.00102107	0.0468125	4	4	FALSE	FALSE	Trib2
ENSMUSG00000115494.1|Gm49293	7.32845	-3.39443	1.03579	-3.27714	0.00104866	0.0479546	0	1	FALSE	FALSE	Gm49293
ENSMUSG00000024544.9|Ldlrad4	110.182	1.65247	0.504356	3.27639	0.00105144	0.0479598	4	4	TRUE	TRUE	Ldlrad4
ENSMUSG00000033227.7|Wnt6	6.84627	3.58921	1.09578	3.27549	0.00105478	0.0479897	1	0	FALSE	FALSE	Wnt6
ENSMUSG00000032122.15|Slc37a2	230.529	1.55696	0.47588	3.27175	0.00106883	0.048506	4	4	TRUE	TRUE	Slc37a2
ENSMUSG00000054676.15|1600014C10Rik	497.897	1.46453	0.447825	3.27032	0.00107426	0.048629	4	4	TRUE	TRUE	1600014C10Rik
ENSMUSG00000030905.5|Crym	3.97811	4.61224	1.41079	3.26926	0.00107831	0.0486894	0	0	FALSE	FALSE	Crym
ENSMUSG00000044164.2|Rnf182	5.8266	-3.4515	1.05668	-3.26636	0.0010894	0.0490667	0	1	FALSE	FALSE	Rnf182
ENSMUSG00000097324.8|Carmn	13.2792	2.37228	0.727431	3.26117	0.00110952	0.0498478	1	0	FALSE	FALSE	Carmn
ENSMUSG00000042216.13|Sgsm1	6.77529	4.58301	1.40758	3.25595	0.00113015	0.0506476	1	0	FALSE	FALSE	Sgsm1
ENSMUSG00000039648.14|Kyat1	321.579	1.39524	0.429062	3.25183	0.00114663	0.0510597	4	4	TRUE	TRUE	Kyat1
ENSMUSG00000073234.4|Gm8773	46.7918	-1.26332	0.38852	-3.25162	0.00114751	0.0510597	3	4	FALSE	FALSE	Gm8773
ENSMUSG00000031217.8|Efnb1	152.248	1.86392	0.573246	3.25152	0.00114789	0.0510597	4	4	TRUE	TRUE	Efnb1
ENSMUSG00000026729.9|4930562F07Rik	50.2451	-2.41093	0.741642	-3.2508	0.00115079	0.0510622	1	4	FALSE	FALSE	4930562F07Rik
ENSMUSG00000022483.17|Col2a1	268.593	2.18044	0.670958	3.24974	0.00115511	0.051127	4	4	TRUE	TRUE	Col2a1
ENSMUSG00000032717.14|Mdfi	74.8988	1.90805	0.587565	3.24739	0.00116468	0.0514238	4	4	TRUE	TRUE	Mdfi
ENSMUSG00000025920.19|Stau2	364.371	-1.16705	0.359642	-3.24503	0.00117436	0.0516294	4	4	FALSE	FALSE	Stau2
ENSMUSG00000055435.6|Maf	47.0475	-1.64759	0.507847	-3.24426	0.00117756	0.0516294	3	4	FALSE	FALSE	Maf
ENSMUSG00000027977.15|Ndst3	780.347	-1.58296	0.487943	-3.24416	0.00117798	0.0516294	4	4	TRUE	FALSE	Ndst3
ENSMUSG00000054418.6|2900041M22Rik	3.03991	4.98712	1.53895	3.2406	0.00119279	0.0521512	0	0	FALSE	FALSE	2900041M22Rik
ENSMUSG00000019189.13|Rnf145	8200.38	-0.953684	0.294476	-3.23858	0.00120128	0.0523946	4	4	FALSE	FALSE	Rnf145
ENSMUSG00000051359.15|Ncald	3.41956	4.37241	1.35067	3.23722	0.00120701	0.0525166	0	0	FALSE	FALSE	Ncald
ENSMUSG00000029468.17|P2rx7	331.081	-1.00674	0.311376	-3.2332	0.0012241	0.0531312	4	4	FALSE	FALSE	P2rx7
ENSMUSG00000091898.8|Tnnc1	43.6198	1.31551	0.407039	3.23189	0.00122974	0.0532472	4	3	FALSE	FALSE	Tnnc1
ENSMUSG00000032946.16|Rasgrp2	27.823	2.32982	0.721362	3.22976	0.00123896	0.0535169	3	0	FALSE	FALSE	Rasgrp2
ENSMUSG00000092035.8|Peg10	1632.09	1.07893	0.33475	3.22309	0.00126816	0.0546469	4	4	FALSE	FALSE	Peg10
ENSMUSG00000003992.15|Ssbp2	572.642	0.88446	0.274612	3.22077	0.00127848	0.0549595	4	4	FALSE	FALSE	Ssbp2
ENSMUSG00000024502.10|Jakmip2	6.17608	-3.07579	0.956148	-3.21686	0.00129604	0.0555809	0	0	FALSE	FALSE	Jakmip2
ENSMUSG00000029375.6|Cxcl15	20.6818	2.35904	0.733624	3.2156	0.00130173	0.0556915	4	0	FALSE	FALSE	Cxcl15
ENSMUSG00000053199.13|Arhgap20	4.66026	4.88155	1.51955	3.21249	0.00131588	0.0561629	0	0	FALSE	FALSE	Arhgap20
ENSMUSG00000024247.14|Pkdcc	48.8967	1.94534	0.606243	3.20884	0.00133271	0.0566606	3	2	FALSE	FALSE	Pkdcc
ENSMUSG00000026489.13|Coq8a	151.967	1.77913	0.554488	3.20859	0.00133386	0.0566606	4	4	TRUE	TRUE	Coq8a
ENSMUSG00000026347.13|Tmem163	2.56257	-4.87682	1.52094	-3.20646	0.00134377	0.0569466	0	0	FALSE	FALSE	Tmem163
ENSMUSG00000021464.14|Ror2	405.566	1.36292	0.425216	3.20524	0.00134948	0.0570536	4	4	TRUE	TRUE	Ror2
ENSMUSG00000068263.11|Efcc1	31.4385	-1.89964	0.593236	-3.20216	0.001364	0.057532	1	4	FALSE	FALSE	Efcc1
ENSMUSG00000057315.14|Arhgap24	269.937	1.51828	0.474509	3.19969	0.00137577	0.0578921	4	4	TRUE	TRUE	Arhgap24
ENSMUSG00000112148.1|Lilrb4a	12.9877	4.20519	1.31515	3.19751	0.00138619	0.0581939	1	0	FALSE	FALSE	Lilrb4a
ENSMUSG00000027962.14|Vcam1	12632.3	-1.45722	0.45605	-3.1953	0.00139688	0.0585057	4	4	TRUE	FALSE	Vcam1
ENSMUSG00000053821.4|Gm9922	26.0502	1.50773	0.473019	3.18746	0.00143527	0.0599736	4	0	FALSE	FALSE	Gm9922
ENSMUSG00000042476.12|Abcb4	8.71041	3.65956	1.14884	3.18543	0.00144539	0.060234	1	0	FALSE	FALSE	Abcb4
ENSMUSG00000103629.1|Gm5694	11.7731	-2.71851	0.853599	-3.18476	0.00144875	0.060234	0	2	FALSE	FALSE	Gm5694
ENSMUSG00000014158.12|Trpv4	29.4731	1.74918	0.549333	3.18419	0.00145158	0.060234	3	0	FALSE	FALSE	Trpv4
ENSMUSG00000031662.8|Snx20	6.35988	3.22118	1.01318	3.17929	0.00147638	0.0611214	1	0	FALSE	FALSE	Snx20
ENSMUSG00000032068.14|Plet1	544.859	-2.56856	0.808195	-3.17814	0.00148221	0.0612213	4	4	TRUE	FALSE	Plet1
ENSMUSG00000115783.1|Bc1	2784.51	2.22468	0.701292	3.17226	0.00151256	0.0622017	4	4	TRUE	TRUE	Bc1
ENSMUSG00000103144.1|Pcdhga1	41.6956	-1.58207	0.498731	-3.1722	0.00151288	0.0622017	2	4	FALSE	FALSE	Pcdhga1
ENSMUSG00000020241.13|Col6a2	3486.03	2.38331	0.75182	3.17005	0.00152412	0.0625205	4	4	TRUE	TRUE	Col6a2
ENSMUSG00000029409.7|U90926	4.78095	4.14118	1.30674	3.1691	0.00152913	0.0625826	0	0	FALSE	FALSE	U90926
ENSMUSG00000005951.13|Shpk	137.239	1.6345	0.515956	3.1679	0.00153542	0.0626971	4	4	TRUE	TRUE	Shpk
ENSMUSG00000070056.6|Mfhas1	1661.59	-1.0989	0.346989	-3.16694	0.0015405	0.0627616	4	4	FALSE	FALSE	Mfhas1
ENSMUSG00000028445.7|Enho	98.5548	2.5288	0.798732	3.16602	0.00154541	0.0628185	3	4	FALSE	TRUE	Enho
ENSMUSG00000056204.8|Pgpep1	3627.17	1.27447	0.403171	3.16112	0.00157166	0.063741	4	4	TRUE	TRUE	Pgpep1
ENSMUSG00000095872.7|Gm15128	6.9029	3.62141	1.14642	3.15889	0.00158369	0.0640511	1	0	FALSE	FALSE	Gm15128
ENSMUSG00000035385.5|Ccl2	7430.77	-2.24389	0.710456	-3.15839	0.00158645	0.0640511	4	4	TRUE	FALSE	Ccl2
ENSMUSG00000110350.1|Gm10252	23.9747	2.04145	0.646837	3.15604	0.00159925	0.064375	3	0	FALSE	FALSE	Gm10252
ENSMUSG00000061601.15|Pclo	5.21341	5.0656	1.60527	3.15561	0.00160165	0.064375	1	0	FALSE	FALSE	Pclo
ENSMUSG00000061859.17|Patj	8.64972	3.39604	1.07673	3.15402	0.00161036	0.0645803	1	0	FALSE	FALSE	Patj
ENSMUSG00000117292.1|E330032C10Rik	43.1278	-2.07759	0.659645	-3.14956	0.00163516	0.0654281	2	4	FALSE	FALSE	E330032C10Rik
ENSMUSG00000038463.8|Olfml2b	800.201	-1.45011	0.461073	-3.14508	0.00166039	0.0662897	4	4	TRUE	FALSE	Olfml2b
ENSMUSG00000000686.11|Abhd15	88.0446	2.24722	0.715376	3.14131	0.00168192	0.0670001	4	3	FALSE	FALSE	Abhd15
ENSMUSG00000039476.13|Prrx2	582.322	2.1048	0.670236	3.14039	0.00168721	0.0670618	4	4	TRUE	TRUE	Prrx2
ENSMUSG00000027978.9|Prss12	89.1726	2.13122	0.679026	3.13865	0.0016973	0.0673136	4	4	TRUE	TRUE	Prss12
ENSMUSG00000040253.15|Gbp7	78.0946	-1.96846	0.627418	-3.13739	0.00170457	0.0674528	3	4	FALSE	FALSE	Gbp7
ENSMUSG00000057098.14|Ebf1	62.2939	1.06483	0.339853	3.13322	0.00172902	0.0680961	4	4	FALSE	FALSE	Ebf1
ENSMUSG00000056486.18|Chn1	203.004	-1.71845	0.548506	-3.13296	0.00173055	0.0680961	4	4	TRUE	FALSE	Chn1
ENSMUSG00000023966.8|Rsph9	15.5341	3.09663	0.988494	3.13267	0.00173222	0.0680961	2	0	FALSE	FALSE	Rsph9
ENSMUSG00000115664.1|Gm32913	11.4622	2.24547	0.717076	3.13143	0.00173958	0.0682357	2	0	FALSE	FALSE	Gm32913
ENSMUSG00000060791.15|Gmfg	11.1833	2.1136	0.6756	3.12849	0.0017571	0.0686639	2	0	FALSE	FALSE	Gmfg
ENSMUSG00000037106.8|Fer1l6	2251.74	-1.84963	0.591255	-3.12831	0.00175816	0.0686639	4	4	TRUE	FALSE	Fer1l6
ENSMUSG00000019846.11|Lama4	2.71893	4.85532	1.55363	3.12516	0.0017771	0.069253	0	0	FALSE	FALSE	Lama4
ENSMUSG00000021662.11|Arhgef28	1835.02	-1.67716	0.536927	-3.12362	0.00178644	0.0694657	4	4	TRUE	FALSE	Arhgef28
ENSMUSG00000029499.11|Pxmp2	53.2174	1.59744	0.51157	3.12262	0.00179252	0.0695512	4	3	FALSE	FALSE	Pxmp2
ENSMUSG00000004655.5|Aqp1	94.7836	2.70156	0.868856	3.10934	0.00187509	0.0725978	3	3	FALSE	FALSE	Aqp1
ENSMUSG00000058756.13|Thra	3968.53	1.18899	0.382608	3.10759	0.00188618	0.0727404	4	4	FALSE	FALSE	Thra
ENSMUSG00000059430.14|Actg2	8.12985	4.37854	1.40926	3.10696	0.00189019	0.0727404	1	0	FALSE	FALSE	Actg2
ENSMUSG00000106734.3|Gm20559	137.591	-1.50226	0.483581	-3.10653	0.00189298	0.0727404	4	4	TRUE	FALSE	Gm20559
ENSMUSG00000029470.15|P2rx4	1540.12	-1.12246	0.361361	-3.10621	0.001895	0.0727404	4	4	FALSE	FALSE	P2rx4
ENSMUSG00000000154.16|Slc22a18	8.93281	2.75349	0.888204	3.10006	0.00193481	0.0738713	1	0	FALSE	FALSE	Slc22a18
ENSMUSG00000024529.14|Lox	5.84085	3.86907	1.24817	3.09979	0.00193656	0.0738713	1	0	FALSE	FALSE	Lox
ENSMUSG00000058145.16|Adamts17	3.01577	-4.34898	1.40301	-3.09975	0.00193682	0.0738713	0	0	FALSE	FALSE	Adamts17
ENSMUSG00000099907.1|Gm10421	5.52609	2.90913	0.938829	3.09868	0.00194386	0.0739821	0	0	FALSE	FALSE	Gm10421
ENSMUSG00000032053.8|Pou2af1	33.0127	-2.09007	0.674837	-3.09715	0.00195393	0.0742081	1	4	FALSE	FALSE	Pou2af1
ENSMUSG00000058542.3|Gm15590	36.116	1.71486	0.553998	3.09543	0.00196526	0.074392	3	1	FALSE	FALSE	Gm15590
ENSMUSG00000026208.9|Des	50.2446	1.67845	0.542283	3.09516	0.00196708	0.074392	3	3	FALSE	FALSE	Des
ENSMUSG00000031871.9|Cdh5	12.0472	-2.76256	0.893984	-3.09016	0.00200047	0.0754955	0	2	FALSE	FALSE	Cdh5
ENSMUSG00000056367.14|Actr3b	4.34518	3.98056	1.28933	3.08731	0.00201974	0.0760628	0	0	FALSE	FALSE	Actr3b
ENSMUSG00000061082.11|Plac1	106.643	1.95327	0.632885	3.0863	0.00202666	0.0761633	4	4	TRUE	TRUE	Plac1
ENSMUSG00000023443.13|Esx1	50.9034	1.79023	0.580285	3.08508	0.00203497	0.0763157	4	2	FALSE	FALSE	Esx1
ENSMUSG00000024039.15|Cbs	89.1479	1.57647	0.511932	3.07945	0.00207386	0.0776117	4	4	TRUE	TRUE	Cbs
ENSMUSG00000037762.6|Slc16a9	6.39881	4.54659	1.47999	3.07203	0.00212606	0.0793996	1	0	FALSE	FALSE	Slc16a9
ENSMUSG00000031970.16|Dbndd1	58.9495	1.96039	0.639502	3.06549	0.0021731	0.0809876	4	3	FALSE	FALSE	Dbndd1
ENSMUSG00000039461.12|Tcta	558.59	1.20333	0.392656	3.0646	0.0021796	0.0810613	4	4	TRUE	TRUE	Tcta
ENSMUSG00000014782.16|Plekhg4	234.5	1.03477	0.337981	3.06162	0.00220146	0.0815894	4	4	FALSE	FALSE	Plekhg4
ENSMUSG00000002346.16|Slc25a42	371.33	1.24967	0.408198	3.06142	0.0022029	0.0815894	4	4	TRUE	TRUE	Slc25a42
ENSMUSG00000039530.17|Tusc3	2110.56	-0.712991	0.23297	-3.06044	0.00221011	0.0816876	4	4	FALSE	FALSE	Tusc3
ENSMUSG00000027676.11|Ccdc39	52.6684	-1.58893	0.519851	-3.05651	0.00223929	0.0824467	3	4	FALSE	FALSE	Ccdc39
ENSMUSG00000045031.18|Cetn4	179.919	-0.971186	0.317751	-3.05644	0.00223985	0.0824467	4	4	FALSE	FALSE	Cetn4
ENSMUSG00000057777.4|Mab21l2	9.12845	2.93708	0.96255	3.05135	0.00227813	0.0836839	1	0	FALSE	FALSE	Mab21l2
ENSMUSG00000028439.14|Fam219a	959.125	1.2165	0.399469	3.0453	0.00232452	0.0851538	4	4	TRUE	TRUE	Fam219a
ENSMUSG00000014243.5|Zswim7	440.839	1.02324	0.336051	3.04489	0.00232764	0.0851538	4	4	FALSE	FALSE	Zswim7
ENSMUSG00000037025.11|Foxa2	1208.71	0.889453	0.292334	3.0426	0.00234547	0.0856311	4	4	FALSE	FALSE	Foxa2
ENSMUSG00000031146.6|Plp2	5405.2	-0.793681	0.261109	-3.03965	0.00236852	0.0862968	4	4	FALSE	FALSE	Plp2
ENSMUSG00000085743.1|8430419K02Rik	48.9485	-1.58939	0.523237	-3.0376	0.00238472	0.0867108	2	4	FALSE	FALSE	8430419K02Rik
ENSMUSG00000027684.16|Mecom	657.543	1.35819	0.44744	3.03547	0.00240159	0.0871475	4	4	TRUE	TRUE	Mecom
ENSMUSG00000027276.7|Jag1	217.561	1.95023	0.643528	3.03053	0.00244125	0.0884077	4	4	TRUE	TRUE	Jag1
ENSMUSG00000046687.6|Gm5424	17.7595	1.94851	0.644473	3.02341	0.00249943	0.0903323	3	0	FALSE	FALSE	Gm5424
ENSMUSG00000021583.7|Erap1	1822.55	-1.44386	0.478022	-3.0205	0.0025236	0.0910222	4	4	TRUE	FALSE	Erap1
ENSMUSG00000042766.17|Trim46	475.136	1.11937	0.370955	3.01753	0.0025484	0.0917321	4	4	FALSE	FALSE	Trim46
ENSMUSG00000023886.10|Smoc2	8.92525	3.30768	1.0965	3.01657	0.0025565	0.0918392	1	0	FALSE	FALSE	Smoc2
ENSMUSG00000038534.18|Osbpl7	694.108	0.832048	0.27592	3.01554	0.00256519	0.0919671	4	4	FALSE	FALSE	Osbpl7
ENSMUSG00000034957.10|Cebpa	873.4	2.04263	0.677847	3.01342	0.00258325	0.0924297	4	4	TRUE	TRUE	Cebpa
ENSMUSG00000039328.11|Rnf122	283.504	1.34778	0.447377	3.01264	0.00258986	0.0924816	4	4	TRUE	TRUE	Rnf122
ENSMUSG00000061451.13|Tmem151a	203.55	1.75265	0.582106	3.01088	0.00260492	0.0928345	4	4	TRUE	TRUE	Tmem151a
ENSMUSG00000047996.16|Prrg1	80.4405	-1.41633	0.470994	-3.00711	0.00263746	0.0938079	3	4	FALSE	FALSE	Prrg1
ENSMUSG00000045555.3|Mettl24	6.74173	3.2377	1.07751	3.00479	0.00265768	0.0943398	1	0	FALSE	FALSE	Mettl24
ENSMUSG00000079657.10|Rab26	9.92489	2.32897	0.776466	2.99945	0.00270465	0.0958172	1	0	FALSE	FALSE	Rab26
ENSMUSG00000032311.17|Nrg4	8.49968	2.10048	0.700518	2.99846	0.00271346	0.0958212	0	0	FALSE	FALSE	Nrg4
ENSMUSG00000037138.17|Aff3	16.2482	-2.51291	0.83813	-2.99824	0.00271545	0.0958212	0	3	FALSE	FALSE	Aff3
ENSMUSG00000029420.13|Rimbp2	8.73974	3.46139	1.15718	2.99123	0.0027786	0.0978571	2	0	FALSE	FALSE	Rimbp2
ENSMUSG00000018819.10|Lsp1	302.179	1.65545	0.553836	2.98906	0.00279834	0.0982978	4	4	TRUE	TRUE	Lsp1
ENSMUSG00000075410.13|Prcd	17.5299	2.61936	0.876574	2.98817	0.00280649	0.0982978	1	0	FALSE	FALSE	Prcd
ENSMUSG00000020950.10|Foxg1	711.95	0.735507	0.246183	2.98764	0.00281137	0.0982978	4	4	FALSE	FALSE	Foxg1
ENSMUSG00000067878.13|Map7d3	3.03459	5.03652	1.68589	2.98746	0.00281305	0.0982978	0	0	FALSE	FALSE	Map7d3
ENSMUSG00000048915.12|Efna5	547.336	-1.22155	0.409348	-2.98412	0.00284392	0.0991832	4	4	TRUE	FALSE	Efna5
ENSMUSG00000025780.7|Itih5	244.919	2.54247	0.852615	2.98197	0.00286404	0.099691	4	2	FALSE	FALSE	Itih5
ENSMUSG00000022221.14|Ripk3	4.74972	3.53966	1.18732	2.98121	0.00287111	0.0997431	0	0	FALSE	FALSE	Ripk3
ENSMUSG00000096140.2|Ankrd66	54.2359	-1.57717	0.529515	-2.97852	0.00289641	0.100428	2	4	FALSE	FALSE	Ankrd66
ENSMUSG00000011263.16|Exoc3l2	128.721	2.89877	0.973636	2.97726	0.00290835	0.100647	3	2	FALSE	FALSE	Exoc3l2
ENSMUSG00000029270.10|Dipk1a	672.669	-1.08563	0.365067	-2.97377	0.00294166	0.101603	4	4	FALSE	FALSE	Dipk1a
ENSMUSG00000024863.6|Mbl2	3.09148	5.00852	1.68496	2.97248	0.00295406	0.1018	0	0	FALSE	FALSE	Mbl2
ENSMUSG00000021453.2|Gadd45g	617.054	1.13424	0.381641	2.972	0.00295871	0.1018	4	4	FALSE	FALSE	Gadd45g
ENSMUSG00000026726.10|Cubn	234.888	-1.47166	0.495537	-2.96984	0.00297958	0.102322	4	4	TRUE	FALSE	Cubn
ENSMUSG00000025969.15|Nrp2	18404.6	-1.32809	0.447468	-2.96802	0.00299729	0.1024	4	4	TRUE	FALSE	Nrp2
ENSMUSG00000058147.1|Xlr3c	434.905	1.68595	0.568042	2.968	0.00299748	0.1024	4	4	TRUE	TRUE	Xlr3c
ENSMUSG00000074071.11|Fam169b	9.82153	2.5061	0.844418	2.96784	0.00299898	0.1024	1	0	FALSE	FALSE	Fam169b
ENSMUSG00000040003.18|Magi2	59.9128	-1.0276	0.34653	-2.96541	0.00302276	0.102831	4	4	FALSE	FALSE	Magi2
ENSMUSG00000023353.14|Agap3	7218.8	0.875797	0.295341	2.96538	0.00302309	0.102831	4	4	FALSE	FALSE	Agap3
ENSMUSG00000034422.14|Parp14	341.489	-1.13138	0.381751	-2.96367	0.00303994	0.103208	4	4	FALSE	FALSE	Parp14
ENSMUSG00000036009.16|Mettl25	380.132	-0.995419	0.336306	-2.95986	0.00307778	0.104295	4	4	FALSE	FALSE	Mettl25
ENSMUSG00000043391.10|2510009E07Rik	202.795	1.46541	0.495607	2.95681	0.00310838	0.105134	4	4	TRUE	TRUE	2510009E07Rik
ENSMUSG00000021559.14|Dapk1	2.15716	4.54797	1.53851	2.95609	0.00311569	0.105182	0	0	FALSE	FALSE	Dapk1
ENSMUSG00000024812.11|Tjp2	1795.61	1.23647	0.418445	2.95492	0.00312747	0.105345	4	4	TRUE	TRUE	Tjp2
ENSMUSG00000004317.14|Clcn5	2097.9	-1.27564	0.431769	-2.95445	0.00313226	0.105345	4	4	TRUE	FALSE	Clcn5
ENSMUSG00000044986.10|Tst	415.005	1.67613	0.567567	2.95319	0.0031451	0.105579	4	4	TRUE	TRUE	Tst
ENSMUSG00000106235.1|Gm33347	2.69185	-4.94893	1.68008	-2.94565	0.00322279	0.107835	0	0	FALSE	FALSE	Gm33347
ENSMUSG00000045378.5|Pxt1	9.49217	2.29482	0.779092	2.9455	0.00322435	0.107835	1	0	FALSE	FALSE	Pxt1
ENSMUSG00000097727.8|F630040K05Rik	8.71505	2.58157	0.876747	2.94449	0.00323485	0.107985	1	0	FALSE	FALSE	F630040K05Rik
ENSMUSG00000021253.7|Tgfb3	1112.1	0.791534	0.269034	2.94213	0.00325959	0.108603	4	4	FALSE	FALSE	Tgfb3
ENSMUSG00000040767.10|Snrnp25	896.443	1.68081	0.571399	2.94158	0.00326547	0.108603	4	4	TRUE	TRUE	Snrnp25
ENSMUSG00000034845.6|Plvap	35.2546	2.41946	0.823379	2.93845	0.00329854	0.109499	3	1	FALSE	FALSE	Plvap
ENSMUSG00000028958.15|Tmub1	608.897	1.42957	0.486977	2.93561	0.00332893	0.110272	4	4	TRUE	TRUE	Tmub1
ENSMUSG00000045180.13|Shroom2	7.94945	3.83135	1.30534	2.93513	0.00333412	0.110272	1	0	FALSE	FALSE	Shroom2
ENSMUSG00000031762.7|Mt2	3483.99	1.34607	0.459271	2.93089	0.00337994	0.111582	4	4	TRUE	TRUE	Mt2
ENSMUSG00000052889.11|Prkcb	128.069	-2.3471	0.800989	-2.93025	0.00338691	0.111606	2	4	FALSE	FALSE	Prkcb
ENSMUSG00000018126.15|Baiap2l2	15.7657	2.25368	0.769328	2.92941	0.00339603	0.111701	2	0	FALSE	FALSE	Baiap2l2
ENSMUSG00000033597.9|Caskin1	11.6555	1.98114	0.676512	2.92847	0.00340634	0.111835	1	0	FALSE	FALSE	Caskin1
ENSMUSG00000042671.12|Rgs8	24.2797	-3.18264	1.08819	-2.92472	0.00344766	0.112985	0	2	FALSE	FALSE	Rgs8
ENSMUSG00000050100.14|Hmx2	146.74	1.10495	0.378294	2.92088	0.00349049	0.11418	4	4	FALSE	FALSE	Hmx2
ENSMUSG00000020876.14|Snx11	991.868	0.889331	0.304858	2.9172	0.0035319	0.115324	4	4	FALSE	FALSE	Snx11
ENSMUSG00000021451.16|Sema4d	87.2674	1.16694	0.400318	2.91505	0.00355634	0.115911	4	4	FALSE	FALSE	Sema4d
ENSMUSG00000051499.7|Zfp786	6.90749	2.57274	0.882945	2.91381	0.00357044	0.116103	0	0	FALSE	FALSE	Zfp786
ENSMUSG00000052760.16|A630001G21Rik	60.6717	1.1191	0.384121	2.9134	0.00357518	0.116103	4	4	FALSE	FALSE	A630001G21Rik
ENSMUSG00000030020.13|Prickle2	3.32923	5.16243	1.77434	2.9095	0.00362011	0.11706	0	0	FALSE	FALSE	Prickle2
ENSMUSG00000069609.7|Cd300ld4	4.81233	-3.62407	1.24574	-2.90917	0.00362384	0.11706	0	0	FALSE	FALSE	Cd300ld4
ENSMUSG00000117814.1|AC122442.1	214.058	-1.28566	0.441937	-2.90914	0.00362425	0.11706	4	4	TRUE	FALSE	AC122442.1
ENSMUSG00000037418.6|Best1	80.4284	1.40099	0.481697	2.90844	0.00363237	0.117111	4	4	TRUE	TRUE	Best1
ENSMUSG00000040751.12|Lat2	213.23	-1.53428	0.527984	-2.90592	0.00366178	0.117847	4	4	TRUE	FALSE	Lat2
ENSMUSG00000032540.16|Abhd5	1038.59	0.650795	0.224121	2.90377	0.00368703	0.118281	4	4	FALSE	FALSE	Abhd5
ENSMUSG00000000732.9|Icosl	156.126	0.892421	0.307345	2.90365	0.00368844	0.118281	4	4	FALSE	FALSE	Icosl
ENSMUSG00000066607.5|Insyn1	104.689	1.70217	0.586554	2.90198	0.0037081	0.118699	4	4	TRUE	TRUE	Insyn1
ENSMUSG00000111504.1|Gm48284	499.342	-1.62496	0.560451	-2.89938	0.00373897	0.119474	4	4	TRUE	FALSE	Gm48284
ENSMUSG00000054423.14|Cadps	8.90499	-2.08036	0.717875	-2.89795	0.00375614	0.119809	0	1	FALSE	FALSE	Cadps
ENSMUSG00000052373.14|Mpp3	8.8818	2.30616	0.796124	2.89674	0.00377063	0.120057	1	0	FALSE	FALSE	Mpp3
ENSMUSG00000020377.15|Ltc4s	303.883	-1.40223	0.484538	-2.89395	0.00380431	0.120915	4	4	TRUE	FALSE	Ltc4s
ENSMUSG00000074657.5|Kif5a	49.6714	1.41439	0.488943	2.89274	0.00381893	0.120991	4	2	FALSE	FALSE	Kif5a
ENSMUSG00000020262.15|Adarb1	1284.48	1.2279	0.424543	2.89229	0.00382447	0.120991	4	4	TRUE	TRUE	Adarb1
ENSMUSG00000036904.6|Fzd8	102.079	1.72281	0.595754	2.89182	0.00383014	0.120991	4	4	TRUE	TRUE	Fzd8
ENSMUSG00000038508.7|Gdf15	377.96	2.56983	0.888744	2.89153	0.0038337	0.120991	4	4	TRUE	TRUE	Gdf15
ENSMUSG00000026786.14|Apbb1ip	5870.18	-0.666895	0.230754	-2.89007	0.00385161	0.121251	4	4	FALSE	FALSE	Apbb1ip
ENSMUSG00000115100.1|Gm34934	230.088	-0.81732	0.282834	-2.88975	0.00385546	0.121251	4	4	FALSE	FALSE	Gm34934
ENSMUSG00000018750.14|Zbtb4	4020.26	-0.916423	0.317505	-2.88633	0.00389769	0.122364	4	4	FALSE	FALSE	Zbtb4
ENSMUSG00000001870.16|Ltbp1	34682.6	-0.953718	0.330556	-2.88519	0.00391174	0.12249	4	4	FALSE	FALSE	Ltbp1
ENSMUSG00000045062.4|Pcdhb7	2.72133	-4.19987	1.45581	-2.8849	0.00391536	0.12249	0	0	FALSE	FALSE	Pcdhb7
ENSMUSG00000043557.16|Mdga1	47.5166	1.64447	0.570331	2.88337	0.0039345	0.122874	4	4	TRUE	TRUE	Mdga1
ENSMUSG00000026126.15|Ptpn18	45.901	1.534	0.532121	2.8828	0.00394152	0.122879	3	3	FALSE	FALSE	Ptpn18
ENSMUSG00000074676.2|Foxs1	220.593	1.17146	0.406664	2.88066	0.00396837	0.123502	4	4	FALSE	FALSE	Foxs1
ENSMUSG00000033066.15|Gas7	1920.35	-1.07384	0.373063	-2.87845	0.00399632	0.124156	4	4	FALSE	FALSE	Gas7
ENSMUSG00000053559.13|Smagp	35.6565	1.82683	0.635099	2.87645	0.00402181	0.124732	3	1	FALSE	FALSE	Smagp
ENSMUSG00000009614.16|Sardh	189.147	1.80176	0.626712	2.87494	0.00404101	0.125111	4	4	TRUE	TRUE	Sardh
ENSMUSG00000032470.17|Mras	2025.12	1.00861	0.351033	2.87326	0.00406255	0.125561	4	4	FALSE	FALSE	Mras
ENSMUSG00000063415.12|Cyp26b1	164.695	-1.33495	0.464819	-2.87198	0.00407904	0.125702	4	4	TRUE	FALSE	Cyp26b1
ENSMUSG00000031608.13|Galnt7	5553.25	-1.476	0.514083	-2.87114	0.00408995	0.125702	4	4	TRUE	FALSE	Galnt7
ENSMUSG00000053825.15|Ppfia2	3.13922	4.29021	1.49441	2.87084	0.00409383	0.125702	0	0	FALSE	FALSE	Ppfia2
ENSMUSG00000023861.17|Mpc1	832.106	0.875132	0.304896	2.87026	0.00410132	0.125702	4	4	FALSE	FALSE	Mpc1
ENSMUSG00000071369.11|Map3k5	829.141	-1.06262	0.370227	-2.87019	0.00410219	0.125702	4	4	FALSE	FALSE	Map3k5
ENSMUSG00000026544.6|Dusp23	97.3021	1.4771	0.515082	2.86769	0.00413475	0.12633	4	4	TRUE	TRUE	Dusp23
ENSMUSG00000070034.13|Sp110	43.1706	1.9069	0.664994	2.86754	0.00413676	0.12633	3	2	FALSE	FALSE	Sp110
ENSMUSG00000037235.13|Mxd4	2921.7	1.03703	0.361736	2.8668	0.00414646	0.126411	4	4	FALSE	FALSE	Mxd4
ENSMUSG00000063142.15|Kcnma1	3.81619	4.60913	1.60954	2.86364	0.00418809	0.127463	1	0	FALSE	FALSE	Kcnma1
ENSMUSG00000000125.5|Wnt3	15.6825	-1.9126	0.669463	-2.85692	0.00427779	0.129972	0	2	FALSE	FALSE	Wnt3
ENSMUSG00000062352.14|Itgb1bp1	1027.93	0.783133	0.274227	2.85578	0.00429313	0.130218	4	4	FALSE	FALSE	Itgb1bp1
ENSMUSG00000031837.14|Necab2	11.9287	2.6635	0.933166	2.85426	0.00431367	0.13062	2	0	FALSE	FALSE	Necab2
ENSMUSG00000035694.15|Caps2	21.4587	-1.74277	0.611276	-2.85104	0.00435761	0.131728	0	4	FALSE	FALSE	Caps2
ENSMUSG00000030074.9|Gxylt2	5713.66	-1.18558	0.416762	-2.84474	0.00444472	0.133734	4	4	FALSE	FALSE	Gxylt2
ENSMUSG00000072620.3|Slfn2	9.50177	-2.1511	0.756184	-2.84468	0.00444556	0.133734	0	1	FALSE	FALSE	Slfn2
ENSMUSG00000042099.16|Kank3	578.199	1.24517	0.437777	2.8443	0.00445084	0.133734	4	4	TRUE	TRUE	Kank3
ENSMUSG00000006457.4|Actn3	68.5759	1.66962	0.58705	2.84409	0.00445381	0.133734	4	4	TRUE	TRUE	Actn3
ENSMUSG00000042109.8|Csdc2	79.3881	2.03807	0.717112	2.84206	0.00448237	0.134366	3	2	FALSE	FALSE	Csdc2
ENSMUSG00000028959.14|Fastk	5026.11	1.02701	0.361454	2.84132	0.00449266	0.13445	4	4	FALSE	FALSE	Fastk
ENSMUSG00000030930.14|Chst15	1172.78	-0.91372	0.321681	-2.84045	0.00450498	0.134594	4	4	FALSE	FALSE	Chst15
ENSMUSG00000055912.8|Tmem150a	232.784	1.08647	0.383093	2.83604	0.00456763	0.136238	4	4	FALSE	FALSE	Tmem150a
ENSMUSG00000031980.9|Agt	15.3055	2.75304	0.971249	2.83453	0.00458927	0.13659	1	0	FALSE	FALSE	Agt
ENSMUSG00000003283.14|Hck	27.3107	2.03311	0.717359	2.83416	0.00459467	0.13659	3	0	FALSE	FALSE	Hck
ENSMUSG00000032375.15|Aph1b	508.833	0.733198	0.258928	2.83167	0.00463063	0.137431	4	4	FALSE	FALSE	Aph1b
ENSMUSG00000038811.13|Gngt2	8.69936	2.90657	1.02711	2.82985	0.00465694	0.137984	1	0	FALSE	FALSE	Gngt2
ENSMUSG00000042501.12|Cpa6	21.5773	2.5284	0.894074	2.82796	0.0046846	0.138575	2	0	FALSE	FALSE	Cpa6
ENSMUSG00000043822.18|Adamtsl5	818.023	0.911258	0.322396	2.82652	0.00470573	0.13897	4	4	FALSE	FALSE	Adamtsl5
ENSMUSG00000093979.8|Gm2237	20.3104	1.49313	0.52879	2.82368	0.00474758	0.139946	3	0	FALSE	FALSE	Gm2237
ENSMUSG00000085890.7|Tnfsf13os	37.1682	1.34777	0.477389	2.82322	0.00475437	0.139946	4	3	FALSE	FALSE	Tnfsf13os
ENSMUSG00000047747.10|Rnf150	177.278	1.37192	0.486416	2.82046	0.00479544	0.140923	4	4	TRUE	TRUE	Rnf150
ENSMUSG00000001014.6|Icam4	19.1556	1.77474	0.629442	2.81955	0.00480914	0.141094	2	0	FALSE	FALSE	Icam4
ENSMUSG00000067818.6|Myl9	23.6306	2.6854	0.952917	2.81809	0.00483107	0.141284	2	0	FALSE	FALSE	Myl9
ENSMUSG00000023915.5|Tnfrsf21	227.245	1.5051	0.534154	2.81772	0.00483657	0.141284	4	4	TRUE	TRUE	Tnfrsf21
ENSMUSG00000074384.4|AI429214	30.8334	-1.1791	0.418483	-2.81754	0.00483924	0.141284	1	4	FALSE	FALSE	AI429214
ENSMUSG00000035246.16|Pcyt1b	546.674	-1.074	0.381403	-2.81592	0.00486378	0.141769	4	4	FALSE	FALSE	Pcyt1b
ENSMUSG00000097467.2|Gm26737	64.2745	2.01821	0.718766	2.80789	0.00498675	0.145118	3	3	FALSE	FALSE	Gm26737
ENSMUSG00000034792.8|Gna15	12.2285	2.43766	0.868346	2.80725	0.0049967	0.145171	2	0	FALSE	FALSE	Gna15
ENSMUSG00000058385.8|Hist1h2bg	127.281	-1.04083	0.371046	-2.80513	0.00502964	0.145737	4	4	FALSE	FALSE	Hist1h2bg
ENSMUSG00000022996.15|Wnt10b	110.088	1.38844	0.494997	2.80495	0.00503242	0.145737	4	4	TRUE	TRUE	Wnt10b
ENSMUSG00000005950.14|P2rx5	7.98534	2.55887	0.913497	2.80118	0.00509156	0.147212	1	0	FALSE	FALSE	P2rx5
ENSMUSG00000039742.15|Fam71f1	76.9281	-1.13009	0.403632	-2.79981	0.00511325	0.147601	4	4	FALSE	FALSE	Fam71f1
ENSMUSG00000020444.19|Guk1	1627.09	1.10408	0.394884	2.79597	0.00517435	0.149125	4	4	FALSE	FALSE	Guk1
ENSMUSG00000072511.2|Hhla1	6.26275	-2.94264	1.05321	-2.79397	0.00520657	0.149812	0	1	FALSE	FALSE	Hhla1
ENSMUSG00000027581.12|Stmn3	6.52823	3.16701	1.13403	2.7927	0.00522702	0.15016	1	0	FALSE	FALSE	Stmn3
ENSMUSG00000085316.1|D330050G23Rik	74.8318	-1.17569	0.421483	-2.78942	0.00528029	0.151447	4	4	FALSE	FALSE	D330050G23Rik
ENSMUSG00000062380.4|Tubb3	208.67	1.29998	0.466202	2.78845	0.00529611	0.151658	4	4	TRUE	TRUE	Tubb3
ENSMUSG00000040254.11|Sema3d	38.6147	2.24132	0.804492	2.78601	0.00533616	0.152562	3	0	FALSE	FALSE	Sema3d
ENSMUSG00000062939.11|Stat4	2.4409	-4.02521	1.44646	-2.78281	0.00538911	0.15383	0	0	FALSE	FALSE	Stat4
ENSMUSG00000034706.16|Dnaic2	67.2504	1.23936	0.445672	2.78087	0.00542128	0.154502	4	4	TRUE	TRUE	Dnaic2
ENSMUSG00000002980.14|Bcam	32.6634	1.81954	0.654552	2.77983	0.00543879	0.154755	3	1	FALSE	FALSE	Bcam
ENSMUSG00000002020.15|Ltbp2	405.914	-0.897528	0.323018	-2.77857	0.00545986	0.155107	4	4	FALSE	FALSE	Ltbp2
ENSMUSG00000110686.1|Gm45855	46.158	1.59556	0.574345	2.77806	0.00546848	0.155107	4	3	FALSE	FALSE	Gm45855
ENSMUSG00000024924.14|Vldlr	704.447	1.51655	0.546528	2.77489	0.00552202	0.15614	4	4	TRUE	TRUE	Vldlr
ENSMUSG00000008318.10|Relt	126.586	1.11906	0.403284	2.77487	0.0055223	0.15614	4	4	FALSE	FALSE	Relt
ENSMUSG00000049556.5|Lingo1	39.8073	2.1998	0.793089	2.77371	0.00554202	0.156451	3	2	FALSE	FALSE	Lingo1
ENSMUSG00000087165.7|2010001A14Rik	91.6521	1.10977	0.400445	2.77134	0.00558253	0.157346	4	4	FALSE	FALSE	2010001A14Rik
ENSMUSG00000031028.14|Tub	8.67708	2.48625	0.897328	2.77073	0.00559308	0.157397	1	0	FALSE	FALSE	Tub
ENSMUSG00000065503.1|Mir351	21.0714	1.51313	0.546636	2.76808	0.00563876	0.158186	3	0	FALSE	FALSE	Mir351
ENSMUSG00000018566.14|Slc2a4	18.4909	1.93879	0.70041	2.76808	0.0056388	0.158186	3	0	FALSE	FALSE	Slc2a4
ENSMUSG00000045532.5|C1ql1	29.2459	2.07966	0.7526	2.7633	0.005722	0.160154	2	0	FALSE	FALSE	C1ql1
ENSMUSG00000038094.15|Atp13a4	129.201	-2.12594	0.769425	-2.76302	0.00572684	0.160154	3	4	FALSE	FALSE	Atp13a4
ENSMUSG00000074466.12|Gm15417	301.411	1.16142	0.42047	2.7622	0.00574139	0.160154	4	4	FALSE	FALSE	Gm15417
ENSMUSG00000022340.15|Sybu	63.3201	1.55605	0.563377	2.76201	0.00574468	0.160154	4	3	FALSE	FALSE	Sybu
ENSMUSG00000021895.10|Arhgef3	183.769	1.40536	0.509504	2.75829	0.00581048	0.161737	4	4	TRUE	TRUE	Arhgef3
ENSMUSG00000023048.13|Prr13	5665.57	1.13804	0.412702	2.75752	0.00582414	0.161866	4	4	FALSE	FALSE	Prr13
ENSMUSG00000086968.8|4933431E20Rik	99.2588	0.921412	0.334402	2.7554	0.00586207	0.162668	4	4	FALSE	FALSE	4933431E20Rik
ENSMUSG00000038351.14|Sgsm2	3320.89	0.842569	0.30588	2.75457	0.00587685	0.162826	4	4	FALSE	FALSE	Sgsm2
ENSMUSG00000031971.15|Ccsap	725.648	-0.933607	0.339008	-2.75394	0.00588826	0.16289	4	4	FALSE	FALSE	Ccsap
ENSMUSG00000032609.12|Klhdc8b	91.9155	1.17508	0.427008	2.75189	0.00592527	0.163521	4	4	FALSE	FALSE	Klhdc8b
ENSMUSG00000092564.2|BC051226	134.345	1.06022	0.385301	2.75167	0.0059293	0.163521	4	4	FALSE	FALSE	BC051226
ENSMUSG00000042312.9|S100a13	1159.82	1.38983	0.50519	2.75111	0.00593943	0.163549	4	4	TRUE	TRUE	S100a13
ENSMUSG00000031483.8|Erlin2	5035.69	-0.697726	0.253686	-2.75036	0.00595305	0.163672	4	4	FALSE	FALSE	Erlin2
ENSMUSG00000003546.10|Klc4	999.343	1.13084	0.411274	2.74961	0.00596662	0.163794	4	4	FALSE	FALSE	Klc4
ENSMUSG00000071550.14|Cfap44	3.17324	-3.74047	1.3619	-2.74652	0.00602312	0.165092	0	0	FALSE	FALSE	Cfap44
ENSMUSG00000041117.8|Ccdc8	2.87705	4.10867	1.49759	2.74352	0.00607841	0.166354	0	0	FALSE	FALSE	Ccdc8
ENSMUSG00000103383.1|Gm37754	15.992	-1.89723	0.692025	-2.74156	0.00611481	0.166576	0	2	FALSE	FALSE	Gm37754
ENSMUSG00000035829.13|Ppp1r26	20.7078	1.73587	0.633235	2.74128	0.0061201	0.166576	3	0	FALSE	FALSE	Ppp1r26
ENSMUSG00000112314.1|Gm49454	11.0157	2.14296	0.781772	2.74115	0.00612245	0.166576	1	0	FALSE	FALSE	Gm49454
ENSMUSG00000067001.11|Serpinb7	8.9856	2.69583	0.983639	2.74067	0.00613133	0.166576	2	0	FALSE	FALSE	Serpinb7
ENSMUSG00000079415.2|Cntf	12.8145	-1.72508	0.629456	-2.74058	0.006133	0.166576	0	3	FALSE	FALSE	Cntf
ENSMUSG00000029108.14|Pcdh7	1416.25	1.07644	0.392894	2.73976	0.00614834	0.166687	4	4	FALSE	FALSE	Pcdh7
ENSMUSG00000033595.7|Lgi3	3.67612	4.48576	1.63752	2.73937	0.00615568	0.166687	0	0	FALSE	FALSE	Lgi3
ENSMUSG00000026321.7|Tnfrsf11a	281.933	0.982758	0.358855	2.7386	0.00617022	0.166829	4	4	FALSE	FALSE	Tnfrsf11a
ENSMUSG00000038418.7|Egr1	6466.15	-1.02788	0.375443	-2.73777	0.00618578	0.166997	4	4	FALSE	FALSE	Egr1
ENSMUSG00000082450.1|Mageb7-ps	2.94627	4.10938	1.50192	2.73608	0.00621768	0.167606	0	0	FALSE	FALSE	Mageb7-ps
ENSMUSG00000040904.10|Gm21988	11.5518	-2.51307	0.919839	-2.73207	0.00629376	0.169402	0	1	FALSE	FALSE	Gm21988
ENSMUSG00000029092.9|D5Ertd615e	122.551	-1.49793	0.548679	-2.73007	0.00633205	0.170177	4	4	TRUE	FALSE	D5Ertd615e
ENSMUSG00000086165.1|Gm15690	6.51766	2.46854	0.904767	2.72837	0.00636474	0.1708	1	0	FALSE	FALSE	Gm15690
ENSMUSG00000050541.14|Adra1b	42.3331	1.70933	0.626918	2.72657	0.00639968	0.171365	4	1	FALSE	FALSE	Adra1b
ENSMUSG00000029868.13|Trpv6	3.07024	-3.57619	1.31174	-2.7263	0.00640493	0.171365	0	0	FALSE	FALSE	Trpv6
ENSMUSG00000034762.9|Glis1	12.6011	1.77122	0.650027	2.72484	0.00643326	0.171867	1	0	FALSE	FALSE	Glis1
ENSMUSG00000023330.12|Dtwd1	2035.78	-0.664982	0.244201	-2.72309	0.00646743	0.172523	4	4	FALSE	FALSE	Dtwd1
ENSMUSG00000006931.15|P3h4	1479.3	1.23057	0.452271	2.72087	0.00651094	0.173186	4	4	TRUE	TRUE	P3h4
ENSMUSG00000064179.13|Tnnt1	4.68708	2.81433	1.03436	2.72084	0.00651161	0.173186	0	0	FALSE	FALSE	Tnnt1
ENSMUSG00000097755.2|2010110K18Rik	42.2424	1.19464	0.439476	2.71832	0.00656142	0.174252	4	3	FALSE	FALSE	2010110K18Rik
ENSMUSG00000085794.5|Vax2os	18.2948	1.58916	0.584788	2.7175	0.00657771	0.174426	3	0	FALSE	FALSE	Vax2os
ENSMUSG00000023047.11|Amhr2	59.6956	1.67121	0.615665	2.71447	0.0066381	0.175643	4	3	FALSE	FALSE	Amhr2
ENSMUSG00000034613.12|Ppm1h	152.118	1.04714	0.385798	2.71421	0.0066435	0.175643	4	4	FALSE	FALSE	Ppm1h
ENSMUSG00000027068.6|Dhrs9	4244.14	-1.26544	0.466309	-2.71373	0.00665299	0.175643	4	4	TRUE	FALSE	Dhrs9
ENSMUSG00000034908.16|Sidt2	4856.33	1.05288	0.388361	2.71108	0.00670644	0.176794	4	4	FALSE	FALSE	Sidt2
ENSMUSG00000054191.8|Klf1	7.74819	2.00629	0.74019	2.7105	0.00671809	0.176841	1	0	FALSE	FALSE	Klf1
ENSMUSG00000051323.16|Pcdh19	612.336	-0.973626	0.359366	-2.70929	0.00674276	0.176971	4	4	FALSE	FALSE	Pcdh19
ENSMUSG00000064225.6|Paqr9	25.7319	-1.95272	0.72075	-2.70929	0.00674278	0.176971	1	4	FALSE	FALSE	Paqr9
ENSMUSG00000032120.11|C2cd2l	797.595	0.850556	0.31448	2.70464	0.00683774	0.179026	4	4	FALSE	FALSE	C2cd2l
ENSMUSG00000033365.14|Ipo13	2564.42	1.30749	0.483454	2.70448	0.00684107	0.179026	4	4	TRUE	TRUE	Ipo13
ENSMUSG00000027261.2|Hao1	297.25	-1.80306	0.667211	-2.70239	0.00688428	0.179841	3	4	FALSE	FALSE	Hao1
ENSMUSG00000058297.16|Spock2	63.366	1.8259	0.675757	2.70201	0.00689225	0.179841	4	3	FALSE	FALSE	Spock2
ENSMUSG00000043252.8|Tmem64	844.569	0.752783	0.278679	2.70126	0.00690781	0.179984	4	4	FALSE	FALSE	Tmem64
ENSMUSG00000094910.1|D430019H16Rik	5.00751	3.15819	1.16963	2.70015	0.00693075	0.18032	0	0	FALSE	FALSE	D430019H16Rik
ENSMUSG00000031355.16|Arhgap6	3404.14	-1.06931	0.396137	-2.69933	0.00694789	0.180504	4	4	FALSE	FALSE	Arhgap6
ENSMUSG00000027546.15|Atp9a	3.40095	4.37042	1.61969	2.69831	0.00696933	0.180799	0	0	FALSE	FALSE	Atp9a
ENSMUSG00000054150.12|Syne3	8361.58	-0.745143	0.276253	-2.69732	0.00699009	0.181076	4	4	FALSE	FALSE	Syne3
ENSMUSG00000042349.13|Ikbke	1410.83	-0.815457	0.303002	-2.69126	0.00711827	0.18413	4	4	FALSE	FALSE	Ikbke
ENSMUSG00000037709.13|Fam13a	108.879	1.50854	0.560858	2.6897	0.00715159	0.184366	4	4	TRUE	TRUE	Fam13a
ENSMUSG00000022265.7|Ank	50140.2	-0.92241	0.342973	-2.68945	0.00715689	0.184366	4	4	FALSE	FALSE	Ank
ENSMUSG00000036533.9|Cdc42ep3	76.3042	2.26334	0.84158	2.68939	0.00715825	0.184366	3	2	FALSE	FALSE	Cdc42ep3
ENSMUSG00000027999.15|Pla2g12a	954.646	0.921247	0.342766	2.68768	0.00719498	0.184759	4	4	FALSE	FALSE	Pla2g12a
ENSMUSG00000029586.9|Spdye4b	2.38212	3.85387	1.43398	2.68753	0.00719824	0.184759	0	0	FALSE	FALSE	Spdye4b
ENSMUSG00000034127.15|Tspan8	120.481	-1.8861	0.701871	-2.68724	0.00720444	0.184759	2	4	FALSE	FALSE	Tspan8
ENSMUSG00000058589.14|Anks1b	98.4065	1.76947	0.659945	2.68124	0.00733508	0.187779	4	4	TRUE	TRUE	Anks1b
ENSMUSG00000003469.9|Phyhip	10.0844	2.67483	0.997891	2.68049	0.00735146	0.187779	3	0	FALSE	FALSE	Phyhip
ENSMUSG00000031765.8|Mt1	5941.55	1.20923	0.451139	2.68039	0.00735362	0.187779	4	4	TRUE	TRUE	Mt1
ENSMUSG00000003273.14|Car11	84.9869	1.48427	0.553869	2.67983	0.00736595	0.187827	4	4	TRUE	TRUE	Car11
ENSMUSG00000044528.5|Tram1l1	58.4228	-1.15493	0.4313	-2.67779	0.00741093	0.188513	4	4	FALSE	FALSE	Tram1l1
ENSMUSG00000038319.14|Kcnh2	668.417	1.46598	0.547485	2.67766	0.00741392	0.188513	4	4	TRUE	TRUE	Kcnh2
ENSMUSG00000037759.6|Ptger2	1.91257	4.31551	1.61317	2.67518	0.007469		0	0	FALSE	FALSE	Ptger2
ENSMUSG00000026643.16|Nmt2	36044	-1.27148	0.475294	-2.67515	0.00746962	0.189661	4	4	TRUE	FALSE	Nmt2
ENSMUSG00000026073.13|Il1r2	29.6202	-1.8198	0.6806	-2.67381	0.00749944	0.189922	2	4	FALSE	FALSE	Il1r2
ENSMUSG00000056832.14|Ttc26	1368.12	-1.11849	0.418324	-2.67374	0.00750112	0.189922	4	4	FALSE	FALSE	Ttc26
ENSMUSG00000072949.6|Acot1	51.9057	1.62618	0.608423	2.67277	0.00752268	0.1902	3	3	FALSE	FALSE	Acot1
ENSMUSG00000085925.3|Rtl1	2.2908	-3.93108	1.47149	-2.67149	0.00755142	0.190657	0	0	FALSE	FALSE	Rtl1
ENSMUSG00000038007.14|Acer2	28.0572	1.22083	0.458102	2.66497	0.00769944	0.193851	4	1	FALSE	FALSE	Acer2
ENSMUSG00000035642.16|Aamdc	147.159	1.03175	0.387152	2.66497	0.00769952	0.193851	4	4	FALSE	FALSE	Aamdc
ENSMUSG00000005883.15|Spo11	38.0649	-2.03782	0.765154	-2.66328	0.00773829	0.194338	1	4	FALSE	FALSE	Spo11
ENSMUSG00000079427.10|Mthfsl	167.71	-0.764206	0.286974	-2.66298	0.00774519	0.194338	4	4	FALSE	FALSE	Mthfsl
ENSMUSG00000030562.17|Nox4	96.1216	-1.12748	0.423499	-2.6623	0.00776076	0.194338	4	4	FALSE	FALSE	Nox4
ENSMUSG00000035964.8|Tmem59l	13.9369	2.56557	0.963687	2.66224	0.00776226	0.194338	3	0	FALSE	FALSE	Tmem59l
ENSMUSG00000050860.6|Phospho1	27.7194	1.6491	0.619797	2.66071	0.00779765	0.19469	3	0	FALSE	FALSE	Phospho1
ENSMUSG00000030088.15|Aldh1l1	82.9291	1.98925	0.747895	2.6598	0.0078188	0.19469	4	3	FALSE	FALSE	Aldh1l1
ENSMUSG00000045010.14|Gm4779	3.93991	-4.02833	1.51459	-2.65969	0.00782133	0.19469	0	0	FALSE	FALSE	Gm4779
ENSMUSG00000031847.8|1700030J22Rik	64.7243	-1.21607	0.457286	-2.65931	0.00783013	0.19469	3	4	FALSE	FALSE	1700030J22Rik
ENSMUSG00000029832.16|Nfe2l3	26.6229	2.98633	1.12313	2.65894	0.0078388	0.19469	2	0	FALSE	FALSE	Nfe2l3
ENSMUSG00000001288.15|Rarg	6328.53	0.970071	0.36485	2.65882	0.00784148	0.19469	4	4	FALSE	FALSE	Rarg
ENSMUSG00000064127.13|Med14	2627.75	-1.12615	0.423665	-2.65812	0.00785777	0.194825	4	4	FALSE	FALSE	Med14
ENSMUSG00000001657.7|Hoxc8	1.7979	4.24695	1.59903	2.65595	0.00790853		0	0	FALSE	FALSE	Hoxc8
ENSMUSG00000033114.11|Slc35d2	376.895	-0.808749	0.304521	-2.65581	0.00791191	0.195695	4	4	FALSE	FALSE	Slc35d2
ENSMUSG00000013921.15|Clip3	1428.97	1.5694	0.590991	2.65555	0.00791797	0.195695	4	4	TRUE	TRUE	Clip3
ENSMUSG00000043441.5|Gpr149	2265.61	-1.05231	0.396316	-2.65522	0.00792562	0.195695	4	4	FALSE	FALSE	Gpr149
ENSMUSG00000026688.5|Mgst3	2038.94	1.92403	0.724771	2.65467	0.00793852	0.195744	4	4	TRUE	TRUE	Mgst3
ENSMUSG00000096977.2|Gm10827	11.492	1.52905	0.576212	2.65363	0.00796303	0.196079	1	0	FALSE	FALSE	Gm10827
ENSMUSG00000084950.7|Gm5577	17.0549	1.77965	0.671102	2.65184	0.00800554	0.196855	2	0	FALSE	FALSE	Gm5577
ENSMUSG00000002820.6|Atg4d	826.457	1.19862	0.452258	2.6503	0.00804211	0.197483	4	4	FALSE	FALSE	Atg4d
ENSMUSG00000039720.7|Got1l1	3.15946	4.31626	1.63041	2.64734	0.00811271	0.198813	0	0	FALSE	FALSE	Got1l1
ENSMUSG00000023046.6|Igfbp6	3530.84	1.52004	0.574228	2.6471	0.00811842	0.198813	4	4	TRUE	TRUE	Igfbp6
ENSMUSG00000029648.13|Flt1	2141.23	-0.709674	0.26817	-2.64635	0.00813644	0.198982	4	4	FALSE	FALSE	Flt1
ENSMUSG00000109799.1|Gm45515	6.98138	-2.18425	0.826046	-2.64423	0.00818778	0.199613	0	0	FALSE	FALSE	Gm45515
ENSMUSG00000037260.8|Hgsnat	1506.88	1.00544	0.380279	2.64394	0.00819468	0.199613	4	4	FALSE	FALSE	Hgsnat
ENSMUSG00000036073.17|Galt	317.733	1.49735	0.566513	2.6431	0.0082151	0.199613	4	4	TRUE	TRUE	Galt
ENSMUSG00000064267.13|Hvcn1	20.9641	2.11098	0.79891	2.64232	0.008234	0.199613	2	0	FALSE	FALSE	Hvcn1
ENSMUSG00000004187.11|Kifc2	191.549	1.3109	0.496235	2.64169	0.00824929	0.199613	4	4	TRUE	TRUE	Kifc2
ENSMUSG00000039382.12|Wdr45	311.051	-0.756465	0.286373	-2.64154	0.008253	0.199613	4	4	FALSE	FALSE	Wdr45
ENSMUSG00000018740.14|Slc25a35	96.5622	1.19805	0.453573	2.64136	0.00825728	0.199613	4	4	FALSE	FALSE	Slc25a35
ENSMUSG00000028789.16|Azin2	180.919	1.72812	0.654499	2.64037	0.00828157	0.199613	4	4	TRUE	TRUE	Azin2
ENSMUSG00000056755.13|Grm7	31.9422	-1.6362	0.619949	-2.63925	0.00830898	0.199613	1	4	FALSE	FALSE	Grm7
ENSMUSG00000004707.14|Ly9	321.978	-1.08005	0.409264	-2.63901	0.00831488	0.199613	4	4	FALSE	FALSE	Ly9
ENSMUSG00000028949.13|Smarcd3	825.419	1.84168	0.69799	2.63855	0.00832614	0.199613	4	4	TRUE	TRUE	Smarcd3
ENSMUSG00000028944.14|Prkag2	1101.02	0.835298	0.316607	2.63828	0.00833282	0.199613	4	4	FALSE	FALSE	Prkag2
ENSMUSG00000020083.13|Fam241b	10.5083	2.18832	0.829486	2.63816	0.00833567	0.199613	1	0	FALSE	FALSE	Fam241b
ENSMUSG00000085609.1|1700016P03Rik	3.85059	2.68806	1.01895	2.63807	0.00833802	0.199613	0	0	FALSE	FALSE	1700016P03Rik
ENSMUSG00000096768.8|Gm47283	1466.03	-0.794152	0.30104	-2.63803	0.00833892	0.199613	4	4	FALSE	FALSE	Gm47283
ENSMUSG00000010362.9|Rdm1	381.568	1.42677	0.54086	2.63797	0.00834041	0.199613	4	4	TRUE	TRUE	Rdm1
ENSMUSG00000048450.10|Msx1	26.5438	1.63979	0.6219	2.63674	0.00837066	0.199937	3	1	FALSE	FALSE	Msx1
ENSMUSG00000083307.1|AA414768	294.397	-0.98208	0.372571	-2.63596	0.00839004	0.199937	4	4	FALSE	FALSE	AA414768
ENSMUSG00000028527.18|Ak4	1457.55	-0.625743	0.2374	-2.63582	0.00839344	0.199937	4	4	FALSE	FALSE	Ak4
ENSMUSG00000109006.2|B230209E15Rik	2.52906	4.77776	1.8129	2.63542	0.0084033	0.199937	0	0	FALSE	FALSE	B230209E15Rik
ENSMUSG00000034382.14|AI661453	99.6899	1.55568	0.590356	2.63516	0.00840971	0.199937	4	4	TRUE	TRUE	AI661453
ENSMUSG00000027377.2|Mall	2.13958	4.44433	1.69048	2.62904	0.00856251	0.203021	0	0	FALSE	FALSE	Mall
ENSMUSG00000051851.5|Rtl8c	15.0031	2.02058	0.768728	2.62847	0.00857697	0.203021	2	0	FALSE	FALSE	Rtl8c
ENSMUSG00000034177.15|Rnf43	13.5256	1.91894	0.730162	2.62809	0.00858647	0.203021	2	0	FALSE	FALSE	Rnf43
ENSMUSG00000037990.18|Sh3rf3	6.69432	-2.67893	1.01941	-2.62791	0.00859105	0.203021	0	1	FALSE	FALSE	Sh3rf3
ENSMUSG00000040280.10|Ndufa4l2	7.96005	2.04889	0.779722	2.62772	0.00859605	0.203021	0	0	FALSE	FALSE	Ndufa4l2
ENSMUSG00000049130.6|C5ar1	3.6345	-3.22705	1.22903	-2.62568	0.00864753	0.203901	0	0	FALSE	FALSE	C5ar1
ENSMUSG00000035228.15|Ccdc106	35.5827	1.33512	0.508589	2.62514	0.00866139	0.203901	3	2	FALSE	FALSE	Ccdc106
ENSMUSG00000032348.6|Gsta4	1588.77	1.37873	0.525388	2.62421	0.00868494	0.203901	4	4	TRUE	TRUE	Gsta4
ENSMUSG00000005958.15|Ephb3	653.206	0.896887	0.341792	2.62408	0.00868845	0.203901	4	4	FALSE	FALSE	Ephb3
ENSMUSG00000042010.16|Acacb	181.496	1.05012	0.400295	2.62338	0.00870625	0.203901	4	4	FALSE	FALSE	Acacb
ENSMUSG00000044148.6|1810030O07Rik	1030.99	-0.800433	0.305131	-2.62324	0.00870977	0.203901	4	4	FALSE	FALSE	1810030O07Rik
ENSMUSG00000106665.1|Gm43389	27.8173	2.21551	0.844611	2.62312	0.00871292	0.203901	3	0	FALSE	FALSE	Gm43389
ENSMUSG00000109490.1|Gm19126	2.75323	-3.47551	1.32753	-2.61803	0.00884396	0.206454	0	0	FALSE	FALSE	Gm19126
ENSMUSG00000033538.13|Casp4	32.1667	1.8361	0.70134	2.61798	0.00884507	0.206454	3	1	FALSE	FALSE	Casp4
ENSMUSG00000041731.13|Pgm5	28.9965	-2.85894	1.09256	-2.61673	0.00887764	0.206945	1	2	FALSE	FALSE	Pgm5
ENSMUSG00000117679.1|Apbb3	908.57	0.712564	0.272377	2.61609	0.00889424	0.207062	4	4	FALSE	FALSE	Apbb3
ENSMUSG00000007908.14|Hmgcll1	46.0229	-1.60523	0.614011	-2.61433	0.00894033	0.207866	3	4	FALSE	FALSE	Hmgcll1
ENSMUSG00000042834.15|Nrep	6.06416	-3.60698	1.38013	-2.6135	0.00896191	0.207906	0	1	FALSE	FALSE	Nrep
ENSMUSG00000017929.13|B4galt5	5354.49	-0.829224	0.3173	-2.61338	0.00896525	0.207906	4	4	FALSE	FALSE	B4galt5
ENSMUSG00000051373.5|Plpp7	77.9161	1.72615	0.660967	2.61155	0.00901338	0.208626	4	4	TRUE	TRUE	Plpp7
[truncated: 54,711 more rows]

## Sheet: Fig S2D-F
D
[truncated: 54 more rows]

[truncated: 6 more sheets: Fig. S3, Fig. S4, Fig. S5, Fig. S7B, Fig. S8B, Fig. S9]
